# Supplementary material for: 3-[2-(4-Fluoro­phen­yl)-2-oxoeth­yl]-5,5-di­phenyl­imidazolidine-2,4-dione
Source: Acta Crystallogr Sect E Struct Rep Online. 2014 Jan 31;70(Pt 2):o226–7. doi: 10.1107/S1600536814001743 (PMC3998365; doi:10.1107/S1600536814001743)
Supplement: Supplementary file 1 [file e-70-0o226-sup1.cif]

##############################################################################
#                                                                            #
# This CIF contains the data in a paper accepted for publication in          #
# Acta Crystallographica Section E. It conforms to the requirements of       #
# Notes for Authors for Acta Crystallographica Section E, and has been       #
# peer reviewed under the auspices of the IUCr Commission on Journals.       #
#                                                                            #
# Full details of the Crystallographic Information File format               #
# are given in the paper "The Crystallographic Information File (CIF):       #
# a New Standard Archive File for Crystallography" by S. R. Hall, F. H.      #
# Allen and I. D. Brown [Acta Cryst. (1991), A47, 655-685].                  #
#                                                                            #
# The current version of the core CIF dictionary is obtainable from          #
# ftp://ftp.iucr.org/pub/cif_core.dic.                                       #
#                                                                            #
# Software is freely available for graphical display of the structure(s)     #
# in this CIF. For information consult the CIF software page                 #
# http://www.iucr.org/resources/cif/software.                                #
#                                                                            #
# This file may be used for bona fide research purposes within the           #
# scientific community so long as proper attribution is given to the journal # 
# article from which it was obtained.                                        #
#                                                                            #
##############################################################################
data_I
_audit_creation_method     SHELXL-97
_database_code_depnum_ccdc_archive     'CCDC 983248'
_chemical_name_systematic
;
3-[2-(4-Fluorophenyl)-2-oxoethyl]-5,5-diphenylimidazolidine-2,4-dione
;
_chemical_name_common     ?
_chemical_formula_moiety     'C23 H17 F N2 O3'
_chemical_formula_sum     'C23 H17 F N2 O3'
_chemical_formula_iupac     'C23 H17 F N2 O3'
_chemical_formula_weight     388.39
_chemical_melting_point     ?
_symmetry_cell_setting     orthorhombic
_symmetry_space_group_name_H-M     'P c a 21'
_symmetry_space_group_name_Hall     'P 2c -2ac'
loop_
    _symmetry_equiv_pos_as_xyz
    'x, y, z'
    '-x, -y, z+1/2'
    'x+1/2, -y, z'
    '-x+1/2, y, z+1/2'
_cell_length_a     19.9622(16)
_cell_length_b     8.0484(6)
_cell_length_c     22.8969(18)
_cell_angle_alpha     90.00
_cell_angle_beta     90.00
_cell_angle_gamma     90.00
_cell_volume     3678.7(5)
_cell_formula_units_Z     8
_cell_measurement_reflns_used     9958
_cell_measurement_theta_min     2.23
_cell_measurement_theta_max     26.48
_cell_measurement_temperature     100(2)
_exptl_crystal_description     column
_exptl_crystal_colour     colourless
_exptl_crystal_size_max     0.28
_exptl_crystal_size_mid     0.06
_exptl_crystal_size_min     0.05
_exptl_crystal_density_diffrn     1.403
_exptl_crystal_density_meas     ?
_exptl_crystal_density_method     'not measured'
_exptl_crystal_F_000     1616
_exptl_absorpt_coefficient_mu     0.101
_exptl_absorpt_correction_type     multi-scan
_exptl_absorpt_process_details     '(SADABS; Sheldrick, 2009)'
_exptl_absorpt_correction_T_min     0.778
_exptl_absorpt_correction_T_max     0.995
_exptl_special_details
;
The diffraction data were collected in three sets of 606 frames (0.3\% width in
\w) at \f = 0, 120 and 240\%. A scan time of 60 sec/frame was used.
;
_diffrn_ambient_temperature     100(2)
_diffrn_radiation_type     MoK\a
_diffrn_radiation_wavelength     0.71073
_diffrn_radiation_source     'fine-focus sealed tube'
_diffrn_radiation_monochromator     graphite
_diffrn_measurement_device_type     'Bruker SMART APEXII CCD'
_diffrn_measurement_method     '\f and \w scans'
_diffrn_detector_area_resol_mean     8.3660
_diffrn_reflns_number     29816
_diffrn_reflns_av_R_equivalents     0.0611
_diffrn_reflns_av_sigmaI/netI     0.0626
_diffrn_reflns_theta_min     1.78
_diffrn_reflns_theta_max     27.225
_diffrn_reflns_theta_full     27.22
_diffrn_measured_fraction_theta_max     0.996
_diffrn_measured_fraction_theta_full     1.000
_diffrn_reflns_limit_h_min     -25
_diffrn_reflns_limit_h_max     25
_diffrn_reflns_limit_k_min     -10
_diffrn_reflns_limit_k_max     10
_diffrn_reflns_limit_l_min     -29
_diffrn_reflns_limit_l_max     29
_refine_special_details
;
Refinement of <i>F</i>^2^ against ALL reflections. The weighted <i>R</i>-factor
<i>wR</i> and goodness of fit <i>S</i> are based on <i>F</i>^2^, conventional
<i>R</i>-factors <i>R</i> are based on <i>F</i>, with <i>F</i> set to zero for
negative <i>F</i>^2^. The threshold expression of <i>F</i>^2^ >
\s(<i>F</i>^2^) is used only for calculating <i>R</i>-factors(gt) <i>etc</i>.
and is not relevant to the choice of reflections for refinement.
<i>R</i>-factors based on <i>F</i>^2^ are statistically about twice as large
as those based on <i>F</i>, and <i>R</i>- factors based on ALL data will be
even larger. H-atoms attached to carbon were placed in calculated positions
(C---H = 0.95 - 0.98 \%A) while those attached to nitrogen were placed in
locations derived from a difference map. All were included as riding
contributions with isotropic displacement parameters 1.2 - 1.5 times those of
the attached atoms. Friedel opposites were merged in the final refinement.
;
_reflns_number_total     8117
_reflns_number_gt     6536
_reflns_threshold_expression     I>2\s(I)
_refine_ls_structure_factor_coef     Fsqd
_refine_ls_matrix_type     full
_refine_ls_R_factor_all     0.0603
_refine_ls_R_factor_gt     0.0409
_refine_ls_wR_factor_gt     0.0764
_refine_ls_wR_factor_ref     0.0839
_refine_ls_goodness_of_fit_ref     1.035
_refine_ls_restrained_S_all     1.035
_refine_ls_number_reflns     8117
_refine_ls_number_parameters     523
_refine_ls_number_restraints     1
_refine_ls_hydrogen_treatment     constr
_refine_ls_weighting_scheme     calc
_refine_ls_weighting_details
         'calc w=1/[\s^2^(Fo^2^)+(0.0262P)^2^+0.2586P] where P=(Fo^2^+2Fc^2^)/3'
_atom_sites_solution_hydrogens     mixed
_atom_sites_solution_primary     direct
_atom_sites_solution_secondary     difmap
_refine_ls_shift/su_max     0.000
_refine_ls_shift/su_mean     0.000
_refine_diff_density_max     0.200
_refine_diff_density_min     -0.181
_refine_ls_extinction_method     none
_refine_ls_extinction_coef     ?
_refine_ls_abs_structure_details     ?
loop_
    _atom_type_symbol
    _atom_type_description
    _atom_type_scat_dispersion_real
    _atom_type_scat_dispersion_imag
    _atom_type_scat_source
    'C' 'C' 0.0033 0.0016
                         'International Tables Vol C Tables 4.2.6.8 and 6.1.1.4'
    'H' 'H' 0.0000 0.0000
                         'International Tables Vol C Tables 4.2.6.8 and 6.1.1.4'
    'N' 'N' 0.0061 0.0033
                         'International Tables Vol C Tables 4.2.6.8 and 6.1.1.4'
    'O' 'O' 0.0106 0.0060
                         'International Tables Vol C Tables 4.2.6.8 and 6.1.1.4'
    'F' 'F' 0.0171 0.0103
                         'International Tables Vol C Tables 4.2.6.8 and 6.1.1.4'
_computing_data_collection     'APEX2 (Bruker, 2010)'
_computing_cell_refinement     'SAINT (Bruker, 2009)'
_computing_data_reduction     'SAINT (Bruker, 2009)'
_computing_structure_solution     'SHELXS97 (Sheldrick, 2008)'
_computing_structure_refinement     'SHELXL97 (Sheldrick, 2008)'
_computing_molecular_graphics     'SHELXTL (Sheldrick, 2008)'
_computing_publication_material     'SHELXTL (Sheldrick, 2008)'
loop_
    _atom_site_type_symbol
    _atom_site_label
    _atom_site_fract_x
    _atom_site_fract_y
    _atom_site_fract_z
    _atom_site_U_iso_or_equiv
    _atom_site_adp_type
    _atom_site_calc_flag
    _atom_site_occupancy
    _atom_site_disorder_assembly
    _atom_site_disorder_group
    F F1 0.36506(10) -0.8027(2) 0.60459(9) 0.0357(5) Uani d 1 . .
    O O1 0.19858(10) -0.0057(2) 0.42585(9) 0.0190(5) Uani d 1 . .
    O O2 0.03918(11) -0.1218(3) 0.56297(10) 0.0259(5) Uani d 1 . .
    O O3 0.22739(11) -0.1078(2) 0.56211(9) 0.0225(5) Uani d 1 . .
    N N1 0.12052(12) -0.1090(3) 0.49185(11) 0.0164(5) Uani d 1 . .
    N N2 0.11049(12) 0.1514(3) 0.46195(11) 0.0164(5) Uani d 1 . .
    H H2 0.1223 0.2522 0.4402 0.020 Uiso d 1 . .
    C C1 0.14846(15) 0.0142(4) 0.45623(13) 0.0163(6) Uani d 1 . .
    C C2 0.05492(15) 0.1311(3) 0.50328(13) 0.0166(6) Uani d 1 . .
    C C3 0.06822(15) -0.0484(4) 0.52471(13) 0.0172(7) Uani d 1 . .
    C C4 0.06107(15) 0.2530(4) 0.55430(13) 0.0170(6) Uani d 1 . .
    C C5 0.11150(16) 0.2311(4) 0.59527(14) 0.0238(7) Uani d 1 . .
    H H5 0.1404 0.1377 0.5924 0.029 Uiso calc 1 . .
    C C6 0.12004(16) 0.3443(4) 0.64032(14) 0.0258(8) Uani d 1 . .
    H H6 0.1546 0.3278 0.6683 0.031 Uiso calc 1 . .
    C C7 0.07806(16) 0.4822(4) 0.64465(14) 0.0222(7) Uani d 1 . .
    H H7 0.0841 0.5603 0.6753 0.027 Uiso calc 1 . .
    C C8 0.02776(16) 0.5045(4) 0.60409(14) 0.0215(7) Uani d 1 . .
    H H8 -0.0011 0.5979 0.6071 0.026 Uiso calc 1 . .
    C C9 0.01895(15) 0.3910(3) 0.55873(14) 0.0187(7) Uani d 1 . .
    H H9 -0.0157 0.4076 0.5309 0.022 Uiso calc 1 . .
    C C10 -0.01380(15) 0.1376(3) 0.47312(14) 0.0181(6) Uani d 1 . .
    C C11 -0.07052(15) 0.0907(4) 0.50442(15) 0.0218(7) Uani d 1 . .
    H H11 -0.0662 0.0525 0.5435 0.026 Uiso calc 1 . .
    C C12 -0.13317(16) 0.0997(4) 0.47873(16) 0.0279(8) Uani d 1 . .
    H H12 -0.1716 0.0647 0.4999 0.033 Uiso calc 1 . .
    C C13 -0.14007(16) 0.1593(4) 0.42243(16) 0.0296(8) Uani d 1 . .
    H H13 -0.1833 0.1674 0.4053 0.036 Uiso calc 1 . .
    C C14 -0.08425(17) 0.2069(4) 0.39121(16) 0.0273(8) Uani d 1 . .
    H H14 -0.0890 0.2481 0.3525 0.033 Uiso calc 1 . .
    C C15 -0.02101(16) 0.1946(4) 0.41633(14) 0.0223(7) Uani d 1 . .
    H H15 0.0175 0.2255 0.3945 0.027 Uiso calc 1 . .
    C C16 0.15318(14) -0.2671(3) 0.50337(14) 0.0171(6) Uani d 1 . .
    H H16A 0.1679 -0.3171 0.4660 0.020 Uiso calc 1 . .
    H H16B 0.1208 -0.3440 0.5219 0.020 Uiso calc 1 . .
    C C17 0.21364(15) -0.2450(4) 0.54340(13) 0.0172(6) Uani d 1 . .
    C C18 0.25310(15) -0.3954(4) 0.55861(14) 0.0183(6) Uani d 1 . .
    C C19 0.30493(16) -0.3805(4) 0.59887(15) 0.0245(7) Uani d 1 . .
    H H19 0.3145 -0.2751 0.6156 0.029 Uiso calc 1 . .
    C C20 0.34283(17) -0.5176(4) 0.61489(15) 0.0280(8) Uani d 1 . .
    H H20 0.3782 -0.5086 0.6425 0.034 Uiso calc 1 . .
    C C21 0.32710(16) -0.6676(4) 0.58915(14) 0.0235(7) Uani d 1 . .
    C C22 0.27679(16) -0.6890(4) 0.54978(14) 0.0248(7) Uani d 1 . .
    H H22 0.2677 -0.7950 0.5333 0.030 Uiso calc 1 . .
    C C23 0.23913(16) -0.5508(4) 0.53446(14) 0.0221(7) Uani d 1 . .
    H H23 0.2035 -0.5620 0.5073 0.027 Uiso calc 1 . .
    F F2 0.00915(10) 1.2515(3) 0.20897(10) 0.0411(6) Uani d 1 . .
    O O4 0.15962(10) 0.4378(2) 0.39817(9) 0.0194(5) Uani d 1 . .
    O O5 0.31701(11) 0.5522(3) 0.25991(10) 0.0250(5) Uani d 1 . .
    O O6 0.13476(10) 0.5430(3) 0.25498(10) 0.0251(5) Uani d 1 . .
    N N3 0.23672(12) 0.5419(3) 0.33196(11) 0.0175(6) Uani d 1 . .
    N N4 0.25317(12) 0.2895(3) 0.36792(11) 0.0170(5) Uani d 1 . .
    H H4 0.2385 0.1925 0.3880 0.020 Uiso d 1 . .
    C C24 0.21119(15) 0.4210(3) 0.36944(13) 0.0153(6) Uani d 1 . .
    C C25 0.30877(14) 0.3122(4) 0.32701(13) 0.0180(6) Uani d 1 . .
    C C26 0.29022(15) 0.4827(4) 0.30006(13) 0.0167(6) Uani d 1 . .
    C C27 0.37645(15) 0.3334(3) 0.35772(14) 0.0200(7) Uani d 1 . .
    C C28 0.38363(16) 0.3039(4) 0.41717(15) 0.0227(7) Uani d 1 . .
    H H28 0.3460 0.2709 0.4397 0.027 Uiso calc 1 . .
    C C29 0.44577(17) 0.3226(4) 0.44383(16) 0.0297(8) Uani d 1 . .
    H H29 0.4506 0.2995 0.4843 0.036 Uiso calc 1 . .
    C C30 0.50060(17) 0.3748(4) 0.41166(17) 0.0307(8) Uani d 1 . .
    H H30 0.5427 0.3904 0.4301 0.037 Uiso calc 1 . .
    C C31 0.49369(16) 0.4041(4) 0.35262(16) 0.0259(8) Uani d 1 . .
    H H31 0.5314 0.4392 0.3305 0.031 Uiso calc 1 . .
    C C32 0.43241(16) 0.3827(4) 0.32518(15) 0.0231(7) Uani d 1 . .
    H H32 0.4284 0.4015 0.2844 0.028 Uiso calc 1 . .
    C C33 0.30875(15) 0.1754(4) 0.28071(13) 0.0168(6) Uani d 1 . .
    C C34 0.35807(16) 0.0530(4) 0.27972(14) 0.0211(7) Uani d 1 . .
    H H34 0.3937 0.0567 0.3072 0.025 Uiso calc 1 . .
    C C35 0.35537(16) -0.0742(4) 0.23886(14) 0.0234(7) Uani d 1 . .
    H H35 0.3890 -0.1576 0.2386 0.028 Uiso calc 1 . .
    C C36 0.30384(17) -0.0796(4) 0.19862(14) 0.0241(7) Uani d 1 . .
    H H36 0.3021 -0.1672 0.1709 0.029 Uiso calc 1 . .
    C C37 0.25469(17) 0.0418(4) 0.19852(14) 0.0238(7) Uani d 1 . .
    H H37 0.2196 0.0385 0.1705 0.029 Uiso calc 1 . .
    C C38 0.25707(16) 0.1687(4) 0.23982(14) 0.0213(7) Uani d 1 . .
    H H38 0.2232 0.2515 0.2401 0.026 Uiso calc 1 . .
    C C39 0.20369(15) 0.6984(4) 0.31980(14) 0.0183(7) Uani d 1 . .
    H H39A 0.2369 0.7783 0.3043 0.022 Uiso calc 1 . .
    H H39B 0.1855 0.7445 0.3566 0.022 Uiso calc 1 . .
    C C40 0.14699(15) 0.6786(4) 0.27591(13) 0.0176(7) Uani d 1 . .
    C C41 0.10893(15) 0.8310(4) 0.26019(14) 0.0183(6) Uani d 1 . .
    C C42 0.11861(16) 0.9804(4) 0.28937(14) 0.0216(7) Uani d 1 . .
    H H42 0.1490 0.9853 0.3212 0.026 Uiso calc 1 . .
    C C43 0.08436(16) 1.1226(4) 0.27246(15) 0.0248(7) Uani d 1 . .
    H H43 0.0907 1.2249 0.2924 0.030 Uiso calc 1 . .
    C C44 0.04113(16) 1.1111(4) 0.22618(15) 0.0273(8) Uani d 1 . .
    C C45 0.02944(18) 0.9670(4) 0.19629(15) 0.0311(8) Uani d 1 . .
    H H45 -0.0010 0.9643 0.1644 0.037 Uiso calc 1 . .
    C C46 0.06323(17) 0.8249(4) 0.21373(15) 0.0276(8) Uani d 1 . .
    H H46 0.0554 0.7228 0.1941 0.033 Uiso calc 1 . .
loop_
    _atom_site_aniso_label
    _atom_site_aniso_U_11
    _atom_site_aniso_U_22
    _atom_site_aniso_U_33
    _atom_site_aniso_U_12
    _atom_site_aniso_U_13
    _atom_site_aniso_U_23
    F1 0.0353(11) 0.0278(11) 0.0441(13) 0.0120(9) -0.0032(10) 0.0097(10)
    O1 0.0194(11) 0.0165(11) 0.0212(11) 0.0015(8) 0.0052(10) -0.0014(9)
    O2 0.0307(13) 0.0168(11) 0.0302(13) -0.0003(9) 0.0101(11) 0.0056(10)
    O3 0.0282(13) 0.0146(11) 0.0247(12) 0.0001(9) -0.0007(10) -0.0042(9)
    N1 0.0198(13) 0.0098(12) 0.0196(14) 0.0023(10) 0.0026(11) -0.0005(10)
    N2 0.0195(13) 0.0110(12) 0.0188(14) -0.0007(10) 0.0056(11) 0.0014(10)
    C1 0.0191(16) 0.0137(15) 0.0162(15) -0.0013(12) -0.0006(13) -0.0021(12)
    C2 0.0184(15) 0.0128(15) 0.0185(15) 0.0007(12) 0.0042(13) 0.0011(13)
    C3 0.0197(16) 0.0134(15) 0.0187(16) -0.0012(12) -0.0013(13) 0.0001(13)
    C4 0.0206(16) 0.0126(14) 0.0179(15) -0.0008(12) 0.0055(13) 0.0004(12)
    C5 0.0273(18) 0.0199(17) 0.0243(17) 0.0067(14) -0.0023(15) 0.0004(14)
    C6 0.0292(19) 0.0265(19) 0.0218(18) 0.0067(14) -0.0029(15) -0.0027(14)
    C7 0.0276(17) 0.0174(16) 0.0217(17) -0.0013(13) 0.0028(14) -0.0028(13)
    C8 0.0233(17) 0.0143(15) 0.0267(17) 0.0004(12) 0.0059(15) 0.0007(13)
    C9 0.0207(17) 0.0142(15) 0.0211(16) -0.0006(12) 0.0019(14) 0.0026(13)
    C10 0.0197(16) 0.0098(14) 0.0250(17) 0.0011(12) 0.0000(14) -0.0057(13)
    C11 0.0238(18) 0.0153(16) 0.0264(18) 0.0007(13) 0.0050(14) -0.0019(13)
    C12 0.0216(18) 0.0184(17) 0.044(2) -0.0017(13) 0.0065(16) -0.0054(16)
    C13 0.0221(18) 0.0186(17) 0.048(2) 0.0006(13) -0.0091(17) -0.0054(16)
    C14 0.0314(19) 0.0208(18) 0.0298(19) 0.0001(14) -0.0111(16) 0.0000(15)
    C15 0.0254(17) 0.0145(15) 0.0269(18) -0.0015(13) -0.0008(15) -0.0029(13)
    C16 0.0192(15) 0.0119(15) 0.0201(16) 0.0004(12) 0.0020(13) 0.0002(12)
    C17 0.0188(16) 0.0172(15) 0.0155(15) -0.0002(12) 0.0029(12) -0.0016(12)
    C18 0.0215(16) 0.0168(15) 0.0167(15) -0.0006(12) 0.0020(13) 0.0016(12)
    C19 0.0260(18) 0.0193(17) 0.0281(18) 0.0014(13) -0.0026(15) -0.0029(14)
    C20 0.0262(19) 0.033(2) 0.0250(18) 0.0032(15) -0.0048(15) -0.0013(15)
    C21 0.0254(18) 0.0201(17) 0.0249(18) 0.0091(13) 0.0029(14) 0.0063(14)
    C22 0.0309(19) 0.0139(16) 0.0294(18) 0.0018(13) -0.0009(16) -0.0013(14)
    C23 0.0249(17) 0.0179(16) 0.0236(17) -0.0013(13) -0.0013(14) 0.0013(13)
    F2 0.0370(12) 0.0305(11) 0.0559(14) 0.0110(10) -0.0066(10) 0.0189(10)
    O4 0.0199(11) 0.0165(11) 0.0219(12) 0.0017(9) 0.0046(9) 0.0008(9)
    O5 0.0319(12) 0.0170(11) 0.0260(12) 0.0001(9) 0.0091(11) 0.0056(10)
    O6 0.0298(12) 0.0166(11) 0.0291(13) 0.0006(9) -0.0014(11) -0.0060(10)
    N3 0.0185(13) 0.0133(13) 0.0208(14) 0.0026(10) 0.0037(11) 0.0024(10)
    N4 0.0194(13) 0.0116(12) 0.0198(13) 0.0026(10) 0.0054(11) 0.0037(10)
    C24 0.0180(16) 0.0135(15) 0.0142(14) -0.0001(12) -0.0028(13) -0.0016(12)
    C25 0.0194(16) 0.0145(15) 0.0201(16) -0.0004(12) 0.0044(13) 0.0013(13)
    C26 0.0197(16) 0.0123(15) 0.0180(15) -0.0015(12) 0.0017(13) -0.0012(12)
    C27 0.0228(16) 0.0107(14) 0.0265(18) 0.0011(12) 0.0003(14) -0.0040(13)
    C28 0.0255(17) 0.0143(15) 0.0284(19) 0.0003(13) -0.0002(15) -0.0019(13)
    C29 0.036(2) 0.0209(18) 0.033(2) 0.0017(15) -0.0112(16) 0.0033(14)
    C30 0.0240(18) 0.0220(18) 0.046(2) 0.0022(14) -0.0094(17) -0.0061(16)
    C31 0.0183(17) 0.0204(17) 0.039(2) -0.0012(13) 0.0044(15) -0.0076(15)
    C32 0.0262(17) 0.0169(16) 0.0262(18) 0.0028(13) 0.0034(15) -0.0054(14)
    C33 0.0191(16) 0.0120(15) 0.0194(15) -0.0026(12) 0.0051(13) 0.0014(12)
    C34 0.0233(17) 0.0148(15) 0.0253(17) 0.0014(13) 0.0033(14) -0.0019(13)
    C35 0.0302(18) 0.0136(16) 0.0264(18) 0.0004(13) 0.0057(15) -0.0013(13)
    C36 0.037(2) 0.0158(16) 0.0192(16) -0.0038(14) 0.0039(15) -0.0020(13)
    C37 0.0273(18) 0.0221(17) 0.0220(17) -0.0043(14) -0.0032(14) 0.0002(14)
    C38 0.0224(16) 0.0164(15) 0.0250(17) 0.0002(13) 0.0015(14) 0.0023(13)
    C39 0.0213(16) 0.0119(15) 0.0216(16) 0.0020(12) 0.0012(13) 0.0014(12)
    C40 0.0202(16) 0.0159(15) 0.0167(16) -0.0012(12) 0.0045(13) 0.0029(12)
    C41 0.0174(15) 0.0177(16) 0.0197(16) 0.0010(12) 0.0009(14) 0.0027(13)
    C42 0.0225(17) 0.0204(17) 0.0219(17) 0.0005(13) -0.0025(13) 0.0037(13)
    C43 0.0238(17) 0.0172(16) 0.034(2) 0.0012(13) 0.0009(15) 0.0044(14)
    C44 0.0227(18) 0.0266(19) 0.033(2) 0.0081(14) 0.0036(15) 0.0137(16)
    C45 0.0270(19) 0.036(2) 0.030(2) 0.0045(16) -0.0083(16) 0.0057(17)
    C46 0.0282(19) 0.0264(19) 0.0281(19) 0.0007(14) -0.0044(15) -0.0010(15)
_geom_special_details
;
All e.s.d.'s (except the e.s.d. in the dihedral angle between two l.s. planes)
are estimated using the full covariance matrix. The cell e.s.d.'s are taken
into account individually in the estimation of e.s.d.'s in distances, angles
and torsion angles; correlations between e.s.d.'s in cell parameters are only
used when they are defined by crystal symmetry. An approximate (isotropic)
treatment of cell e.s.d.'s is used for estimating e.s.d.'s involving l.s.
planes.
;
loop_
    _geom_bond_atom_site_label_1
    _geom_bond_atom_site_label_2
    _geom_bond_site_symmetry_2
    _geom_bond_distance
    _geom_bond_publ_flag
    F1 C21 . 1.371(3) ?
    O1 C1 . 1.229(3) ?
    O2 C3 . 1.205(3) ?
    O3 C17 . 1.216(3) ?
    N1 C3 . 1.376(4) ?
    N1 C1 . 1.400(4) ?
    N1 C16 . 1.454(3) ?
    N2 C1 . 1.345(4) ?
    N2 C2 . 1.467(4) ?
    N2 H2 . 0.9814 ?
    C2 C4 . 1.530(4) ?
    C2 C10 . 1.537(4) ?
    C2 C3 . 1.549(4) ?
    C4 C5 . 1.387(4) ?
    C4 C9 . 1.397(4) ?
    C5 C6 . 1.387(4) ?
    C5 H5 . 0.9500 ?
    C6 C7 . 1.395(4) ?
    C6 H6 . 0.9500 ?
    C7 C8 . 1.379(4) ?
    C7 H7 . 0.9500 ?
    C8 C9 . 1.394(4) ?
    C8 H8 . 0.9500 ?
    C9 H9 . 0.9500 ?
    C10 C15 . 1.386(4) ?
    C10 C11 . 1.392(4) ?
    C11 C12 . 1.384(4) ?
    C11 H11 . 0.9500 ?
    C12 C13 . 1.382(5) ?
    C12 H12 . 0.9500 ?
    C13 C14 . 1.378(5) ?
    C13 H13 . 0.9500 ?
    C14 C15 . 1.391(4) ?
    C14 H14 . 0.9500 ?
    C15 H15 . 0.9500 ?
    C16 C17 . 1.526(4) ?
    C16 H16A . 0.9900 ?
    C16 H16B . 0.9900 ?
    C17 C18 . 1.486(4) ?
    C18 C19 . 1.391(4) ?
    C18 C23 . 1.395(4) ?
    C19 C20 . 1.388(5) ?
    C19 H19 . 0.9500 ?
    C20 C21 . 1.379(5) ?
    C20 H20 . 0.9500 ?
    C21 C22 . 1.361(5) ?
    C22 C23 . 1.388(4) ?
    C22 H22 . 0.9500 ?
    C23 H23 . 0.9500 ?
    F2 C44 . 1.357(4) ?
    O4 C24 . 1.229(3) ?
    O5 C26 . 1.202(3) ?
    O6 C40 . 1.217(3) ?
    N3 C26 . 1.379(4) ?
    N3 C24 . 1.394(4) ?
    N3 C39 . 1.449(4) ?
    N4 C24 . 1.350(4) ?
    N4 C25 . 1.464(4) ?
    N4 H4 . 0.9521 ?
    C25 C33 . 1.528(4) ?
    C25 C27 . 1.533(4) ?
    C25 C26 . 1.550(4) ?
    C27 C28 . 1.389(4) ?
    C27 C32 . 1.400(4) ?
    C28 C29 . 1.391(5) ?
    C28 H28 . 0.9500 ?
    C29 C30 . 1.385(5) ?
    C29 H29 . 0.9500 ?
    C30 C31 . 1.379(5) ?
    C30 H30 . 0.9500 ?
    C31 C32 . 1.386(5) ?
    C31 H31 . 0.9500 ?
    C32 H32 . 0.9500 ?
    C33 C34 . 1.393(4) ?
    C33 C38 . 1.394(4) ?
    C34 C35 . 1.388(4) ?
    C34 H34 . 0.9500 ?
    C35 C36 . 1.382(5) ?
    C35 H35 . 0.9500 ?
    C36 C37 . 1.385(5) ?
    C36 H36 . 0.9500 ?
    C37 C38 . 1.393(4) ?
    C37 H37 . 0.9500 ?
    C38 H38 . 0.9500 ?
    C39 C40 . 1.522(4) ?
    C39 H39A . 0.9900 ?
    C39 H39B . 0.9900 ?
    C40 C41 . 1.487(4) ?
    C41 C42 . 1.389(4) ?
    C41 C46 . 1.402(4) ?
    C42 C43 . 1.388(4) ?
    C42 H42 . 0.9500 ?
    C43 C44 . 1.370(5) ?
    C43 H43 . 0.9500 ?
    C44 C45 . 1.366(5) ?
    C45 C46 . 1.386(5) ?
    C45 H45 . 0.9500 ?
    C46 H46 . 0.9500 ?
loop_
    _geom_angle_atom_site_label_1
    _geom_angle_atom_site_label_2
    _geom_angle_atom_site_label_3
    _geom_angle_site_symmetry_1
    _geom_angle_site_symmetry_3
    _geom_angle
    _geom_angle_publ_flag
    C3 N1 C1 . . 111.7(2) ?
    C3 N1 C16 . . 123.4(2) ?
    C1 N1 C16 . . 123.2(2) ?
    C1 N2 C2 . . 113.4(2) ?
    C1 N2 H2 . . 119.6 ?
    C2 N2 H2 . . 126.9 ?
    O1 C1 N2 . . 128.4(3) ?
    O1 C1 N1 . . 124.2(3) ?
    N2 C1 N1 . . 107.5(2) ?
    N2 C2 C4 . . 111.1(2) ?
    N2 C2 C10 . . 112.4(2) ?
    C4 C2 C10 . . 113.1(2) ?
    N2 C2 C3 . . 100.3(2) ?
    C4 C2 C3 . . 110.0(2) ?
    C10 C2 C3 . . 109.1(2) ?
    O2 C3 N1 . . 126.1(3) ?
    O2 C3 C2 . . 127.2(3) ?
    N1 C3 C2 . . 106.7(2) ?
    C5 C4 C9 . . 119.3(3) ?
    C5 C4 C2 . . 119.5(3) ?
    C9 C4 C2 . . 121.1(3) ?
    C6 C5 C4 . . 120.6(3) ?
    C6 C5 H5 . . 119.7 ?
    C4 C5 H5 . . 119.7 ?
    C5 C6 C7 . . 120.1(3) ?
    C5 C6 H6 . . 119.9 ?
    C7 C6 H6 . . 119.9 ?
    C8 C7 C6 . . 119.5(3) ?
    C8 C7 H7 . . 120.2 ?
    C6 C7 H7 . . 120.2 ?
    C7 C8 C9 . . 120.6(3) ?
    C7 C8 H8 . . 119.7 ?
    C9 C8 H8 . . 119.7 ?
    C8 C9 C4 . . 119.9(3) ?
    C8 C9 H9 . . 120.0 ?
    C4 C9 H9 . . 120.0 ?
    C15 C10 C11 . . 119.2(3) ?
    C15 C10 C2 . . 121.7(3) ?
    C11 C10 C2 . . 119.0(3) ?
    C12 C11 C10 . . 120.1(3) ?
    C12 C11 H11 . . 119.9 ?
    C10 C11 H11 . . 119.9 ?
    C13 C12 C11 . . 120.3(3) ?
    C13 C12 H12 . . 119.8 ?
    C11 C12 H12 . . 119.8 ?
    C14 C13 C12 . . 120.0(3) ?
    C14 C13 H13 . . 120.0 ?
    C12 C13 H13 . . 120.0 ?
    C13 C14 C15 . . 120.0(3) ?
    C13 C14 H14 . . 120.0 ?
    C15 C14 H14 . . 120.0 ?
    C10 C15 C14 . . 120.4(3) ?
    C10 C15 H15 . . 119.8 ?
    C14 C15 H15 . . 119.8 ?
    N1 C16 C17 . . 111.2(2) ?
    N1 C16 H16A . . 109.4 ?
    C17 C16 H16A . . 109.4 ?
    N1 C16 H16B . . 109.4 ?
    C17 C16 H16B . . 109.4 ?
    H16A C16 H16B . . 108.0 ?
    O3 C17 C18 . . 122.5(3) ?
    O3 C17 C16 . . 119.8(3) ?
    C18 C17 C16 . . 117.7(2) ?
    C19 C18 C23 . . 119.2(3) ?
    C19 C18 C17 . . 118.7(3) ?
    C23 C18 C17 . . 122.1(3) ?
    C20 C19 C18 . . 120.8(3) ?
    C20 C19 H19 . . 119.6 ?
    C18 C19 H19 . . 119.6 ?
    C21 C20 C19 . . 117.3(3) ?
    C21 C20 H20 . . 121.3 ?
    C19 C20 H20 . . 121.3 ?
    C22 C21 F1 . . 118.6(3) ?
    C22 C21 C20 . . 124.2(3) ?
    F1 C21 C20 . . 117.2(3) ?
    C21 C22 C23 . . 117.8(3) ?
    C21 C22 H22 . . 121.1 ?
    C23 C22 H22 . . 121.1 ?
    C22 C23 C18 . . 120.7(3) ?
    C22 C23 H23 . . 119.7 ?
    C18 C23 H23 . . 119.7 ?
    C26 N3 C24 . . 111.6(2) ?
    C26 N3 C39 . . 123.4(2) ?
    C24 N3 C39 . . 124.0(2) ?
    C24 N4 C25 . . 112.9(2) ?
    C24 N4 H4 . . 116.1 ?
    C25 N4 H4 . . 130.1 ?
    O4 C24 N4 . . 128.3(3) ?
    O4 C24 N3 . . 124.0(3) ?
    N4 C24 N3 . . 107.7(2) ?
    N4 C25 C33 . . 110.7(2) ?
    N4 C25 C27 . . 112.9(2) ?
    C33 C25 C27 . . 113.5(2) ?
    N4 C25 C26 . . 100.6(2) ?
    C33 C25 C26 . . 111.2(2) ?
    C27 C25 C26 . . 107.1(2) ?
    O5 C26 N3 . . 126.1(3) ?
    O5 C26 C25 . . 127.7(3) ?
    N3 C26 C25 . . 106.3(2) ?
    C28 C27 C32 . . 119.2(3) ?
    C28 C27 C25 . . 121.4(3) ?
    C32 C27 C25 . . 119.4(3) ?
    C27 C28 C29 . . 120.2(3) ?
    C27 C28 H28 . . 119.9 ?
    C29 C28 H28 . . 119.9 ?
    C30 C29 C28 . . 120.3(3) ?
    C30 C29 H29 . . 119.9 ?
    C28 C29 H29 . . 119.9 ?
    C31 C30 C29 . . 119.6(3) ?
    C31 C30 H30 . . 120.2 ?
    C29 C30 H30 . . 120.2 ?
    C30 C31 C32 . . 120.8(3) ?
    C30 C31 H31 . . 119.6 ?
    C32 C31 H31 . . 119.6 ?
    C31 C32 C27 . . 119.9(3) ?
    C31 C32 H32 . . 120.1 ?
    C27 C32 H32 . . 120.1 ?
    C34 C33 C38 . . 119.0(3) ?
    C34 C33 C25 . . 121.4(3) ?
    C38 C33 C25 . . 119.6(3) ?
    C35 C34 C33 . . 120.3(3) ?
    C35 C34 H34 . . 119.8 ?
    C33 C34 H34 . . 119.8 ?
    C36 C35 C34 . . 120.1(3) ?
    C36 C35 H35 . . 119.9 ?
    C34 C35 H35 . . 119.9 ?
    C35 C36 C37 . . 120.4(3) ?
    C35 C36 H36 . . 119.8 ?
    C37 C36 H36 . . 119.8 ?
    C36 C37 C38 . . 119.5(3) ?
    C36 C37 H37 . . 120.3 ?
    C38 C37 H37 . . 120.3 ?
    C37 C38 C33 . . 120.7(3) ?
    C37 C38 H38 . . 119.7 ?
    C33 C38 H38 . . 119.7 ?
    N3 C39 C40 . . 112.0(2) ?
    N3 C39 H39A . . 109.2 ?
    C40 C39 H39A . . 109.2 ?
    N3 C39 H39B . . 109.2 ?
    C40 C39 H39B . . 109.2 ?
    H39A C39 H39B . . 107.9 ?
    O6 C40 C41 . . 122.8(3) ?
    O6 C40 C39 . . 120.2(3) ?
    C41 C40 C39 . . 117.0(3) ?
    C42 C41 C46 . . 119.0(3) ?
    C42 C41 C40 . . 121.8(3) ?
    C46 C41 C40 . . 119.2(3) ?
    C43 C42 C41 . . 120.7(3) ?
    C43 C42 H42 . . 119.6 ?
    C41 C42 H42 . . 119.6 ?
    C44 C43 C42 . . 118.0(3) ?
    C44 C43 H43 . . 121.0 ?
    C42 C43 H43 . . 121.0 ?
    F2 C44 C45 . . 118.7(3) ?
    F2 C44 C43 . . 117.7(3) ?
    C45 C44 C43 . . 123.5(3) ?
    C44 C45 C46 . . 118.2(3) ?
    C44 C45 H45 . . 120.9 ?
    C46 C45 H45 . . 120.9 ?
    C45 C46 C41 . . 120.4(3) ?
    C45 C46 H46 . . 119.8 ?
    C41 C46 H46 . . 119.8 ?
loop_
    _geom_torsion_atom_site_label_1
    _geom_torsion_atom_site_label_2
    _geom_torsion_atom_site_label_3
    _geom_torsion_atom_site_label_4
    _geom_torsion_site_symmetry_1
    _geom_torsion_site_symmetry_2
    _geom_torsion_site_symmetry_3
    _geom_torsion_site_symmetry_4
    _geom_torsion
    _geom_torsion_publ_flag
    C2 N2 C1 O1 . . . . -178.8(3) ?
    C2 N2 C1 N1 . . . . 1.5(3) ?
    C3 N1 C1 O1 . . . . 174.8(3) ?
    C16 N1 C1 O1 . . . . 9.1(5) ?
    C3 N1 C1 N2 . . . . -5.5(3) ?
    C16 N1 C1 N2 . . . . -171.1(2) ?
    C1 N2 C2 C4 . . . . 118.8(3) ?
    C1 N2 C2 C10 . . . . -113.3(3) ?
    C1 N2 C2 C3 . . . . 2.5(3) ?
    C1 N1 C3 O2 . . . . -172.5(3) ?
    C16 N1 C3 O2 . . . . -6.9(5) ?
    C1 N1 C3 C2 . . . . 6.9(3) ?
    C16 N1 C3 C2 . . . . 172.5(2) ?
    N2 C2 C3 O2 . . . . 174.0(3) ?
    C4 C2 C3 O2 . . . . 56.8(4) ?
    C10 C2 C3 O2 . . . . -67.8(4) ?
    N2 C2 C3 N1 . . . . -5.5(3) ?
    C4 C2 C3 N1 . . . . -122.6(3) ?
    C10 C2 C3 N1 . . . . 112.7(3) ?
    N2 C2 C4 C5 . . . . -70.1(3) ?
    C10 C2 C4 C5 . . . . 162.3(3) ?
    C3 C2 C4 C5 . . . . 40.0(4) ?
    N2 C2 C4 C9 . . . . 106.5(3) ?
    C10 C2 C4 C9 . . . . -21.0(4) ?
    C3 C2 C4 C9 . . . . -143.3(3) ?
    C9 C4 C5 C6 . . . . 0.2(5) ?
    C2 C4 C5 C6 . . . . 176.9(3) ?
    C4 C5 C6 C7 . . . . -0.4(5) ?
    C5 C6 C7 C8 . . . . 0.5(5) ?
    C6 C7 C8 C9 . . . . -0.5(5) ?
    C7 C8 C9 C4 . . . . 0.3(5) ?
    C5 C4 C9 C8 . . . . -0.2(5) ?
    C2 C4 C9 C8 . . . . -176.9(3) ?
    N2 C2 C10 C15 . . . . -13.9(4) ?
    C4 C2 C10 C15 . . . . 113.0(3) ?
    C3 C2 C10 C15 . . . . -124.2(3) ?
    N2 C2 C10 C11 . . . . 168.5(2) ?
    C4 C2 C10 C11 . . . . -64.6(3) ?
    C3 C2 C10 C11 . . . . 58.2(3) ?
    C15 C10 C11 C12 . . . . 0.6(4) ?
    C2 C10 C11 C12 . . . . 178.3(3) ?
    C10 C11 C12 C13 . . . . -1.7(5) ?
    C11 C12 C13 C14 . . . . 1.3(5) ?
    C12 C13 C14 C15 . . . . 0.1(5) ?
    C11 C10 C15 C14 . . . . 0.8(4) ?
    C2 C10 C15 C14 . . . . -176.7(3) ?
    C13 C14 C15 C10 . . . . -1.2(5) ?
    C3 N1 C16 C17 . . . . -92.3(3) ?
    C1 N1 C16 C17 . . . . 71.7(3) ?
    N1 C16 C17 O3 . . . . 1.8(4) ?
    N1 C16 C17 C18 . . . . -179.1(2) ?
    O3 C17 C18 C19 . . . . 4.5(5) ?
    C16 C17 C18 C19 . . . . -174.7(3) ?
    O3 C17 C18 C23 . . . . -176.5(3) ?
    C16 C17 C18 C23 . . . . 4.4(4) ?
    C23 C18 C19 C20 . . . . 0.3(5) ?
    C17 C18 C19 C20 . . . . 179.4(3) ?
    C18 C19 C20 C21 . . . . 0.3(5) ?
    C19 C20 C21 C22 . . . . -0.6(5) ?
    C19 C20 C21 F1 . . . . 179.4(3) ?
    F1 C21 C22 C23 . . . . -179.7(3) ?
    C20 C21 C22 C23 . . . . 0.3(5) ?
    C21 C22 C23 C18 . . . . 0.4(5) ?
    C19 C18 C23 C22 . . . . -0.7(5) ?
    C17 C18 C23 C22 . . . . -179.7(3) ?
    C25 N4 C24 O4 . . . . 178.3(3) ?
    C25 N4 C24 N3 . . . . -2.2(3) ?
    C26 N3 C24 O4 . . . . -172.6(3) ?
    C39 N3 C24 O4 . . . . -3.5(4) ?
    C26 N3 C24 N4 . . . . 7.9(3) ?
    C39 N3 C24 N4 . . . . 177.0(3) ?
    C24 N4 C25 C33 . . . . -121.1(3) ?
    C24 N4 C25 C27 . . . . 110.4(3) ?
    C24 N4 C25 C26 . . . . -3.4(3) ?
    C24 N3 C26 O5 . . . . 170.9(3) ?
    C39 N3 C26 O5 . . . . 1.8(5) ?
    C24 N3 C26 C25 . . . . -9.9(3) ?
    C39 N3 C26 C25 . . . . -179.0(2) ?
    N4 C25 C26 O5 . . . . -173.0(3) ?
    C33 C25 C26 O5 . . . . -55.7(4) ?
    C27 C25 C26 O5 . . . . 68.8(4) ?
    N4 C25 C26 N3 . . . . 7.8(3) ?
    C33 C25 C26 N3 . . . . 125.1(3) ?
    C27 C25 C26 N3 . . . . -110.3(3) ?
    N4 C25 C27 C28 . . . . 10.6(4) ?
    C33 C25 C27 C28 . . . . -116.5(3) ?
    C26 C25 C27 C28 . . . . 120.4(3) ?
    N4 C25 C27 C32 . . . . -169.8(3) ?
    C33 C25 C27 C32 . . . . 63.2(3) ?
    C26 C25 C27 C32 . . . . -60.0(3) ?
    C32 C27 C28 C29 . . . . -0.3(4) ?
    C25 C27 C28 C29 . . . . 179.4(3) ?
    C27 C28 C29 C30 . . . . 1.6(5) ?
    C28 C29 C30 C31 . . . . -1.7(5) ?
    C29 C30 C31 C32 . . . . 0.4(5) ?
    C30 C31 C32 C27 . . . . 1.0(5) ?
    C28 C27 C32 C31 . . . . -1.0(4) ?
    C25 C27 C32 C31 . . . . 179.3(3) ?
    N4 C25 C33 C34 . . . . -110.1(3) ?
    C27 C25 C33 C34 . . . . 18.1(4) ?
    C26 C25 C33 C34 . . . . 139.0(3) ?
    N4 C25 C33 C38 . . . . 67.5(3) ?
    C27 C25 C33 C38 . . . . -164.3(3) ?
    C26 C25 C33 C38 . . . . -43.5(4) ?
    C38 C33 C34 C35 . . . . -0.5(4) ?
    C25 C33 C34 C35 . . . . 177.1(3) ?
    C33 C34 C35 C36 . . . . 0.4(5) ?
    C34 C35 C36 C37 . . . . 0.3(5) ?
    C35 C36 C37 C38 . . . . -0.8(5) ?
    C36 C37 C38 C33 . . . . 0.7(5) ?
    C34 C33 C38 C37 . . . . -0.1(4) ?
    C25 C33 C38 C37 . . . . -177.7(3) ?
    C26 N3 C39 C40 . . . . 88.8(3) ?
    C24 N3 C39 C40 . . . . -79.0(3) ?
    N3 C39 C40 O6 . . . . -0.9(4) ?
    N3 C39 C40 C41 . . . . 179.6(2) ?
    O6 C40 C41 C42 . . . . 172.6(3) ?
    C39 C40 C41 C42 . . . . -8.0(4) ?
    O6 C40 C41 C46 . . . . -9.0(4) ?
    C39 C40 C41 C46 . . . . 170.4(3) ?
    C46 C41 C42 C43 . . . . -0.9(5) ?
    C40 C41 C42 C43 . . . . 177.5(3) ?
    C41 C42 C43 C44 . . . . -0.3(5) ?
    C42 C43 C44 F2 . . . . -178.3(3) ?
    C42 C43 C44 C45 . . . . 0.8(5) ?
    F2 C44 C45 C46 . . . . 179.0(3) ?
    C43 C44 C45 C46 . . . . -0.1(5) ?
    C44 C45 C46 C41 . . . . -1.1(5) ?
    C42 C41 C46 C45 . . . . 1.6(5) ?
    C40 C41 C46 C45 . . . . -176.9(3) ?
loop_
    _geom_hbond_atom_site_label_D
    _geom_hbond_atom_site_label_H
    _geom_hbond_atom_site_label_A
    _geom_hbond_site_symmetry_A
    _geom_hbond_distance_DH
    _geom_hbond_distance_HA
    _geom_hbond_distance_DA
    _geom_hbond_angle_DHA
    N2 H2 O4 . 0.98 1.93 2.900(3) 171
    C16 H16A O4 1_545 0.99 2.52 3.385(4) 146
    C20 H20 O6 4_545 0.95 2.62 3.275(4) 126
    N4 H4 O1 . 0.95 1.98 2.931(3) 174
    C39 H39B O1 1_565 0.99 2.57 3.403(4) 141
_shelx_hkl_checksum     61713
_shelx_hkl_file
;
   0  -1   0    5.01    0.30
   0   1   0    4.32    0.28
   0  -1   0    5.03    0.30
   0  -2   0    1.75    0.27
   0   2   0    1.79    0.24
   0  -2   0    1.86    0.26
   0   3   0   30.25    1.57
   0  -3   0   30.67    1.64
   0  -3   0   31.23    1.62
   0   4   0    3.49    0.39
   0  -4   0    4.27    0.42
   0  -4   0    4.06    0.42
   0  -5   0   12.99    0.85
   0   5   0   12.66    0.83
   0  -5   0   11.69    0.84
   0   6   0    3.59    0.45
   0  -6   0    3.52    0.44
   0  -6   0    3.40    0.47
   0  -7   0    8.58    0.74
   0   7   0    9.22    0.76
   0  -7   0    7.91    0.75
   0   8   0   -0.21    0.26
   0  -8   0    0.37    0.30
   0  -8   0    0.83    0.36
   0   9   0    1.13    0.43
   1   0   0    0.00    0.04
  -1   1   0   20.48    1.03
   1  -1   0   22.48    1.08
   1   1   0   21.21    1.05
  -1  -1   0   21.51    1.07
   1  -1   0   21.13    1.10
   1   2   0   77.19    3.68
   1  -2   0   81.33    3.79
  -1  -2   0   77.84    3.82
  -1   2   0   75.19    3.65
  -1  -2   0   76.43    3.79
   1  -2   0   76.98    3.84
  -1   3   0   49.95    2.45
   1   3   0   50.70    2.48
   1  -3   0   49.81    2.53
  -1  -3   0   50.00    2.55
   1  -3   0   48.44    2.58
  -1  -3   0   52.13    2.55
   1  -4   0    0.25    0.23
  -1   4   0    0.50    0.20
  -1  -4   0    0.57    0.22
   1  -4   0    0.23    0.20
   1   4   0    0.45    0.21
  -1  -4   0    0.30    0.23
  -1  -5   0    7.09    0.58
   1   5   0    6.10    0.55
  -1   5   0    6.47    0.54
   1  -5   0    6.44    0.57
  -1  -5   0    5.62    0.53
   1  -5   0    7.16    0.58
  -1  -6   0    0.71    0.26
  -1   6   0    0.50    0.23
  -1  -6   0    0.65    0.30
   1  -6   0    0.40    0.27
   1   6   0    0.49    0.27
   1  -6   0    0.76    0.31
  -1   7   0   26.64    1.57
  -1  -7   0   24.92    1.58
   1  -7   0   28.54    1.65
   1   7   0   26.32    1.59
  -1  -7   0   25.61    1.60
   1  -7   0   24.77    1.57
  -1   8   0    3.33    0.52
   1  -8   0    3.73    0.54
   1   8   0    4.37    0.55
   1  -8   0    3.64    0.60
  -1  -8   0    2.33    0.51
   1   9   0    0.89    0.36
   2   0   0   37.96    1.74
   2   0   0   37.23    1.81
  -2   0   0   35.77    1.81
  -2   1   0   58.22    2.82
   2   1   0   63.05    2.87
  -2  -1   0   60.79    2.94
  -2  -1   0   60.84    2.96
   2  -1   0   60.85    2.95
   2  -1   0   59.93    2.99
   2   2   0   28.88    1.44
   2  -2   0   27.13    1.50
  -2   2   0   28.57    1.39
  -2  -2   0   27.82    1.44
   2  -2   0   29.23    1.47
  -2  -2   0   28.57    1.47
  -2  -3   0   19.66    1.08
   2   3   0   19.84    1.09
   2  -3   0   18.92    1.14
   2  -3   0   20.60    1.11
  -2   3   0   19.33    1.04
  -2  -3   0   19.22    1.10
  -2  -4   0   35.35    1.83
   2  -4   0   34.13    1.82
   2   4   0   34.45    1.80
  -2   4   0   31.69    1.74
   2  -4   0   34.26    1.87
  -2  -4   0   34.24    1.81
  -2   5   0    2.90    0.36
   2   5   0    2.65    0.40
  -2  -5   0    3.14    0.39
  -2  -5   0    3.13    0.43
   2  -5   0    3.25    0.42
   2  -5   0    3.37    0.41
   2  -6   0    1.22    0.33
   2   6   0    1.94    0.41
  -2   6   0    1.83    0.35
  -2  -6   0    1.51    0.37
  -2  -6   0    1.60    0.34
   2  -6   0    1.49    0.36
   2   7   0    8.58    0.75
  -2   7   0    9.53    0.74
   2  -7   0    6.27    0.67
  -2  -7   0    7.46    0.70
   2  -7   0    7.52    0.74
  -2  -7   0    6.57    0.68
  -2  -8   0   25.28    1.64
   2   8   0   25.16    1.64
   2  -8   0   25.20    1.62
  -2   8   0   28.82    1.65
   2  -8   0   26.65    1.70
   2   9   0    1.99    0.49
   3   0   0    0.22    0.11
   3   0   0   -0.02    0.12
  -3   0   0   -0.12    0.09
   3   1   0    8.55    0.50
   3  -1   0    8.87    0.51
  -3   1   0    7.22    0.43
  -3  -1   0    8.07    0.44
  -3  -1   0    8.89    0.53
   3  -1   0    8.63    0.53
   3   2   0   93.40    4.36
  -3   2   0   86.71    4.29
  -3  -2   0   92.30    4.49
   3  -2   0   97.34    4.48
  -3  -2   0   93.71    4.47
   3  -2   0   86.38    4.54
   3  -3   0    1.73    0.29
  -3   3   0    1.37    0.22
  -3  -3   0    1.63    0.25
  -3  -3   0    1.78    0.30
   3   3   0    1.16    0.26
   3  -3   0    1.36    0.28
  -3  -4   0    0.27    0.23
   3  -4   0   -0.01    0.20
  -3  -4   0    0.10    0.16
  -3   4   0   -0.01    0.15
   3   4   0   -0.10    0.18
   3  -4   0   -0.27    0.19
  -3   5   0    2.04    0.32
   3  -5   0    2.36    0.38
   3  -5   0    2.47    0.42
  -3  -5   0    2.32    0.33
  -3  -5   0    2.26    0.40
   3   5   0    2.31    0.40
   3  -6   0    0.31    0.27
  -3  -6   0    0.02    0.22
  -3  -6   0   -0.28    0.24
   3   6   0    0.26    0.26
  -3   6   0   -0.06    0.19
   3  -6   0    0.24    0.27
   3   7   0   23.26    1.44
  -3  -7   0   21.93    1.42
  -3   7   0   23.85    1.39
   3  -7   0   20.18    1.37
   3  -7   0   22.45    1.48
   3  -8   0    3.43    0.57
  -3  -8   0    3.38    0.56
   3   8   0    4.07    0.56
   3   9   0    6.32    0.72
   3  -9   0    5.39    0.72
   3  10   0    1.99    0.72
  -4   0   0    0.78    0.16
   4   0   0    1.14    0.22
   4   0   0    1.21    0.20
   4  -1   0   75.47    3.53
   4  -1   0   74.44    3.75
   4   1   0   77.55    3.58
   4  -1   0   74.04    3.70
  -4  -1   0   76.21    3.71
  -4  -1   0   75.02    3.67
  -4   2   0    1.55    0.20
   4  -2   0    1.92    0.30
   4   2   0    1.77    0.27
  -4  -2   0    2.14    0.30
   4  -2   0    1.80    0.28
  -4  -2   0    1.49    0.20
  -4  -3   0    1.41    0.23
   4   3   0    1.17    0.26
  -4   3   0    1.06    0.20
   4  -3   0    1.32    0.27
   4  -3   0    1.30    0.29
  -4  -3   0    1.38    0.29
   4   4   0    0.49    0.22
   4  -4   0    0.32    0.25
  -4   4   0    0.26    0.18
  -4  -4   0    0.48    0.17
  -4  -4   0    0.71    0.27
   4  -4   0    0.32    0.22
   4  -5   0    2.47    0.42
  -4  -5   0    3.12    0.43
   4   5   0    2.32    0.40
  -4  -5   0    2.50    0.33
  -4   5   0    2.09    0.33
   4  -5   0    2.71    0.40
  -4  -6   0   14.44    0.99
  -4   6   0   13.31    0.91
   4  -6   0   14.83    1.05
   4   6   0   15.02    1.01
  -4  -6   0   12.36    0.90
   4  -6   0   13.48    0.95
  -4  -7   0    2.56    0.50
   4   7   0    3.01    0.54
  -4   7   0    4.28    0.48
   4  -7   0    3.78    0.61
   4  -7   0    3.26    0.51
   4   8   0    6.26    0.72
  -4  -8   0    6.01    0.71
   4  -8   0    6.72    0.74
   4  -9   0    6.39    0.74
   4   9   0    7.22    0.77
   4  10   0    2.02    0.70
   5   0   0   -0.04    0.18
  -5   0   0   -0.05    0.13
   5   0   0    0.03    0.15
   5  -1   0    9.79    0.62
   5   1   0    8.57    0.60
   5  -1   0    9.66    0.52
   5  -1   0    9.60    0.60
  -5  -1   0    7.84    0.50
   5   1   0    9.55    0.58
  -5  -1   0    9.13    0.61
  -5  -2   0   10.21    0.66
  -5  -2   0    9.10    0.53
   5  -2   0    9.38    0.64
   5   2   0   10.46    0.65
  -5   2   0    8.76    0.53
   5  -2   0    9.55    0.67
   5  -3   0    0.82    0.26
   5   3   0    0.65    0.24
  -5  -3   0    0.93    0.27
   5  -3   0    0.64    0.25
  -5  -3   0    0.95    0.17
  -5   3   0    0.75    0.17
   5  -4   0    7.85    0.67
  -5   4   0    8.43    0.56
  -5  -4   0    8.21    0.66
  -5  -4   0    8.05    0.54
   5   4   0    7.32    0.62
   5  -4   0    9.31    0.65
   5  -5   0    0.22    0.24
  -5  -5   0    0.88    0.23
  -5  -5   0    0.60    0.28
   5   5   0    0.49    0.24
  -5   5   0    0.41    0.20
   5  -5   0    0.40    0.26
   5   6   0   19.75    1.21
  -5   6   0   16.66    1.07
  -5  -6   0   17.38    1.18
   5  -6   0   17.90    1.24
   5  -6   0   17.44    1.15
   5  -7   0    3.12    0.50
   5   7   0    3.24    0.55
  -5  -7   0    3.10    0.55
   5  -7   0    3.23    0.53
   5   8   0    1.08    0.42
  -5  -8   0    2.08    0.48
   5  -8   0    1.89    0.51
   5  -9   0    0.07    0.32
   5   9   0    1.52    0.44
  -5  10   0    1.13    0.58
   5  10   0    1.65    0.67
  -6   0   0    5.70    0.43
   6   0   0    6.95    0.45
   6   0   0    6.32    0.50
   6  -1   0   34.65    1.63
   6  -1   0   33.43    1.75
  -6  -1   0   33.22    1.67
   6   1   0   31.38    1.75
   6   1   0   33.43    1.69
  -6  -2   0    8.37    0.47
  -6   2   0    7.18    0.47
   6  -2   0    8.68    0.63
   6   2   0    7.90    0.58
   6  -2   0    8.20    0.59
  -6  -2   0    7.93    0.61
  -6  -3   0   17.16    1.07
   6   3   0   17.74    1.05
  -6   3   0   16.62    0.94
   6  -3   0   16.43    1.09
   6  -3   0   19.26    1.06
  -6  -3   0   18.32    0.95
   6  -4   0    2.02    0.40
   6  -4   0    2.62    0.39
  -6   4   0    2.02    0.28
   6   4   0    2.10    0.37
  -6  -4   0    2.74    0.29
  -6  -4   0    2.38    0.39
  -6   5   0    4.88    0.45
   6  -5   0    4.82    0.57
   6  -5   0    6.08    0.56
  -6  -5   0    5.94    0.58
   6   5   0    5.50    0.57
  -6  -6   0    0.08    0.27
   6  -6   0    0.07    0.27
   6   6   0    0.17    0.25
  -6   6   0    0.00    0.21
   6  -6   0   -0.46    0.24
   6   7   0    0.00    0.27
  -6  -7   0   -0.39    0.27
   6  -7   0   -0.41    0.23
   6  -7   0    0.19    0.30
   6   8   0    0.02    0.28
  -6  -8   0    0.03    0.31
   6  -8   0    0.03    0.30
   6   9   0    0.10    0.32
  -6   9   0    0.19    0.50
   6  10   0   -0.42    0.56
  -6  10   0   -0.25    0.43
  -7   0   0    0.06    0.14
   7   0   0   -0.10    0.20
   7   0   0   -0.12    0.16
   7   1   0   21.72    1.24
   7  -1   0   23.00    1.12
  -7  -1   0   20.50    1.13
  -7   1   0   20.74    1.22
   7   1   0   22.28    1.18
   7  -1   0   22.71    1.24
  -7  -2   0    8.12    0.61
   7  -2   0    7.82    0.62
  -7   2   0    7.19    0.47
   7  -2   0    8.54    0.61
   7   2   0    7.18    0.57
  -7  -2   0    7.54    0.46
   7  -3   0    7.94    0.66
  -7  -3   0    7.81    0.48
  -7   3   0    6.42    0.48
   7   3   0    7.57    0.61
   7  -3   0    9.62    0.63
  -7  -3   0    8.93    0.65
   7  -4   0    3.27    0.48
  -7  -4   0    4.31    0.36
   7   4   0    3.66    0.45
   7  -4   0    4.69    0.48
  -7   4   0    4.56    0.37
  -7  -4   0    5.05    0.51
  -7   5   0    0.23    0.20
  -7  -5   0    0.04    0.25
   7  -5   0    0.17    0.24
   7  -5   0   -0.07    0.27
   7   5   0    0.19    0.25
   7   6   0   -0.04    0.26
   7  -6   0    0.14    0.25
   7  -6   0    0.36    0.33
  -7  -6   0    0.68    0.33
   7  -7   0    6.57    0.72
   7  -7   0    4.26    0.56
  -7  -7   0    4.95    0.65
   7   7   0    6.68    0.67
   7   8   0    1.68    0.46
   7  -8   0    0.29    0.34
  -7  -8   0    0.35    0.36
   7   9   0    0.01    0.29
  -7   9   0   -0.06    0.42
   8   0   0  103.29    5.17
  -8   0   0  104.99    5.16
   8   0   0  104.63    4.94
   8  -1   0   -0.05    0.15
  -8  -1   0   -0.05    0.13
   8  -1   0    0.03    0.21
   8   1   0    0.22    0.21
  -8   1   0   -0.01    0.18
   8   1   0   -0.07    0.19
  -8   2   0    6.46    0.45
   8  -2   0    7.03    0.59
   8   2   0    7.71    0.58
  -8  -2   0    7.21    0.44
  -8  -2   0    6.14    0.58
   8  -2   0    6.95    0.58
   8  -3   0    2.18    0.40
  -8  -3   0    2.28    0.40
   8  -3   0    2.64    0.40
   8   3   0    3.07    0.39
  -8   3   0    2.17    0.25
  -8  -3   0    2.49    0.25
  -8  -4   0    0.65    0.30
   8   4   0    0.89    0.29
   8  -4   0    0.17    0.22
  -8   4   0    0.19    0.16
   8  -4   0    0.47    0.27
  -8  -5   0    3.34    0.49
  -8   5   0    2.95    0.37
   8  -5   0    2.80    0.44
   8  -5   0    3.24    0.50
   8   5   0    3.69    0.49
   8  -6   0    0.04    0.26
  -8  -6   0   -0.44    0.25
   8   6   0   -0.35    0.25
   8  -6   0   -0.22    0.29
   8   7   0    0.01    0.28
   8  -7   0    0.51    0.31
  -8  -7   0   -0.02    0.29
   8  -7   0    0.01    0.32
   8  -8   0   -0.21    0.29
   8   8   0    0.10    0.26
  -8  -8   0    0.58    0.40
   8   9   0    0.13    0.36
  -8   9   0    1.02    0.50
   9   0   0   -0.03    0.19
  -9   0   0    0.03    0.15
   9   0   0   -0.15    0.20
   9   1   0    6.18    0.50
  -9  -1   0    5.79    0.42
   9   1   0    5.94    0.54
   9  -1   0    6.22    0.45
   9  -1   0    5.67    0.54
  -9   1   0    5.50    0.48
   9   2   0    3.66    0.41
  -9  -2   0    2.99    0.28
  -9   2   0    2.38    0.41
   9  -2   0    3.51    0.33
   9  -2   0    3.45    0.42
  -9  -2   0    3.63    0.44
   9  -3   0   13.51    0.95
   9   3   0   14.53    0.91
  -9  -3   0   13.37    0.92
   9  -3   0   13.29    0.90
  -9   3   0   12.13    0.75
  -9  -3   0   13.24    0.73
  -9   4   0    3.09    0.32
   9  -4   0    2.94    0.44
   9  -4   0    2.99    0.49
   9   4   0    3.37    0.46
  -9  -4   0    3.20    0.48
   9  -5   0    9.49    0.84
   9   5   0    9.56    0.78
   9  -5   0    8.39    0.74
  -9  -5   0    9.38    0.80
  -9  -6   0   15.88    1.15
   9  -6   0   15.68    1.11
   9   6   0   15.56    1.14
   9  -6   0   17.29    1.25
   9  -7   0    0.60    0.38
   9  -7   0    0.74    0.31
  -9  -7   0    0.75    0.39
   9   7   0    1.21    0.40
   9   8   0    0.73    0.37
  -9  -8   0    1.08    0.45
  -9   8   0    1.39    0.57
   9   9   0    1.43    0.51
  -9   9   0    1.33    0.56
  10   0   0   13.78    0.89
 -10   0   0   11.44    0.77
  10   0   0   13.07    0.78
  10  -1   0    2.92    0.33
 -10   1   0    2.65    0.34
  10  -1   0    2.81    0.42
 -10  -1   0    2.41    0.28
  10   1   0    2.76    0.40
  10   1   0    2.66    0.38
  10  -2   0   13.95    0.80
  10  -2   0   14.20    0.94
 -10  -2   0   15.03    0.97
 -10  -2   0   14.18    0.79
  10   2   0   13.48    0.90
 -10   2   0   13.07    0.93
  10  -3   0    1.63    0.37
 -10   3   0    1.50    0.39
 -10  -3   0    1.86    0.40
  10   3   0    1.72    0.36
  10  -3   0    2.01    0.37
 -10   3   0    1.90    0.24
  10  -4   0   -0.08    0.26
 -10   4   0    0.00    0.17
 -10  -4   0    0.13    0.27
  10   4   0   -0.02    0.24
  10  -4   0    0.11    0.24
  10  -5   0   12.02    0.91
 -10  -5   0   13.45    0.97
  10  -5   0   12.58    1.00
  10   5   0   10.35    0.90
  10  -6   0   -0.15    0.27
  10  -6   0    0.30    0.33
  10   6   0    0.20    0.31
 -10  -6   0   -0.56    0.28
  10  -7   0    0.28    0.30
  10   7   0    0.15    0.34
 -10   7   0   -0.65    0.40
 -10  -7   0    0.37    0.36
 -10  -8   0    2.48    0.57
  10   8   0    2.40    0.52
 -10   8   0    0.78    0.54
 -10   9   0   -0.23    0.39
  10   9   0   -0.18    0.36
  11   0   0   -0.10    0.22
 -11   0   0    0.07    0.15
  11   0   0   -0.22    0.19
  11   1   0    0.54    0.27
 -11  -1   0   -0.01    0.14
  11   1   0    0.12    0.21
 -11   1   0    0.18    0.19
  11  -1   0    0.38    0.25
  11  -1   0    0.36    0.20
  11  -2   0   11.70    0.67
 -11  -2   0   10.35    0.64
  11  -2   0   11.76    0.81
 -11   2   0    8.72    0.75
  11   2   0   10.43    0.75
 -11  -2   0   10.39    0.82
 -11   3   0    6.73    0.66
 -11  -3   0    7.02    0.66
  11  -3   0    6.59    0.63
 -11   3   0    6.90    0.50
  11   3   0    7.35    0.63
 -11   4   0   -0.25    0.32
  11  -4   0    0.09    0.25
  11   4   0   -0.08    0.22
 -11  -4   0   -0.33    0.27
  11  -5   0    0.66    0.30
 -11  -5   0    0.44    0.32
  11   5   0    0.39    0.29
 -11   5   0    0.02    0.38
  11  -5   0    0.19    0.32
  11  -6   0    1.47    0.40
  11   6   0    0.95    0.38
 -11   6   0    0.81    0.47
 -11  -6   0    0.91    0.38
 -11  -7   0    0.12    0.37
 -11   7   0    0.70    0.46
  11   7   0    0.04    0.31
  11  -7   0   -0.12    0.29
 -11   8   0    0.78    0.46
  11   8   0    0.14    0.31
 -11  -8   0    0.07    0.39
  11   9   0    4.80    0.85
 -11  -9   0    5.20    0.83
 -11   9   0    4.82    0.86
  12   0   0   12.92    0.92
  12   0   0   13.19    0.81
 -12   0   0   11.86    0.81
  12  -1   0   33.18    1.73
 -12   1   0   31.23    1.84
  12  -1   0   35.97    1.92
 -12  -1   0   31.87    1.77
  12   1   0   34.64    1.80
  12   1   0   34.47    1.92
  12  -2   0    0.37    0.27
  12   2   0    0.23    0.24
 -12  -2   0    0.14    0.18
 -12   2   0    0.11    0.20
  12  -2   0    0.36    0.20
 -12  -2   0    0.41    0.30
  12  -3   0    0.03    0.24
 -12   3   0    0.39    0.20
 -12   3   0    0.17    0.27
 -12  -3   0    0.48    0.31
  12   3   0    0.44    0.27
 -12  -4   0    1.34    0.38
 -12   4   0    0.59    0.35
  12  -4   0    0.78    0.32
  12   4   0    0.12    0.27
  12   5   0    8.20    0.77
 -12  -5   0    9.66    0.85
 -12   5   0    8.49    0.86
  12  -5   0    7.40    0.75
 -12  -6   0    4.88    0.67
  12  -6   0    5.48    0.62
 -12   6   0    6.48    0.77
  12   6   0    4.04    0.62
 -12  -7   0   -0.47    0.31
 -12   7   0   -0.33    0.34
  12   7   0   -0.23    0.27
 -12   8   0   -0.06    0.42
  12   8   0    0.72    0.38
 -12  -8   0    0.62    0.39
 -12  -9   0    5.36    0.83
 -12   9   0    5.40    0.85
  12   9   0    5.71    0.94
  13   0   0    0.03    0.21
 -13   0   0   -0.03    0.16
  13   0   0    0.17    0.27
 -13  -1   0    2.53    0.32
  13  -1   0    2.87    0.37
 -13   1   0    2.66    0.36
  13   1   0    2.59    0.47
  13   1   0    2.78    0.41
  13  -1   0    3.12    0.48
  13   2   0    2.01    0.38
  13  -2   0    2.30    0.33
 -13   2   0    2.08    0.38
 -13  -2   0    1.73    0.42
  13  -2   0    2.02    0.42
 -13   3   0    0.41    0.32
 -13  -3   0    0.72    0.34
  13  -3   0    0.43    0.30
  13   3   0    0.66    0.31
 -13   4   0    8.34    0.78
  13   4   0    5.19    0.64
  13  -4   0    7.74    0.71
 -13  -4   0    8.11    0.77
  13  -5   0    1.27    0.40
 -13   5   0    1.54    0.45
  13   5   0    1.09    0.39
 -13  -5   0    1.89    0.47
  13   6   0    2.65    0.55
 -13  -6   0    3.27    0.61
  13  -6   0    2.02    0.48
 -13   6   0    1.75    0.48
  13   7   0    0.24    0.29
 -13   7   0    0.16    0.44
 -13  -7   0    0.29    0.38
  13   8   0    1.10    0.38
 -13  -8   0   -0.62    0.30
 -13   8   0   -0.28    0.40
  14   0   0   15.13    1.03
 -14   0   0   12.02    0.86
  14   0   0   14.08    0.89
 -14   1   0    0.04    0.19
  14  -1   0   -0.06    0.24
  14   1   0   -0.08    0.21
  14  -1   0   -0.09    0.20
  14   1   0    0.02    0.27
 -14  -1   0    0.05    0.17
 -14   2   0    0.65    0.28
 -14  -2   0    0.32    0.31
  14  -2   0    0.79    0.25
  14  -2   0    0.76    0.34
  14   2   0    0.49    0.27
  14  -3   0    0.21    0.29
  14   3   0    0.80    0.32
 -14  -3   0    0.88    0.39
 -14   3   0    0.83    0.32
  14  -4   0    2.30    0.47
 -14   4   0    2.76    0.53
  14   4   0    2.12    0.44
 -14  -4   0    2.96    0.54
  14  -5   0    0.40    0.30
 -14  -5   0    0.53    0.38
 -14   5   0    0.16    0.35
  14   5   0    0.23    0.31
  14  -6   0    5.79    0.69
  14   6   0    5.23    0.70
 -14  -6   0    5.51    0.76
 -14   6   0    7.43    0.83
  14   7   0    2.90    0.61
 -14  -7   0    4.34    0.66
 -14   7   0    2.73    0.66
 -14  -8   0    0.32    0.40
 -14   8   0    0.15    0.45
  14   8   0    0.73    0.37
 -15   0   0   -0.07    0.18
  15   0   0    0.24    0.23
  15   0   0   -0.18    0.25
 -15   1   0   20.08    1.34
  15   1   0   23.11    1.34
  15   1   0   22.43    1.45
  15  -1   0   21.96    1.44
  15  -1   0   23.74    1.29
 -15   2   0    7.46    0.68
  15  -2   0    5.37    0.66
 -15  -2   0    6.37    0.73
  15   2   0    7.73    0.66
  15  -3   0   25.27    1.64
 -15   3   0   27.85    1.68
 -15  -3   0   27.91    1.73
  15   3   0   24.86    1.57
  15  -4   0   13.09    1.02
 -15  -4   0   13.51    1.08
  15   4   0   13.15    1.00
 -15   4   0   12.39    1.04
 -15   5   0    8.36    0.82
  15   5   0    6.14    0.71
 -15  -5   0    6.15    0.76
  15  -5   0    6.46    0.72
 -15  -6   0    0.55    0.42
  15  -6   0    0.59    0.36
  15   6   0    0.62    0.38
 -15   6   0    0.34    0.36
  15   7   0    2.46    0.60
 -15  -7   0    2.22    0.58
 -15   7   0    2.41    0.53
 -15  -8   0    0.69    0.48
 -15   8   0    0.53    0.46
  15   8   0    0.56    0.46
  16   0   0   37.32    2.19
  16   0   0   36.26    1.99
 -16   0   0   37.60    2.07
  16  -1   0    0.22    0.30
  16  -1   0    0.57    0.28
  16   1   0    0.24    0.28
 -16   1   0    0.22    0.22
  16   1   0    0.18    0.31
  16  -2   0    3.42    0.57
 -16   2   0    4.49    0.52
 -16  -2   0    4.09    0.62
  16   2   0    4.26    0.53
  16   3   0    4.97    0.61
 -16   3   0    4.82    0.62
  16  -3   0    6.19    0.69
 -16  -3   0    6.48    0.74
  16   4   0    5.90    0.66
  16  -4   0    5.87    0.69
 -16  -4   0    5.92    0.76
 -16   4   0    6.62    0.73
  16   5   0    1.76    0.48
 -16  -5   0    2.46    0.58
  16  -5   0    3.14    0.56
 -16   5   0    1.68    0.51
  16  -6   0   -0.52    0.33
 -16   6   0    0.29    0.33
  16   6   0    0.03    0.33
 -16  -6   0    0.35    0.40
 -16  -7   0    0.26    0.39
  16   7   0    0.16    0.38
 -16   7   0    1.12    0.33
 -16  -8   0    0.88    0.46
  17   0   0    0.02    0.29
  17   0   0    0.26    0.27
 -17   1   0    0.09    0.21
  17   1   0    0.42    0.34
  17  -1   0    0.63    0.35
  17   1   0    0.52    0.32
  17   2   0   -0.19    0.25
 -17  -2   0    0.20    0.36
 -17   2   0    0.17    0.23
  17  -2   0    0.33    0.33
 -17   3   0   20.37    1.33
  17   3   0   15.76    1.19
  17  -3   0   17.66    1.29
  17  -4   0    0.43    0.37
 -17   4   0    0.40    0.36
 -17  -4   0    2.11    0.52
  17   4   0    0.69    0.40
 -17  -5   0    0.42    0.42
 -17   5   0    0.29    0.33
  17  -5   0    0.85    0.40
  17   5   0    0.23    0.35
  17  -6   0    1.93    0.51
 -17  -6   0    2.13    0.58
 -17   6   0    1.51    0.49
  17   6   0    2.00    0.52
  17   7   0    0.30    0.42
 -17  -7   0    0.07    0.40
 -17   7   0    0.06    0.35
  18   0   0    7.00    0.64
  18   0   0    7.77    0.80
 -18   1   0    3.29    0.44
  18   1   0    2.74    0.44
  18  -1   0    3.02    0.56
  18   1   0    3.31    0.60
 -18   2   0   10.42    0.83
  18   2   0    8.04    0.78
 -18  -2   0    8.37    0.90
  18  -2   0    9.79    0.90
 -18   3   0    0.57    0.27
  18   3   0    0.17    0.32
 -18  -3   0    0.39    0.42
  18  -3   0   -0.09    0.30
 -18   4   0    2.09    0.50
 -18  -4   0    1.33    0.49
  18   4   0    2.03    0.50
  18  -4   0    1.51    0.47
 -18   5   0    0.36    0.34
  18  -5   0    0.09    0.38
  18   5   0    0.21    0.35
 -18  -5   0    0.68    0.42
 -18   6   0    1.51    0.44
 -18  -6   0    1.93    0.55
  18   6   0    0.56    0.38
  18  -6   0    1.08    0.43
 -18   7   0   -0.43    0.42
 -18  -7   0    0.73    0.50
  18   7   0    1.09    0.50
  19   0   0    0.37    0.37
  19  -1   0    5.37    0.72
  19   1   0    6.36    0.76
  19   1   0    4.87    0.58
  19  -2   0   33.47    2.20
 -19   2   0   40.09    2.21
  19   2   0   35.45    2.08
  19  -3   0    0.93    0.43
 -19  -3   0    1.07    0.49
  19   3   0    1.50    0.43
 -19   3   0    0.57    0.31
  19   4   0    0.82    0.39
  19  -4   0    0.08    0.37
 -19  -4   0    0.31    0.39
 -19   4   0    0.02    0.28
  19  -5   0    0.46    0.38
 -19  -5   0   -0.30    0.35
 -19   5   0   -0.49    0.25
  19   5   0    0.26    0.36
  19  -6   0   -0.49    0.32
  19   6   0   -0.29    0.36
 -19   6   0   -0.27    0.31
 -19  -6   0   -0.45    0.33
  20   0   0    2.04    0.55
  20  -1   0    0.41    0.40
  20   1   0   -0.04    0.23
  20   1   0   -0.05    0.35
 -20  -1   0    0.41    0.41
 -20  -2   0   -0.03    0.35
  20  -2   0    0.55    0.40
  20   2   0    0.43    0.33
 -20   2   0    0.89    0.31
  20   3   0    1.89    0.49
 -20  -3   0    1.75    0.55
  20  -3   0    1.23    0.47
 -20   3   0    1.80    0.44
 -20  -4   0    0.09    0.38
  20  -4   0   -0.28    0.30
  20   4   0    0.11    0.32
 -20   4   0    0.52    0.34
  20  -5   0    1.68    0.50
 -20   5   0    3.42    0.55
  20   5   0    1.09    0.44
 -20  -5   0    1.88    0.55
 -20  -6   0    0.26    0.43
 -20   6   0   -0.43    0.39
  20   6   0   -0.10    0.37
  21   0   0    0.30    0.39
 -21  -1   0    1.14    0.49
  21  -1   0    0.58    0.44
  21  -2   0    0.00    0.39
  21   2   0   -0.47    0.26
 -21  -2   0   -0.54    0.26
 -21   3   0    3.13    0.46
  21   3   0    1.36    0.47
 -21  -3   0    2.18    0.60
  21  -3   0    1.41    0.49
 -21   4   0    3.05    0.58
  21   4   0    1.81    0.50
  21  -4   0    2.58    0.58
 -21  -4   0    3.12    0.67
 -21  -5   0    5.55    0.85
 -21   5   0    4.44    0.72
  21  -5   0    4.45    0.70
  21   5   0    5.00    0.72
  22   0   0   13.24    1.18
 -22  -1   0    0.16    0.34
  22  -1   0    0.43    0.43
 -22  -2   0   -0.04    0.30
  22  -2   0    0.08    0.37
  22  -3   0    1.39    0.50
 -22  -3   0    1.22    0.54
  22   3   0    1.90    0.47
 -22   3   0    1.89    0.47
 -22   4   0    6.40    0.74
  22   4   0    3.17    0.61
 -22  -4   0    3.27    0.73
  22  -4   0    2.91    0.62
  22  -5   0   -0.30    0.36
  22   5   0    0.86    0.44
 -22  -5   0    0.56    0.54
 -22   5   0    1.44    0.63
  23   0   0    0.36    0.43
  23  -1   0    0.22    0.41
 -23  -1   0    0.12    0.33
 -23  -2   0    0.50    0.34
  23  -2   0    1.64    0.52
  23  -3   0    1.60    0.50
  23   3   0    1.58    0.47
 -23  -3   0    1.95    0.64
  23  -4   0    2.10    0.56
 -23  -4   0    1.68    0.57
  23   4   0    1.58    0.50
 -23   4   0    2.53    0.68
  24   0   0    0.30    0.42
 -24  -1   0    3.89    0.74
  24  -1   0    2.91    0.68
 -24  -2   0    0.11    0.46
  24  -2   0    0.33    0.43
 -24  -3   0   -0.14    0.50
  24  -3   0    0.14    0.41
  25   0   0   -0.23    0.45
  25  -1   0    1.24    0.54
 -25  -1   0    0.94    0.64
  25  -2   0   -0.30    0.40
   0   1   1   -0.13    0.08
   0  -1  -1    0.00    0.11
   0   1  -1    0.00    0.09
   0  -1  -1    0.01    0.10
   0  -1   1   -0.18    0.08
   0  -1   1   -0.03    0.10
   0  -2   1   -0.07    0.16
   0  -2  -1   -0.20    0.15
   0   2  -1    0.09    0.14
   0  -2   1   -0.21    0.15
   0  -2  -1    0.08    0.18
   0   2   1    0.01    0.14
   0  -3  -1    0.29    0.18
   0  -3   1    0.03    0.17
   0  -3  -1   -0.21    0.19
   0  -3   1   -0.13    0.17
   0   3  -1   -0.07    0.17
   0   3   1    0.03    0.16
   0   4   1   -0.27    0.14
   0  -4  -1    0.14    0.20
   0  -4   1    0.26    0.21
   0  -4   1    0.04    0.20
   0  -4  -1    0.01    0.21
   0   4  -1    0.17    0.18
   0  -5  -1   -0.08    0.22
   0  -5  -1    0.11    0.21
   0  -5   1   -0.07    0.18
   0   5   1    0.00    0.17
   0  -5   1    0.16    0.23
   0   5  -1    0.17    0.19
   0  -6   1    0.07    0.23
   0  -6  -1    0.07    0.25
   0  -6  -1    0.13    0.21
   0  -6   1    0.16    0.25
   0   6   1   -0.22    0.18
   0   6  -1    0.26    0.23
   0  -7   1   -0.13    0.22
   0  -7  -1    0.07    0.23
   0   7   1    0.22    0.25
   0   7  -1   -0.03    0.27
   0  -7   1   -0.24    0.22
   0  -7  -1    0.10    0.27
   0   8  -1    0.13    0.29
   0  -8   1   -0.02    0.29
   0  -8  -1    0.06    0.28
   0   8   1   -0.30    0.25
   0   9  -1    0.17    0.31
   1   0  -1   -0.08    0.04
   1   0   1   -0.10    0.04
  -1   0   1   -0.12    0.04
   1   0   1   -0.14    0.04
  -1   0  -1   -0.11    0.04
   1   1   1    7.84    0.42
   1  -1  -1    7.12    0.43
   1  -1  -1    7.38    0.44
  -1  -1   1    7.26    0.42
  -1  -1   1    6.89    0.41
  -1   1  -1    7.32    0.40
  -1  -1  -1    7.49    0.44
   1  -1   1    7.53    0.40
   1  -1   1    7.39    0.44
   1   1  -1    7.06    0.41
  -1   1   1    6.64    0.37
  -1  -1  -1    7.18    0.39
   1  -2  -1  228.41   10.95
  -1   2  -1  218.51   10.45
   1  -2  -1  230.06   10.84
  -1  -2   1  227.08   10.93
  -1  -2   1  217.71   10.81
   1  -2   1  233.11   10.82
  -1   2   1  229.42   10.44
  -1  -2  -1  220.32   10.84
   1  -2   1  220.77   10.96
   1   2  -1  224.26   10.47
  -1  -2  -1  230.01   10.92
   1  -3  -1    7.79    0.54
   1  -3  -1    5.94    0.51
  -1  -3   1    6.85    0.51
  -1  -3   1    6.92    0.52
   1   3   1    7.70    0.51
  -1   3  -1    6.21    0.48
  -1   3   1    6.96    0.48
   1  -3   1    6.19    0.53
   1  -3   1    7.79    0.51
   1   3  -1    6.06    0.50
  -1  -3  -1    7.78    0.50
  -1  -3  -1    7.22    0.54
   1  -4  -1   47.50    2.50
   1  -4  -1   46.37    2.53
  -1   4  -1   48.77    2.43
  -1  -4   1   48.11    2.52
  -1  -4   1   49.33    2.48
  -1  -4  -1   48.37    2.50
  -1   4   1   47.55    2.41
   1  -4   1   48.52    2.47
   1   4  -1   48.91    2.44
   1  -4   1   46.65    2.54
  -1  -4  -1   50.27    2.51
  -1   5  -1    2.23    0.35
   1  -5  -1    2.56    0.38
   1   5   1    2.45    0.38
   1  -5  -1    2.19    0.37
  -1  -5   1    2.67    0.39
  -1  -5   1    2.38    0.38
   1  -5   1    2.95    0.39
  -1   5   1    1.99    0.34
  -1  -5  -1    3.00    0.43
   1   5  -1    2.50    0.40
   1  -5   1    2.36    0.39
  -1  -5  -1    2.28    0.35
   1  -6  -1    4.90    0.56
   1  -6  -1    5.34    0.57
  -1  -6   1    5.74    0.56
   1   6   1    6.36    0.58
  -1  -6   1    5.27    0.55
  -1   6  -1    6.07    0.56
   1   6  -1    6.25    0.60
  -1  -6  -1    4.94    0.53
   1  -6   1    6.15    0.59
  -1   6   1    4.74    0.52
  -1  -6  -1    6.10    0.59
   1  -6   1    6.33    0.58
  -1   7  -1   11.20    0.89
   1  -7  -1   10.04    0.87
  -1  -7   1   13.27    0.92
   1   7   1   10.78    0.88
   1  -7  -1   12.42    0.92
  -1  -7   1   11.59    0.89
  -1  -7  -1    9.86    0.85
  -1  -7  -1   10.84    0.90
   1  -7   1   11.40    0.91
   1   7  -1   12.19    0.92
   1  -7   1   12.00    0.87
  -1   7   1   11.73    0.88
   1  -8  -1    3.81    0.54
   1   8   1    3.23    0.56
   1  -8  -1    2.37    0.52
  -1   8  -1    3.77    0.54
   1  -8   1    2.76    0.55
   1   8  -1    3.34    0.53
  -1  -8  -1    3.00    0.53
  -1   8   1    3.43    0.56
  -1   9  -1    0.21    0.38
   1   9   1    0.92    0.41
   1   9  -1    0.28    0.31
   2   0  -1   31.03    1.51
   2   0   1   33.14    1.58
   2   0  -1   31.22    1.58
   2   0   1   33.57    1.58
   2   0   1   32.42    1.53
  -2   0   1   31.22    1.59
  -2  -1   1   21.37    1.13
  -2   1  -1   20.67    1.07
  -2  -1   1   22.18    1.12
   2  -1  -1   21.46    1.15
   2   1   1   23.51    1.11
   2  -1  -1   22.26    1.14
  -2   1   1   20.23    1.04
  -2  -1  -1   22.70    1.14
  -2   1   1   22.37    1.16
   2  -1   1   23.15    1.12
   2  -1   1   22.76    1.16
   2   1  -1   22.30    1.10
   2  -2  -1   45.69    2.29
  -2   2  -1   43.43    2.19
  -2  -2   1   45.53    2.28
   2  -2  -1   44.00    2.33
  -2  -2   1   46.15    2.29
   2   2   1   46.71    2.23
   2  -2   1   47.50    2.27
   2  -2   1   44.87    2.33
  -2  -2  -1   46.30    2.30
   2   2  -1   43.70    2.22
  -2  -2  -1   47.73    2.26
  -2   2   1   44.77    2.17
   2  -3  -1    5.22    0.45
   2  -3  -1    4.03    0.44
   2   3   1    4.62    0.43
  -2  -3   1    5.79    0.43
  -2  -3   1    4.52    0.40
  -2   3  -1    4.26    0.38
   2  -3   1    5.37    0.43
  -2   3   1    4.68    0.38
  -2  -3  -1    4.59    0.38
   2  -3   1    4.44    0.45
   2   3  -1    4.76    0.42
  -2  -3  -1    5.28    0.45
   2  -4  -1    8.78    0.68
  -2   4  -1    8.81    0.63
   2  -4  -1    9.04    0.67
  -2  -4   1    9.69    0.65
   2   4   1    8.97    0.65
  -2  -4   1    9.20    0.66
   2  -4   1    7.92    0.68
  -2  -4  -1   10.24    0.64
  -2  -4  -1    9.80    0.70
  -2   4   1    9.67    0.62
   2  -4   1   10.32    0.66
   2   4  -1    9.37    0.67
   2  -5  -1    6.95    0.59
   2   5   1    6.86    0.58
   2  -5  -1    6.96    0.60
  -2   5  -1    6.82    0.55
  -2  -5   1    7.04    0.58
  -2  -5   1    6.19    0.55
  -2  -5  -1    6.59    0.54
   2  -5   1    6.83    0.57
   2  -5   1    6.62    0.61
  -2  -5  -1    7.04    0.61
   2   5  -1    6.61    0.58
  -2   5   1    6.59    0.54
   2  -6  -1   10.42    0.76
   2  -6  -1    8.32    0.74
  -2  -6   1    8.71    0.71
   2   6   1    8.99    0.73
  -2   6  -1    8.56    0.69
  -2  -6   1    8.37    0.70
   2  -6   1    7.27    0.72
  -2  -6  -1    9.64    0.76
  -2   6   1    8.62    0.68
  -2  -6  -1    8.64    0.69
   2  -6   1    9.19    0.72
   2   6  -1    9.89    0.76
  -2   7  -1   25.94    1.51
   2  -7  -1   24.33    1.52
   2  -7  -1   26.40    1.58
   2   7   1   25.09    1.52
  -2  -7   1   22.90    1.50
   2  -7   1   22.07    1.46
   2   7  -1   23.70    1.52
   2  -7   1   24.29    1.57
  -2  -7  -1   24.13    1.53
  -2   7   1   27.33    1.51
   2  -8  -1   14.13    1.09
  -2  -8   1   12.90    1.03
   2   8   1   15.10    1.09
  -2   8  -1   15.63    1.09
   2  -8  -1   12.87    1.03
  -2   8   1   14.68    1.07
  -2  -8  -1   13.03    1.06
   2  -8   1   13.73    1.10
   2   8  -1   14.18    1.09
   2   9   1    3.44    0.55
   2   9  -1    4.54    0.61
   2  10  -1    3.93    0.87
   3   0   1   -0.04    0.10
  -3   0   1    0.08    0.10
   3   0  -1   -0.07    0.10
   3   0  -1    0.04    0.12
   3   0   1   -0.14    0.13
   3   0   1    0.01    0.11
  -3  -1   1   75.94    3.68
   3   1   1   79.05    3.58
  -3   1  -1   76.49    3.54
   3  -1  -1   72.87    3.69
  -3  -1   1   77.32    3.69
  -3  -1  -1   75.33    3.69
   3  -1   1   75.85    3.67
   3   1  -1   76.18    3.56
   3  -1   1   75.13    3.73
  -3   1   1   73.64    3.73
  -3   1   1   72.71    3.50
  -3  -2   1   13.48    0.76
  -3  -2   1   13.10    0.72
  -3   2  -1   12.22    0.69
   3   2   1   12.91    0.75
   3  -2  -1   13.90    0.77
   3  -2  -1   11.11    0.77
   3  -2   1   14.96    0.75
  -3  -2  -1   13.12    0.68
  -3   2   1   11.80    0.66
  -3  -2  -1   13.04    0.77
   3  -2   1   11.31    0.77
   3   2  -1   12.40    0.74
   3   3   1  101.05    4.83
  -3   3  -1   99.84    4.78
   3  -3  -1  106.37    4.99
   3  -3  -1   99.99    5.06
  -3  -3   1  101.14    4.97
  -3  -3   1  101.74    4.99
  -3  -3  -1  106.14    4.96
   3  -3   1   95.50    5.05
   3   3  -1   99.12    4.83
  -3   3   1   99.60    4.76
   3  -3   1  102.07    4.95
  -3  -3  -1   99.85    4.98
  -3  -4   1   30.21    1.62
   3   4   1   30.06    1.60
   3  -4  -1   30.26    1.63
  -3  -4   1   27.80    1.59
  -3   4  -1   30.69    1.56
   3  -4  -1   28.22    1.67
   3  -4   1   31.42    1.61
   3   4  -1   26.69    1.59
  -3  -4  -1   31.54    1.65
   3  -4   1   28.71    1.67
  -3   4   1   28.80    1.53
  -3  -4  -1   31.04    1.59
  -3  -5   1    2.43    0.38
   3   5   1    1.46    0.32
   3  -5  -1    2.00    0.39
   3  -5  -1    2.60    0.39
  -3   5  -1    1.46    0.29
  -3  -5   1    1.93    0.32
  -3   5   1    1.97    0.30
   3  -5   1    1.25    0.34
   3   5  -1    2.22    0.39
   3  -5   1    2.27    0.37
  -3  -5  -1    1.98    0.32
  -3  -5  -1    2.08    0.39
   3  -6  -1    3.40    0.48
  -3  -6   1    3.38    0.44
  -3  -6   1    4.08    0.49
   3   6   1    3.26    0.48
   3  -6  -1    3.20    0.50
  -3   6  -1    3.80    0.45
  -3  -6  -1    3.59    0.50
  -3  -6  -1    3.22    0.41
   3  -6   1    2.84    0.45
   3   6  -1    3.99    0.50
   3  -6   1    3.66    0.51
  -3   6   1    3.63    0.43
  -3   7  -1    4.71    0.55
  -3  -7   1    4.67    0.58
   3  -7  -1    5.16    0.60
   3   7   1    4.20    0.58
   3  -7  -1    4.37    0.60
   3  -7   1    4.51    0.55
  -3  -7  -1    4.74    0.59
   3   7  -1    6.25    0.63
  -3   7   1    6.02    0.57
   3  -7   1    4.68    0.60
   3   8   1    0.46    0.33
   3  -8  -1    0.32    0.29
  -3   8  -1    1.18    0.37
   3  -8  -1    0.25    0.30
  -3  -8   1    0.55    0.32
  -3  -8  -1    0.60    0.36
   3  -8   1    0.94    0.38
   3   8  -1    0.48    0.33
   3   9   1    1.54    0.44
   3   9  -1    2.27    0.53
   3  -9   1    1.48    0.48
  -3   9   1    2.36    0.57
   3  10   1   -0.19    0.57
   3  10  -1   -0.04    0.51
   4   0   1    0.39    0.17
  -4   0   1    0.39    0.14
   4   0  -1    0.58    0.17
   4   0  -1    0.36    0.14
   4   0   1    0.32    0.15
   4   0   1    0.40    0.15
   4  -1  -1  153.55    7.45
   4  -1  -1  158.32    7.12
   4   1   1  159.07    7.20
  -4  -1   1  155.18    7.47
  -4  -1  -1  161.45    7.45
   4   1  -1  155.22    7.18
   4   1  -1  148.00    7.44
  -4   1   1  142.82    7.51
   4  -1   1  152.98    7.15
   4  -1   1  153.59    7.43
   4   2   1    1.40    0.25
  -4  -2   1    1.40    0.20
   4  -2  -1    1.55    0.28
  -4  -2   1    1.60    0.27
  -4   2  -1    1.20    0.19
   4  -2  -1    1.29    0.26
  -4  -2  -1    1.02    0.16
   4  -2   1    1.49    0.29
  -4   2   1    1.27    0.17
   4   2  -1    1.63    0.27
  -4  -2  -1    1.34    0.27
   4  -2   1    1.45    0.25
  -4   3  -1   46.14    2.30
   4   3   1   46.20    2.37
   4  -3  -1   46.30    2.48
   4  -3  -1   49.36    2.43
  -4  -3   1   50.05    2.43
  -4  -3   1   49.18    2.39
   4  -3   1   48.09    2.40
  -4  -3  -1   46.06    2.35
  -4  -3  -1   49.75    2.45
   4  -3   1   43.95    2.47
  -4   3   1   46.00    2.27
   4   3  -1   43.75    2.35
   4  -4  -1   10.58    0.82
   4   4   1   11.75    0.79
  -4  -4   1   11.54    0.74
   4  -4  -1   12.36    0.81
  -4   4  -1   12.14    0.74
  -4  -4   1   12.52    0.81
   4  -4   1   10.86    0.83
   4  -4   1   12.69    0.78
  -4  -4  -1   11.70    0.72
   4   4  -1   11.22    0.80
  -4  -4  -1   13.36    0.84
  -4   4   1   12.40    0.73
   4  -5  -1   11.55    0.80
  -4  -5   1   10.11    0.72
  -4  -5   1   11.44    0.79
   4  -5  -1    9.81    0.81
   4   5   1   11.07    0.79
  -4   5  -1   10.45    0.72
   4  -5   1   10.63    0.83
  -4  -5  -1   10.56    0.71
  -4  -5  -1   11.56    0.82
   4   5  -1    9.31    0.77
  -4   5   1   10.27    0.70
   4  -5   1   11.87    0.78
   4  -6  -1    4.32    0.53
   4  -6  -1    4.94    0.59
  -4  -6   1    4.49    0.54
   4   6   1    4.33    0.54
  -4  -6   1    4.38    0.47
  -4   6  -1    4.40    0.48
   4   6  -1    4.16    0.54
   4  -6   1    3.90    0.50
  -4  -6  -1    3.97    0.54
  -4   6   1    4.56    0.47
   4  -6   1    5.05    0.60
  -4  -7   1    2.89    0.50
   4  -7  -1    2.70    0.49
   4   7   1    3.13    0.53
  -4   7  -1    2.60    0.45
   4  -7  -1    1.95    0.46
  -4   7   1    2.12    0.42
   4  -7   1    1.70    0.40
   4   7  -1    2.65    0.50
   4  -7   1    2.34    0.49
  -4  -7  -1    1.56    0.42
   4  -8  -1    3.07    0.53
   4  -8  -1    3.14    0.55
   4   8   1    3.68    0.61
  -4  -8   1    4.00    0.62
   4  -8   1    2.92    0.57
  -4  -8  -1    3.50    0.59
   4   8  -1    3.22    0.56
   4   9   1    5.65    0.69
  -4   9   1    4.77    0.75
   4  -9   1    5.97    0.72
   4   9  -1    5.44    0.70
   4  10   1    2.63    0.76
   4  10  -1    2.70    0.75
   5   0  -1   -0.01    0.18
  -5   0   1    0.10    0.14
   5   0   1    0.01    0.18
   5   0   1    0.12    0.16
   5   0   1   -0.31    0.15
   5   0  -1    0.02    0.14
  -5  -1   1   53.71    2.68
   5   1   1   56.16    2.64
   5  -1  -1   53.08    2.55
   5  -1  -1   55.17    2.73
   5  -1   1   58.27    2.72
  -5  -1  -1   52.60    2.64
   5   1  -1   53.91    2.62
   5  -1   1   53.95    2.74
  -5  -1  -1   53.41    2.72
   5   1  -1   53.62    2.72
   5  -1   1   56.37    2.59
  -5   1   1   50.76    2.74
  -5   2  -1    9.35    0.58
  -5  -2   1   10.63    0.68
  -5  -2   1   10.32    0.60
   5  -2  -1   10.35    0.71
   5  -2  -1   10.56    0.68
   5   2   1   10.07    0.67
   5   2  -1    9.69    0.65
   5  -2   1   10.65    0.66
   5  -2   1   10.51    0.71
  -5  -2  -1   10.73    0.69
  -5   2   1    9.62    0.55
   5   3   1   11.41    0.77
   5  -3  -1   11.04    0.80
  -5   3  -1   11.87    0.69
   5  -3  -1   13.08    0.79
  -5  -3   1   12.52    0.70
  -5  -3   1   13.05    0.79
  -5   3   1   10.77    0.65
   5  -3   1   12.49    0.76
   5  -3   1   11.36    0.81
  -5  -3  -1   11.53    0.66
   5   3  -1   10.84    0.76
  -5  -3  -1   12.34    0.80
   5  -4  -1    4.07    0.44
  -5  -4   1    4.33    0.46
   5  -4  -1    4.00    0.46
  -5   4  -1    3.60    0.36
   5   4   1    3.26    0.42
  -5  -4   1    3.63    0.35
  -5  -4  -1    3.82    0.34
  -5  -4  -1    4.00    0.46
   5  -4   1    4.12    0.43
   5  -4   1    3.08    0.44
   5   4  -1    2.93    0.40
  -5   4   1    3.69    0.34
   5  -5  -1    9.53    0.72
  -5   5  -1    8.65    0.64
  -5  -5   1    9.64    0.72
  -5  -5   1    9.98    0.65
   5  -5  -1    7.96    0.73
   5   5   1    9.16    0.73
  -5  -5  -1    9.36    0.74
   5   5  -1    8.77    0.71
   5  -5   1   10.04    0.71
  -5   5   1    8.58    0.62
  -5  -5  -1    9.33    0.63
   5  -5   1    7.84    0.74
   5  -6  -1    3.50    0.48
   5   6   1    3.75    0.53
  -5  -6   1    3.17    0.48
   5  -6  -1    4.55    0.56
  -5   6  -1    3.53    0.44
  -5  -6  -1    3.62    0.52
  -5   6   1    2.79    0.41
   5   6  -1    3.78    0.51
   5  -6   1    3.64    0.54
   5  -6   1    3.38    0.47
  -5  -7   1    0.98    0.36
   5  -7  -1    0.65    0.37
   5   7   1    0.44    0.30
   5  -7  -1    0.48    0.31
  -5   7  -1    0.50    0.27
   5   7  -1    0.98    0.36
   5  -7   1    0.37    0.32
   5  -7   1    0.26    0.29
  -5  -7  -1    0.01    0.29
   5  -8  -1    4.71    0.64
  -5  -8   1    4.08    0.58
   5  -8  -1    4.05    0.58
   5   8   1    4.41    0.61
   5  -8   1    5.37    0.66
   5   8  -1    4.42    0.62
  -5  -8  -1    4.03    0.62
   5   9   1    1.13    0.43
  -5  -9  -1    1.49    0.47
   5  -9   1    1.11    0.40
   5   9  -1    1.53    0.47
  -5   9   1    1.38    0.54
  -5  10  -1    1.73    0.70
   5  10   1    0.57    0.61
   5  10  -1   -0.34    0.52
  -6   0   1   31.91    1.70
   6   0   1   33.54    1.65
   6   0  -1   34.14    1.63
   6   0  -1   33.65    1.74
   6   0   1   32.43    1.73
  -6   0  -1   32.25    1.69
   6  -1  -1   20.00    1.11
   6   1   1   18.93    1.06
  -6  -1   1   18.46    1.03
   6  -1  -1   20.61    0.98
   6  -1   1   19.37    1.11
  -6  -1  -1   19.54    1.00
   6   1  -1   19.72    1.05
  -6   1   1   17.09    1.08
   6  -1   1   20.56    1.02
   6   1  -1   20.38    1.11
   6  -1   1   19.79    1.10
  -6  -1  -1   18.40    1.10
  -6   2  -1   22.39    1.17
  -6  -2   1   23.72    1.19
  -6  -2   1   21.96    1.28
   6   2   1   23.36    1.25
   6  -2  -1   23.78    1.32
   6  -2  -1   23.35    1.28
   6   2  -1   21.99    1.24
   6  -2   1   23.61    1.31
  -6   2   1   21.84    1.12
   6  -2   1   23.21    1.26
  -6  -2  -1   23.21    1.29
  -6   2   1   20.52    1.29
  -6  -3   1   81.69    4.02
  -6   3  -1   78.84    3.81
   6  -3  -1   80.17    4.09
  -6  -3   1   79.21    3.94
   6   3   1   75.42    3.89
   6  -3  -1   80.83    4.01
   6   3  -1   80.51    3.90
  -6  -3  -1   82.17    4.03
  -6   3   1   76.93    3.77
   6  -3   1   82.27    3.99
   6  -3   1   78.60    4.08
  -6  -3  -1   81.31    3.90
  -6  -4   1    3.80    0.45
   6  -4  -1    4.22    0.46
  -6  -4   1    4.09    0.36
   6   4   1    3.26    0.42
  -6   4  -1    4.00    0.35
   6  -4  -1    2.94    0.45
   6  -4   1    3.66    0.47
   6   4  -1    3.49    0.42
   6  -4   1    3.58    0.42
  -6  -4  -1    3.55    0.31
  -6  -4  -1    4.09    0.47
  -6   4   1    3.34    0.33
   6  -5  -1    0.42    0.30
   6   5   1    0.79    0.28
  -6  -5   1    0.47    0.28
  -6   5  -1    0.47    0.22
  -6  -5   1    1.08    0.26
   6  -5  -1    0.52    0.28
   6  -5   1    0.42    0.26
   6  -5   1    0.75    0.32
  -6  -5  -1    0.60    0.32
   6   5  -1    0.67    0.30
  -6   5   1    0.67    0.22
   6  -6  -1    5.86    0.66
  -6  -6   1    5.32    0.59
   6  -6  -1    5.42    0.59
  -6   6  -1    5.58    0.53
   6   6   1    6.60    0.64
   6  -6   1    5.79    0.66
   6  -6   1    4.82    0.56
  -6  -6  -1    5.04    0.61
   6   6  -1    6.18    0.63
   6  -7  -1    0.48    0.32
   6   7   1    0.07    0.29
   6  -7  -1   -0.15    0.28
  -6  -7   1    0.19    0.30
   6   7  -1    0.12    0.31
  -6  -7  -1   -0.17    0.30
   6  -7   1    0.43    0.32
   6  -7   1   -0.13    0.24
   6  -8  -1    0.53    0.34
  -6  -8   1    1.75    0.46
   6   8   1    0.68    0.37
  -6  -8  -1    1.25    0.44
   6  -8   1    0.22    0.35
   6   8  -1    1.62    0.47
  -6   8   1    1.35    0.53
   6   9   1    0.41    0.35
  -6  -9  -1    0.07    0.34
   6   9  -1    0.19    0.35
  -6   9   1    0.46    0.41
   6  -9   1    0.26    0.34
   6  10   1    0.26    0.64
  -6  10  -1    0.79    0.59
   6  10  -1    0.41    0.68
  -6  10   1   -0.10    0.43
   7   0   1    0.01    0.20
   7   0  -1    0.19    0.21
   7   0   1   -0.13    0.17
   7   0  -1    0.05    0.17
  -7   0   1   -0.12    0.14
  -7   0  -1    0.10    0.16
  -7  -1   1    6.78    0.46
   7  -1  -1    7.43    0.57
   7   1   1    8.45    0.55
   7  -1  -1    7.49    0.45
   7  -1   1    7.53    0.48
  -7  -1  -1    5.94    0.54
   7  -1   1    7.17    0.56
  -7   1   1    6.45    0.52
   7   1  -1    6.71    0.56
   7  -1   1    7.84    0.56
  -7  -1  -1    6.78    0.44
   7   1  -1    7.43    0.52
   7   2   1    8.47    0.61
  -7  -2   1    7.54    0.62
  -7   2  -1    7.92    0.52
  -7  -2   1    8.31    0.52
   7  -2  -1    8.47    0.62
   7  -2   1    9.01    0.65
  -7   2   1    7.69    0.48
   7  -2   1    9.65    0.64
   7   2  -1    8.43    0.60
  -7   2   1    7.45    0.62
  -7  -2  -1    8.98    0.65
   7  -3  -1   25.17    1.53
   7   3   1   26.93    1.47
  -7   3  -1   25.39    1.36
  -7  -3   1   27.30    1.39
  -7  -3   1   27.30    1.51
   7  -3  -1   26.83    1.50
   7  -3   1   27.25    1.55
   7   3  -1   28.63    1.49
  -7  -3  -1   27.70    1.52
   7  -3   1   26.14    1.47
  -7   3   1   24.02    1.32
   7  -4  -1   14.65    1.09
   7  -4  -1   17.18    1.08
  -7  -4   1   16.33    0.95
   7   4   1   16.87    1.07
  -7  -4   1   19.28    1.11
  -7   4  -1   16.71    0.96
  -7  -4  -1   19.09    1.12
  -7   4   1   17.06    0.93
   7   4  -1   16.35    1.06
  -7  -4  -1   17.10    0.92
   7  -4   1   18.09    1.06
   7  -4   1   14.69    1.10
  -7   5  -1    1.17    0.26
  -7  -5   1    0.98    0.32
   7  -5  -1    1.81    0.42
   7  -5  -1    0.78    0.29
   7   5   1    1.24    0.35
  -7  -5  -1    1.10    0.36
   7  -5   1    0.93    0.36
   7  -5   1    1.35    0.32
   7   5  -1    1.13    0.33
  -7   5   1    1.19    0.25
   7  -6  -1    1.45    0.41
   7  -6  -1    1.03    0.32
  -7  -6   1    1.29    0.39
   7   6   1    1.06    0.37
  -7   6  -1    1.18    0.31
   7   6  -1    0.91    0.36
   7  -6   1    1.51    0.36
   7  -6   1    0.61    0.38
  -7  -6  -1    1.22    0.38
   7   7   1    3.21    0.56
  -7  -7   1    3.36    0.54
   7  -7  -1    3.05    0.49
   7  -7  -1    2.58    0.56
   7  -7   1    4.61    0.62
   7  -7   1    3.25    0.51
   7   7  -1    2.70    0.55
  -7  -7  -1    3.80    0.57
  -7  -8   1    1.27    0.41
   7   8   1    0.82    0.40
  -7  -8  -1    1.51    0.48
   7  -8   1    0.43    0.40
  -7   8   1    1.21    0.53
   7   8  -1    0.62    0.33
   7   9   1    0.01    0.32
  -7   9   1   -0.07    0.39
   7  -9   1    0.48    0.37
  -7  -9  -1   -0.32    0.28
   7   9  -1   -0.35    0.31
   8   0   1   27.34    1.40
   8   0   1   26.85    1.48
  -8   0   1   25.46    1.43
  -8   0  -1   26.65    1.42
   8   0  -1   27.03    1.49
   8   0  -1   27.14    1.37
   8  -1  -1   22.12    1.31
   8   1   1   23.22    1.27
   8  -1  -1   22.67    1.18
   8   1   1   23.84    1.34
  -8  -1   1   22.25    1.23
   8  -1   1   24.88    1.32
   8   1  -1   24.06    1.26
  -8  -1  -1   23.10    1.21
  -8   1   1   22.67    1.30
   8  -1   1   24.39    1.32
   8   1  -1   21.07    1.31
   8  -1   1   23.41    1.21
  -8  -2   1    0.19    0.15
  -8   2  -1    0.20    0.14
   8   2   1   -0.13    0.19
   8  -2  -1    0.13    0.22
  -8  -2   1   -0.03    0.23
   8  -2   1    0.19    0.21
  -8   2   1    0.02    0.21
  -8   2   1    0.23    0.13
   8  -2   1   -0.07    0.22
  -8  -2  -1    0.12    0.25
   8   2  -1    0.09    0.20
  -8  -3   1   12.64    0.84
   8   3   1   12.59    0.83
   8  -3  -1   12.86    0.84
  -8   3  -1   11.12    0.70
  -8  -3   1   11.89    0.69
  -8   3   1   11.04    0.66
  -8  -3  -1   13.35    0.87
  -8   3   1   10.48    0.84
   8  -3   1   12.27    0.87
   8  -3   1   11.44    0.80
   8   3  -1   12.18    0.82
  -8  -4   1    9.24    0.71
   8   4   1    6.32    0.63
   8  -4  -1    7.19    0.69
  -8   4  -1    7.83    0.55
  -8  -4   1    8.70    0.55
   8  -4  -1    9.20    0.69
   8  -4   1    6.72    0.68
   8   4  -1    8.20    0.69
  -8  -4  -1    8.29    0.72
  -8   4   1    7.93    0.53
   8  -4   1   10.02    0.68
  -8  -5   1    0.83    0.30
   8  -5  -1    1.07    0.34
   8   5   1    1.30    0.35
   8  -5  -1    0.98    0.35
  -8   5  -1    1.20    0.27
   8   5  -1    0.88    0.31
   8  -5   1    0.65    0.29
  -8  -5  -1    0.68    0.34
   8  -5   1    0.56    0.35
  -8  -6   1    0.50    0.33
   8   6   1    0.45    0.31
   8  -6  -1    1.08    0.38
   8  -6  -1    0.73    0.33
   8   6  -1    0.66    0.32
   8  -6   1    0.31    0.28
   8  -6   1    1.13    0.39
  -8  -6  -1    0.26    0.32
   8  -7  -1    1.07    0.38
   8   7   1    1.92    0.46
  -8  -7   1    1.14    0.40
   8  -7   1    2.37    0.42
  -8  -7  -1    2.44    0.51
   8   7  -1    2.26    0.51
  -8   7   1    1.15    0.48
   8  -7   1    0.82    0.41
  -8  -8   1    0.12    0.33
   8   8   1    0.24    0.32
  -8   8   1    0.10    0.41
   8  -8   1    0.71    0.37
  -8  -8  -1    0.60    0.45
   8   8  -1    0.78    0.36
   8   9   1    2.52    0.57
  -8   9  -1    2.61    0.74
  -8   9   1    2.07    0.61
  -8  -9  -1    1.72    0.49
   8   9  -1    2.68    0.61
   8  -9   1    2.47    0.59
   9   0  -1   -0.23    0.17
  -9   0  -1    0.18    0.16
   9   0  -1   -0.09    0.20
  -9   0   1    0.04    0.15
   9   0   1    0.00    0.16
   9   0   1   -0.20    0.20
  -9  -1   1    2.30    0.28
   9   1   1    3.49    0.44
   9  -1  -1    3.08    0.42
   9  -1  -1    3.48    0.32
   9   1   1    3.47    0.40
  -9   1  -1    2.59    0.36
   9  -1   1    3.67    0.35
   9   1  -1    2.75    0.36
  -9  -1  -1    2.59    0.28
   9   1  -1    2.72    0.40
   9  -1   1    3.13    0.42
  -9   1   1    3.08    0.36
  -9  -2   1    7.77    0.49
   9   2   1    7.34    0.60
   9  -2  -1    7.49    0.62
   9  -2  -1    7.84    0.49
  -9  -2   1    7.49    0.64
   9  -2   1    8.19    0.53
  -9   2   1    6.13    0.59
  -9  -2  -1    7.28    0.45
   9  -2   1    7.07    0.60
  -9  -2  -1    7.56    0.64
   9   2  -1    6.80    0.57
   9  -2   1    7.57    0.62
  -9   3  -1   24.61    1.37
  -9  -3   1   26.08    1.38
   9   3   1   27.57    1.51
  -9  -3   1   27.24    1.55
   9  -3  -1   27.21    1.53
   9   3  -1   26.51    1.49
   9  -3   1   27.73    1.52
  -9   3   1   26.40    1.34
  -9  -3  -1   27.35    1.56
   9  -3   1   26.10    1.57
  -9   3   1   23.92    1.55
  -9   4  -1    1.57    0.26
   9  -4  -1    2.28    0.40
  -9  -4   1    1.43    0.37
   9   4   1    2.15    0.40
  -9   4   1    1.89    0.43
   9  -4   1    1.54    0.35
  -9   4   1    1.88    0.27
   9   4  -1    2.11    0.39
   9  -4   1    1.16    0.37
  -9  -4  -1    1.77    0.40
   9  -5  -1    2.96    0.53
  -9   5  -1    3.00    0.39
   9   5   1    3.13    0.47
   9  -5  -1    3.05    0.49
  -9  -5   1    3.34    0.52
  -9  -5  -1    3.44    0.55
   9   5  -1    3.50    0.49
   9  -5   1    3.62    0.47
  -9   5   1    3.45    0.59
   9  -5   1    3.17    0.52
   9   6   1    3.73    0.54
   9  -6  -1    3.02    0.50
  -9  -6   1    3.43    0.54
   9   6  -1    3.77    0.54
   9  -6   1    3.27    0.49
  -9   6   1    3.40    0.63
   9  -6   1    3.86    0.61
  -9  -6  -1    2.76    0.53
  -9  -7   1    7.85    0.76
   9   7   1    6.59    0.74
   9  -7  -1    6.74    0.69
   9  -7   1    6.64    0.80
  -9  -7  -1    7.77    0.80
   9   7  -1    6.94    0.75
  -9   7   1    6.60    0.84
   9   8   1    0.84    0.37
  -9  -8   1    1.69    0.49
   9   8  -1    1.24    0.44
   9  -8   1    1.09    0.43
  -9   8   1    1.25    0.50
  -9  -8  -1    1.04    0.48
  -9   9  -1    0.50    0.54
   9   9   1    0.51    0.42
   9   9  -1    0.23    0.40
  -9  -9  -1    0.97    0.41
  -9   9   1    0.67    0.48
  10   0  -1   20.73    1.23
  10   0  -1   20.26    1.10
  10   0   1   20.16    1.21
  10   0   1   20.56    1.12
 -10   0   1   18.44    1.13
 -10   0  -1   19.54    1.12
 -10   1  -1    4.46    0.42
  10  -1  -1    5.70    0.52
 -10  -1   1    4.64    0.38
  10   1   1    4.57    0.44
  10  -1  -1    4.15    0.36
  10   1   1    4.04    0.48
 -10   1   1    4.00    0.42
  10   1  -1    4.20    0.47
  10   1  -1    4.13    0.43
 -10  -1  -1    3.67    0.34
  10  -1   1    4.37    0.48
  10  -1   1    4.42    0.41
  10  -2  -1    7.79    0.50
  10  -2  -1    6.82    0.63
 -10  -2   1    7.68    0.67
 -10  -2   1    7.55    0.51
  10   2   1    7.49    0.61
  10  -2   1    8.22    0.65
 -10  -2  -1    8.70    0.69
 -10   2   1    6.99    0.61
  10   2  -1    8.03    0.61
  10  -2   1    7.61    0.54
  10  -2   1    7.38    0.63
 -10  -2  -1    7.11    0.47
  10   3   1    1.94    0.37
  10  -3  -1    1.32    0.34
 -10  -3   1    1.82    0.25
 -10   3  -1    1.63    0.25
 -10  -3   1    1.91    0.40
  10  -3   1    1.89    0.36
 -10   3   1    1.77    0.38
  10  -3   1    1.66    0.38
  10   3  -1    1.34    0.33
 -10   3   1    1.76    0.24
 -10  -3  -1    2.00    0.40
  10  -4  -1   20.27    1.23
  10   4   1   19.43    1.23
 -10  -4   1   19.00    1.24
 -10   4  -1   18.98    1.07
 -10  -4  -1   19.25    1.26
  10  -4   1   18.56    1.28
  10  -4   1   19.17    1.21
  10   4  -1   18.31    1.20
 -10   4   1   18.68    1.29
  10  -5  -1    4.90    0.57
  10   5   1    4.51    0.57
 -10  -5   1    5.24    0.62
 -10   5   1    4.68    0.63
 -10  -5  -1    4.85    0.61
  10   5  -1    4.16    0.54
  10  -5   1    5.21    0.63
  10  -5   1    4.05    0.52
  10   6   1    2.70    0.51
 -10  -6   1    2.30    0.48
  10  -6  -1    1.49    0.41
 -10   6   1    2.68    0.57
  10   6  -1    2.81    0.51
  10  -6   1    2.41    0.46
  10  -6   1    2.45    0.55
 -10  -6  -1    3.16    0.57
  10  -7  -1    2.24    0.49
  10   7   1    2.49    0.52
 -10  -7   1    2.44    0.53
 -10   7   1    1.67    0.54
  10   7  -1    1.75    0.49
  10  -7   1    1.82    0.52
 -10  -7  -1    1.60    0.49
  10   8   1    5.23    0.67
 -10  -8   1    5.56    0.73
 -10   8   1    4.75    0.73
  10   8  -1    4.20    0.64
 -10  -8  -1    4.60    0.72
  10  -8   1    4.58    0.69
  10   9   1    1.65    0.58
 -10   9  -1    0.96    0.58
 -10   9   1    1.08    0.52
  10   9  -1    2.14    0.56
 -10  -9  -1    2.68    0.59
 -11   0  -1    0.03    0.14
  11   0  -1    0.31    0.25
  11   0   1   -0.22    0.21
  11   0  -1    0.19    0.19
  11   0   1   -0.23    0.18
 -11   0   1   -0.03    0.14
  11   1   1   15.10    0.97
 -11   1  -1   13.30    0.87
  11   1   1   13.40    0.87
  11  -1  -1   13.63    0.94
  11  -1  -1   13.68    0.80
 -11  -1   1   13.13    0.81
  11   1  -1   13.75    0.94
  11   1  -1   13.25    0.86
  11  -1   1   14.66    0.83
 -11   1   1   12.55    0.88
  11  -1   1   13.79    0.93
 -11  -1  -1   13.12    0.80
  11  -2  -1   12.64    0.91
  11   2   1   13.30    0.88
 -11  -2   1   13.60    0.95
  11  -2  -1   13.90    0.76
 -11  -2   1   13.88    0.79
 -11   2  -1   11.29    0.89
  11  -2   1   14.53    0.80
  11   2  -1   12.50    0.86
 -11   2   1   11.64    0.87
 -11  -2  -1   12.37    0.93
  11  -2   1   12.71    0.90
 -11  -2  -1   12.69    0.74
  11   3   1    1.08    0.31
  11  -3  -1    0.83    0.32
 -11   3  -1    0.77    0.20
 -11  -3   1    1.21    0.36
  11  -3   1    0.87    0.32
  11  -3   1    1.09    0.31
 -11   3   1    0.64    0.29
 -11   3   1    0.80    0.20
 -11  -3  -1    1.55    0.38
  11   3  -1    1.28    0.32
 -11  -4   1    0.10    0.29
  11   4   1    0.15    0.26
  11  -4  -1    0.35    0.26
 -11   4   1    0.28    0.29
  11   4  -1   -0.07    0.25
  11  -4   1    0.15    0.25
 -11  -4  -1   -0.02    0.28
  11  -4   1    0.15    0.29
  11  -5  -1    9.11    0.80
 -11  -5   1   10.17    0.87
  11   5   1   10.27    0.85
  11  -5   1   11.25    0.93
  11  -5   1    8.23    0.76
 -11   5   1   10.95    0.92
 -11  -5  -1    9.99    0.86
  11   5  -1    8.82    0.80
  11   6   1    3.91    0.57
  11  -6  -1    3.79    0.54
 -11  -6   1    3.28    0.60
  11  -6   1    4.21    0.64
  11   6  -1    3.32    0.56
 -11  -6  -1    3.31    0.60
  11  -6   1    3.08    0.52
 -11   6   1    4.00    0.63
  11   7   1    5.22    0.70
  11  -7  -1    4.51    0.61
 -11  -7   1    6.36    0.74
 -11   7   1    5.46    0.78
  11   7  -1    5.85    0.70
 -11  -7  -1    5.86    0.73
  11  -7   1    7.07    0.79
 -11  -8   1    3.49    0.66
  11   8   1    3.82    0.67
 -11   8  -1    2.58    0.71
 -11  -8  -1    4.82    0.70
 -11   8   1    4.34    0.70
  11   8  -1    4.29    0.61
  11   9   1    3.64    0.76
 -11   9  -1    3.77    0.76
  11   9  -1    3.14    0.74
 -11  -9  -1    3.50    0.68
 -11   9   1    2.79    0.67
  12   0  -1    5.88    0.48
 -12   0   1    4.59    0.45
  12   0  -1    5.91    0.59
  12   0   1    5.81    0.58
 -12   0  -1    5.11    0.45
  12   0   1    5.18    0.49
 -12   1  -1   31.91    1.82
  12   1   1   34.39    1.80
  12   1   1   32.96    1.89
  12  -1  -1   32.09    1.89
  12  -1  -1   35.96    1.72
 -12  -1   1   32.27    1.77
  12   1  -1   31.65    1.89
 -12  -1  -1   32.24    1.75
  12   1  -1   35.06    1.78
  12  -1   1   33.60    1.89
  12  -1   1   35.01    1.74
 -12   1   1   30.77    1.83
 -12  -2   1   -0.06    0.17
  12   2   1    0.08    0.22
 -12   2  -1   -0.13    0.18
  12  -2  -1    0.18    0.18
  12  -2  -1    0.31    0.26
 -12  -2   1    0.36    0.31
 -12  -2  -1    0.10    0.27
  12   2  -1    0.15    0.23
  12  -2   1    0.04    0.25
  12  -2   1    0.24    0.20
 -12   2   1    0.12    0.21
 -12   3  -1    9.91    0.86
  12   3   1   11.27    0.82
 -12  -3   1   11.18    0.87
 -12   3  -1    9.85    0.68
  12  -3  -1    9.52    0.82
 -12   3   1   12.32    0.88
  12  -3   1   10.46    0.82
 -12  -3  -1   11.63    0.89
  12   3  -1   10.21    0.80
 -12  -4   1    2.78    0.50
  12   4   1    1.71    0.40
  12  -4  -1    2.04    0.43
 -12  -4  -1    2.83    0.53
  12  -4   1    1.74    0.39
 -12   4   1    2.29    0.49
  12  -4   1    1.92    0.46
  12   4  -1    2.16    0.43
  12   5   1    0.11    0.27
 -12  -5   1    0.07    0.29
  12  -5  -1    0.21    0.28
  12  -5   1    0.01    0.31
 -12   5   1    0.31    0.35
  12  -5   1   -0.06    0.28
 -12  -5  -1   -0.08    0.32
  12   5  -1   -0.01    0.25
 -12  -6   1    3.87    0.63
  12  -6  -1    3.61    0.54
  12   6   1    3.05    0.56
 -12   6   1    4.70    0.67
  12  -6   1    3.96    0.63
  12  -6   1    3.26    0.54
 -12  -6  -1    4.12    0.64
  12   6  -1    3.61    0.61
 -12  -7   1    1.77    0.51
 -12   7  -1    1.39    0.57
  12  -7  -1    1.04    0.38
  12   7   1    0.89    0.39
 -12   7   1    2.75    0.63
 -12  -7  -1    1.74    0.55
  12   7  -1    2.32    0.53
 -12   8  -1    4.20    0.81
 -12  -8   1    4.52    0.67
  12   8   1    5.48    0.67
 -12  -8  -1    4.47    0.71
  12   8  -1    4.28    0.59
 -12   8   1    4.55    0.80
 -12   9  -1    5.02    0.89
  12   9   1    4.96    0.88
  12   9  -1    3.92    0.80
 -12   9   1    3.37    0.77
 -12  -9  -1    5.26    0.80
  13   0   1    0.26    0.27
 -13   0   1   -0.08    0.15
  13   0  -1    0.05    0.26
  13   0   1   -0.11    0.18
 -13   0  -1    0.03    0.16
  13   0  -1    0.16    0.21
  13  -1  -1    8.93    0.61
  13   1   1    9.07    0.68
  13   1   1    8.91    0.74
 -13  -1   1    7.91    0.59
 -13   1  -1    8.14    0.65
  13  -1  -1    9.26    0.76
  13   1  -1    8.48    0.66
 -13  -1  -1    7.78    0.58
  13  -1   1    9.24    0.63
 -13   1   1    7.32    0.65
  13   1  -1    8.67    0.75
  13  -1   1    8.73    0.74
  13   2   1    4.47    0.51
 -13   2  -1    3.45    0.46
  13  -2  -1    4.85    0.41
  13  -2  -1    3.88    0.53
 -13  -2   1    4.24    0.57
  13   2  -1    4.14    0.48
  13  -2   1    3.34    0.50
  13  -2   1    4.30    0.44
 -13   2   1    3.54    0.47
 -13  -2  -1    4.31    0.55
  13   3   1   10.85    0.85
 -13  -3   1   11.26    0.92
 -13   3  -1    9.75    0.88
  13  -3  -1   10.94    0.88
 -13  -3  -1   12.24    0.93
  13   3  -1   10.61    0.84
 -13   3   1   11.91    0.91
  13  -3   1   11.79    0.87
 -13   4  -1    2.47    0.54
  13   4   1    1.57    0.43
  13  -4  -1    2.11    0.44
 -13  -4   1    1.58    0.44
  13  -4   1    2.04    0.42
  13   4  -1    1.90    0.42
 -13  -4  -1    2.78    0.51
 -13   4   1    2.51    0.51
 -13  -5   1   -0.01    0.32
 -13   5  -1   -0.14    0.38
  13  -5  -1   -0.06    0.31
  13   5   1   -0.24    0.24
 -13   5   1   -0.13    0.29
 -13  -5  -1   -0.41    0.29
  13   5  -1   -0.24    0.25
  13  -5   1   -0.06    0.26
  13   6   1    3.88    0.61
 -13  -6   1    3.95    0.63
 -13   6  -1    3.38    0.67
  13  -6  -1    3.90    0.58
 -13   6   1    3.91    0.68
  13   6  -1    4.19    0.63
  13  -6   1    3.28    0.53
 -13  -6  -1    4.30    0.65
 -13  -7   1    3.11    0.64
 -13   7  -1    2.60    0.67
  13  -7  -1    2.68    0.52
  13   7   1    1.91    0.49
  13   7  -1    1.54    0.48
 -13   7   1    2.00    0.55
 -13  -7  -1    2.60    0.61
  13   8   1    0.79    0.35
 -13   8  -1    0.81    0.53
 -13  -8   1    0.34    0.40
 -13   8   1    1.42    0.53
 -13  -8  -1    1.03    0.47
  13   8  -1    1.01    0.40
 -14   0   1    3.00    0.36
  14   0  -1    2.35    0.37
  14   0  -1    2.15    0.45
 -14   0  -1    2.31    0.33
  14   0   1    2.77    0.38
  14   0   1    2.49    0.46
 -14   1  -1   20.89    1.27
  14  -1  -1   20.20    1.35
  14   1   1   20.67    1.25
  14  -1  -1   20.26    1.18
 -14  -1   1   19.50    1.21
  14   1   1   22.16    1.37
 -14  -1  -1   21.29    1.20
 -14   1   1   19.39    1.28
  14   1  -1   20.90    1.37
  14  -1   1   22.85    1.22
  14   1  -1   21.05    1.23
  14  -1   1   20.28    1.34
  14  -2  -1    2.75    0.48
  14   2   1    2.31    0.41
 -14   2  -1    1.64    0.36
 -14  -2   1    1.85    0.46
  14  -2   1    2.73    0.46
 -14   2   1    2.17    0.40
 -14  -2  -1    2.19    0.45
  14   2  -1    1.80    0.37
  14  -2   1    2.41    0.36
 -14   3  -1    1.44    0.37
  14   3   1    1.19    0.36
 -14  -3   1    1.27    0.42
  14  -3  -1    1.49    0.38
  14   3  -1    1.28    0.36
 -14  -3  -1    1.35    0.43
  14  -3   1    1.45    0.39
 -14   3   1    1.30    0.39
  14   4   1   -0.18    0.24
 -14   4  -1    0.41    0.36
 -14  -4   1    0.21    0.33
  14  -4  -1    0.55    0.32
  14   4  -1    0.15    0.28
 -14  -4  -1    0.12    0.35
  14  -4   1    0.04    0.26
 -14   4   1    0.45    0.31
  14   5   1    6.49    0.70
 -14   5  -1    8.27    0.82
 -14  -5   1    5.25    0.71
  14  -5  -1    6.60    0.70
  14   5  -1    4.64    0.64
  14  -5   1    5.89    0.67
 -14   5   1    6.38    0.74
 -14  -5  -1    6.48    0.74
  14  -6  -1    0.80    0.39
 -14  -6   1    0.25    0.37
  14   6   1    0.57    0.39
 -14   6  -1   -0.50    0.35
 -14  -6  -1    0.68    0.43
  14   6  -1    0.10    0.33
  14  -6   1    0.39    0.30
 -14   6   1    0.31    0.32
 -14   7  -1   -0.12    0.39
 -14  -7   1    0.59    0.40
  14   7   1    0.80    0.34
  14  -7  -1    0.69    0.36
 -14  -7  -1    0.75    0.46
 -14   7   1    0.24    0.40
  14   7  -1    0.19    0.38
  14   8   1    1.78    0.53
 -14   8  -1    0.95    0.56
 -14  -8   1    2.82    0.60
 -14   8   1    1.11    0.52
 -14  -8  -1    2.11    0.59
  14   8  -1    1.92    0.53
  15   0   1   -0.17    0.21
 -15   0  -1   -0.04    0.18
  15   0  -1    0.37    0.24
  15   0   1    0.28    0.28
  15   0  -1    0.17    0.27
 -15   0   1   -0.03    0.19
 -15   1  -1    3.72    0.44
  15   1   1    3.89    0.55
  15  -1  -1    4.44    0.45
  15   1   1    5.03    0.52
  15  -1  -1    4.01    0.57
 -15  -1   1    3.84    0.44
  15  -1   1    3.46    0.53
  15   1  -1    3.94    0.49
 -15   1   1    3.56    0.46
  15   1  -1    4.83    0.60
  15  -1   1    4.15    0.46
 -15   2  -1   15.11    1.03
  15  -2  -1   14.55    1.07
  15   2   1   14.59    1.00
 -15  -2   1   12.99    1.08
 -15   2   1   14.47    1.04
  15   2  -1   13.13    0.96
 -15  -2  -1   14.54    1.08
  15  -2   1   13.29    1.04
 -15  -3   1    4.43    0.61
 -15   3  -1    3.45    0.54
  15   3   1    3.55    0.51
  15  -3  -1    3.83    0.56
 -15   3   1    3.46    0.55
  15   3  -1    3.54    0.50
 -15  -3  -1    2.60    0.54
  15  -3   1    3.41    0.54
  15  -4  -1    1.40    0.43
 -15   4  -1    3.12    0.57
  15   4   1    2.84    0.49
 -15  -4   1    2.38    0.50
 -15   4   1    2.06    0.50
  15  -4   1    1.35    0.40
 -15  -4  -1    2.33    0.53
  15   4  -1    1.50    0.42
 -15  -5   1    4.37    0.65
  15   5   1    3.68    0.61
 -15   5  -1    4.29    0.64
  15  -5  -1    3.73    0.59
  15  -5   1    3.05    0.55
  15   5  -1    3.46    0.61
 -15   5   1    4.68    0.65
 -15  -5  -1    3.58    0.65
  15  -6  -1    8.21    0.87
  15   6   1    9.81    0.93
 -15  -6   1   10.34    0.99
 -15   6  -1    9.94    0.99
  15  -6   1    8.64    0.83
 -15  -6  -1    9.38    0.97
  15   6  -1    9.15    0.90
 -15   6   1   10.82    0.97
 -15  -7   1    3.90    0.67
 -15   7  -1    3.09    0.61
  15   7   1    4.07    0.69
  15  -7  -1    1.93    0.50
  15   7  -1    2.73    0.61
 -15  -7  -1    3.81    0.72
 -15   7   1    3.43    0.66
 -15   8  -1    1.31    0.55
  15   8   1    0.48    0.47
 -15  -8   1    1.00    0.47
 -15  -8  -1    0.99    0.52
  15   8  -1    0.66    0.47
 -15   8   1    0.67    0.47
  16   0  -1   10.03    0.74
 -16   0  -1    9.35    0.73
  16   0   1   11.48    0.79
  16   0   1   10.05    0.88
 -16   0   1    9.01    0.75
  16   0  -1   10.16    0.88
 -16   1  -1    4.72    0.52
  16   1   1    5.43    0.66
  16   1   1    5.51    0.58
  16  -1  -1    6.22    0.68
  16  -1   1    6.16    0.56
 -16   1   1    4.58    0.54
  16   1  -1    6.66    0.60
  16   1  -1    6.89    0.71
  16  -1   1    5.69    0.64
 -16  -2   1    7.15    0.77
  16   2   1    5.41    0.63
 -16   2  -1    6.37    0.61
  16  -2  -1    6.83    0.73
 -16   2   1    5.98    0.63
 -16  -2  -1    8.74    0.80
  16   2  -1    6.60    0.64
  16  -2   1    7.19    0.72
 -16   3  -1   42.46    2.31
  16  -3  -1   36.22    2.25
  16   3   1   38.79    2.19
  16   3  -1   37.73    2.15
  16  -3   1   37.30    2.25
 -16  -3  -1   37.67    2.31
 -16   3   1   40.61    2.31
 -16   4  -1   11.96    0.97
  16   4   1   10.13    0.90
  16  -4  -1   10.47    0.92
 -16  -4   1    9.92    0.95
  16   4  -1    9.12    0.85
 -16   4   1   11.13    0.95
  16  -4   1    9.90    0.89
 -16  -4  -1   10.30    0.96
 -16  -5   1    0.46    0.40
  16  -5  -1    0.31    0.35
  16   5   1    0.06    0.34
 -16   5  -1    0.29    0.33
  16   5  -1   -0.04    0.32
  16  -5   1    0.10    0.32
 -16  -5  -1   -0.35    0.36
 -16   5   1   -0.44    0.30
 -16   6  -1    0.66    0.39
  16  -6  -1    0.43    0.34
 -16  -6   1    0.27    0.40
  16   6   1    0.50    0.36
 -16   6   1    1.05    0.45
 -16  -6  -1    0.59    0.43
  16   6  -1    1.18    0.42
  16  -6   1    0.48    0.34
 -16   7  -1    3.61    0.65
 -16  -7   1    2.59    0.61
  16   7   1    3.34    0.65
  16   7  -1    1.81    0.54
 -16   7   1    3.04    0.58
 -16  -7  -1    2.81    0.64
 -16  -8   1    0.24    0.38
 -16  -8  -1   -0.59    0.40
  17   0  -1   -0.24    0.29
  17   0   1   -0.32    0.24
  17   0  -1   -0.08    0.23
 -17   0   1   -0.16    0.22
  17   0   1   -0.12    0.28
  17   1   1    8.04    0.70
  17  -1  -1    7.01    0.77
 -17   1  -1    7.42    0.68
  17   1   1    8.86    0.84
  17  -1   1    8.54    0.69
  17   1  -1    7.98    0.70
  17  -1   1    8.63    0.83
  17   1  -1    8.22    0.83
 -17   1   1    8.34    0.69
  17   2   1    4.72    0.57
  17  -2  -1    3.94    0.62
 -17   2  -1    5.66    0.59
 -17  -2   1    4.29    0.67
  17   2  -1    4.76    0.57
 -17   2   1    4.79    0.58
  17  -2   1    4.56    0.62
 -17  -2  -1    5.32    0.68
  17   3   1    4.41    0.59
  17  -3  -1    4.26    0.63
 -17  -3   1    5.76    0.71
 -17   3  -1    5.63    0.62
 -17  -3  -1    4.93    0.71
  17  -3   1    4.68    0.64
  17   3  -1    5.12    0.61
 -17   3   1    5.07    0.64
  17  -4  -1    2.86    0.57
 -17   4  -1    2.71    0.53
  17   4   1    3.45    0.58
 -17  -4   1    2.19    0.55
  17  -4   1    3.71    0.58
 -17  -4  -1    3.45    0.64
 -17   4   1    3.28    0.61
  17   4  -1    2.44    0.52
 -17  -5   1    2.10    0.57
  17  -5  -1    2.34    0.52
  17   5   1    1.36    0.46
 -17   5  -1    2.59    0.55
  17   5  -1    1.85    0.48
 -17  -5  -1    2.40    0.57
 -17   5   1    2.57    0.55
  17  -5   1    1.69    0.46
  17  -6  -1    1.74    0.48
 -17  -6   1    1.30    0.49
 -17   6  -1    1.91    0.50
  17   6   1    1.77    0.49
 -17  -6  -1    1.25    0.53
 -17   6   1    1.75    0.47
  17   6  -1    0.84    0.39
  17   7   1    0.25    0.42
 -17   7  -1    0.88    0.46
 -17  -7   1    0.70    0.42
 -17  -7  -1    0.47    0.47
  17   7  -1    0.85    0.43
 -17   7   1    0.92    0.44
  18   0  -1   16.10    1.22
  18   0   1   15.18    1.19
  18   0   1   15.72    1.06
 -18   1  -1    3.87    0.46
  18   1   1    2.95    0.50
  18   1   1    2.03    0.51
  18  -1  -1    2.81    0.55
  18  -1   1    3.03    0.58
  18   1  -1    2.38    0.43
 -18  -1  -1    2.28    0.56
 -18   1   1    3.88    0.46
  18   1  -1    2.29    0.53
 -18  -2   1    3.68    0.71
 -18   2  -1    6.04    0.60
  18  -2  -1    4.91    0.68
  18   2   1    4.44    0.58
  18   2  -1    5.23    0.61
 -18  -2  -1    4.71    0.68
  18  -2   1    4.88    0.65
 -18   2   1    5.21    0.58
 -18   3  -1    2.36    0.49
 -18  -3   1    2.94    0.58
  18  -3  -1    2.08    0.50
  18   3   1    2.53    0.51
  18   3  -1    2.13    0.47
  18  -3   1    2.39    0.52
 -18  -3  -1    2.85    0.61
 -18   3   1    2.91    0.52
 -18   4  -1    5.32    0.67
 -18  -4   1    5.51    0.73
  18  -4  -1    4.25    0.68
  18   4   1    3.59    0.62
 -18   4   1    4.83    0.63
  18   4  -1    3.66    0.63
  18  -4   1    4.02    0.63
 -18  -4  -1    3.76    0.69
  18  -5  -1    0.06    0.36
 -18   5  -1   -0.10    0.28
  18   5   1    0.55    0.38
 -18  -5   1   -0.10    0.38
 -18  -5  -1   -0.21    0.39
  18  -5   1    0.28    0.40
  18   5  -1    0.39    0.32
 -18   5   1    0.10    0.29
  18  -6  -1   -0.03    0.33
 -18   6  -1    1.25    0.43
 -18  -6   1    0.46    0.38
  18   6   1    0.18    0.36
 -18   6   1    0.46    0.36
  18   6  -1    1.14    0.44
 -18  -6  -1    0.61    0.46
 -18  -7   1    3.80    0.75
 -18   7  -1    4.75    0.86
  18   7   1    2.69    0.67
 -18   7   1    3.92    0.80
 -18  -7  -1    3.18    0.71
  18   7  -1    4.42    0.75
  19   0   1   -0.19    0.32
  19   0   1    0.13    0.25
  19   0  -1   -0.66    0.28
  19   1   1    0.15    0.26
  19  -1  -1    0.62    0.38
 -19   1   1    0.45    0.29
  19   1  -1    0.39    0.27
  19  -1   1    0.59    0.38
 -19  -1  -1    0.39    0.39
  19   1  -1    0.71    0.40
 -19  -2   1    2.12    0.58
  19  -2  -1    2.28    0.55
  19   2   1    2.48    0.48
 -19   2  -1    2.30    0.45
  19   2  -1    2.57    0.49
 -19  -2  -1    2.87    0.58
  19  -2   1    2.19    0.54
 -19   2   1    3.11    0.54
 -19   3  -1    1.30    0.34
 -19  -3   1    0.72    0.45
  19   3   1    2.19    0.49
  19  -3  -1    1.31    0.47
  19   3  -1    1.37    0.42
  19  -3   1    1.75    0.48
 -19  -3  -1    1.46    0.52
 -19   3   1    2.00    0.43
 -19  -4   1   -0.24    0.39
 -19   4  -1    0.63    0.31
  19   4   1    0.33    0.37
  19  -4  -1   -0.33    0.33
  19   4  -1    1.05    0.42
 -19  -4  -1    0.84    0.45
 -19   4   1    0.04    0.26
  19  -4   1    0.65    0.41
  19  -5  -1    1.52    0.50
 -19   5  -1    1.69    0.48
  19   5   1    2.02    0.54
 -19  -5   1    3.03    0.64
  19  -5   1    2.22    0.54
 -19   5   1    1.70    0.48
  19   5  -1    2.54    0.56
 -19  -5  -1    2.65    0.61
  19   6   1    0.68    0.43
 -19  -6   1    0.41    0.44
 -19   6  -1   -0.32    0.36
  19  -6  -1    0.04    0.34
  19   6  -1    0.55    0.39
 -19   6   1    1.03    0.40
 -19  -6  -1    1.10    0.49
  20   0  -1    6.67    0.81
  20   0   1    5.98    0.78
  20   1   1    3.59    0.50
  20  -1  -1    2.77    0.62
  20  -1   1    4.27    0.66
  20   1  -1    2.85    0.60
 -20  -1  -1    2.82    0.63
  20   2   1    3.00    0.55
  20  -2  -1    3.76    0.68
 -20   2  -1    4.44    0.55
 -20  -2   1    4.29    0.76
 -20   2   1    5.00    0.57
 -20  -2  -1    3.73    0.69
  20  -2   1    3.61    0.66
  20   2  -1    4.23    0.57
 -20  -3   1   -0.10    0.37
 -20   3  -1    0.54    0.29
  20  -3  -1    0.62    0.43
  20   3   1    0.18    0.36
  20  -3   1    0.50    0.42
  20   3  -1    0.75    0.41
 -20   3   1    0.68    0.32
 -20  -3  -1    0.19    0.38
  20  -4  -1    0.25    0.36
 -20  -4   1    0.15    0.42
  20   4   1   -0.11    0.30
 -20   4  -1    0.66    0.30
 -20  -4  -1    0.54    0.44
  20  -4   1   -0.18    0.36
 -20   4   1   -0.26    0.21
  20   4  -1   -0.02    0.34
 -20   5  -1    2.41    0.57
  20  -5  -1    2.45    0.55
  20   5   1    2.73    0.56
 -20  -5   1    2.60    0.63
 -20   5   1    1.95    0.50
  20   5  -1    1.09    0.47
 -20  -5  -1    3.41    0.69
  20  -5   1    2.55    0.56
  20  -6  -1    2.28    0.56
 -20  -6   1    1.76    0.58
  20   6   1    1.61    0.53
 -20   6  -1    0.98    0.60
  20   6  -1    3.10    0.64
 -20   6   1    2.39    0.71
 -20  -6  -1    1.73    0.59
  21   0   1   -0.05    0.37
  21   0  -1   -0.10    0.35
  21  -1  -1    0.08    0.37
  21  -1   1    0.92    0.47
  21   1  -1    0.79    0.43
 -21  -1  -1    0.47    0.42
  21   2   1    1.62    0.44
  21  -2  -1    2.34    0.56
 -21  -2   1    2.29    0.60
  21   2  -1    2.15    0.46
  21  -2   1    1.41    0.51
 -21   2   1    3.24    0.52
 -21  -2  -1    2.07    0.53
 -21   3  -1    0.21    0.27
  21   3   1    0.16    0.35
  21  -3  -1   -0.01    0.35
 -21  -3   1   -0.18    0.39
  21   3  -1   -0.23    0.31
 -21   3   1   -0.44    0.21
  21  -3   1    0.20    0.37
 -21  -3  -1    0.14    0.40
  21  -4  -1    1.01    0.43
 -21   4  -1    1.49    0.36
 -21  -4   1    1.54    0.54
  21   4   1    0.93    0.43
  21   4  -1    1.44    0.45
 -21  -4  -1    2.60    0.64
  21  -4   1    1.57    0.48
 -21   4   1    2.03    0.49
 -21   5  -1   -0.15    0.33
 -21  -5   1   -0.59    0.35
  21  -5  -1   -0.15    0.29
  21   5   1   -0.30    0.34
 -21  -5  -1    0.47    0.43
  21  -5   1   -0.36    0.28
 -21   5   1    0.06    0.39
  21   5  -1    0.32    0.38
  22   0   1    0.81    0.43
  22   0  -1   -0.09    0.34
  22  -1  -1    5.09    0.77
 -22  -1   1    6.14    0.78
  22  -1   1    4.99    0.77
 -22  -1  -1    5.99    0.78
  22   1  -1    5.08    0.77
  22   2   1    0.84    0.38
 -22  -2   1    0.73    0.48
  22  -2  -1    0.08    0.36
 -22  -2  -1    0.22    0.33
  22  -2   1    0.18    0.40
  22   3   1    1.14    0.40
 -22   3  -1    1.82    0.51
 -22  -3   1    0.46    0.49
  22  -3  -1    0.88    0.43
  22   3  -1    0.91    0.41
  22  -3   1    1.35    0.47
 -22  -3  -1    1.15    0.54
 -22   3   1    0.55    0.34
 -22  -4   1    2.84    0.69
  22   4   1    2.32    0.54
  22  -4  -1    2.61    0.61
 -22   4  -1    2.94    0.58
  22  -4   1    1.61    0.47
 -22   4   1    4.49    0.66
 -22  -4  -1    2.76    0.68
  22   4  -1    3.20    0.59
  22   5   1    0.22    0.37
  22  -5  -1    0.30    0.37
 -22   5  -1    0.12    0.51
 -22  -5   1   -0.51    0.43
 -22   5   1    1.11    0.62
 -22  -5  -1    0.16    0.45
  22  -5   1    0.27    0.44
  22   5  -1    0.51    0.43
  23   0   1    0.13    0.38
  23   0  -1    0.15    0.39
 -23  -1   1   13.99    1.22
  23  -1  -1   13.37    1.19
 -23  -1  -1   15.36    1.27
  23  -1   1   12.93    1.20
  23  -2  -1    0.79    0.45
 -23  -2   1   -0.04    0.38
  23  -2   1    0.52    0.43
 -23  -2  -1    0.02    0.35
 -23  -3   1    0.45    0.49
  23   3   1    0.35    0.33
  23  -3  -1    0.29    0.44
 -23  -3  -1    0.46    0.50
  23  -3   1   -0.02    0.38
 -23   4  -1    1.79    0.65
  23  -4  -1    1.22    0.49
 -23  -4   1    1.45    0.55
  23   4   1    1.74    0.52
  23  -4   1    1.22    0.50
 -23  -4  -1    2.86    0.71
  23   4  -1    1.43    0.50
 -23   4   1    1.64    0.63
 -24   0  -1    9.42    1.01
  24   0  -1    7.11    0.94
  24  -1  -1    0.96    0.48
 -24  -1   1    0.25    0.40
 -24  -1  -1    0.64    0.42
  24  -1   1    0.78    0.49
  24  -2  -1    2.89    0.66
 -24  -2   1    3.83    0.72
 -24  -2  -1    2.83    0.71
  24  -2   1    2.52    0.61
  24  -3  -1    0.58    0.45
 -24  -3   1   -0.03    0.49
  24  -3   1   -0.24    0.36
 -24  -3  -1    0.53    0.55
  25   0  -1   -0.07    0.40
 -25   0  -1    0.18    0.59
  25  -1  -1    2.08    0.66
 -25  -1   1    2.36    0.76
  25  -1   1    2.92    0.66
 -25  -1  -1    1.44    0.66
  25  -2  -1    2.05    0.65
  25  -2   1    3.54    0.73
   0   0  -2   28.83    1.44
   0   0   2   29.43    1.40
   0   0   2   29.74    1.47
   0  -1   2   34.17    1.80
   0   1  -2   35.93    1.78
   0   1   2   39.39    1.86
   0  -1  -2   37.98    1.86
   0   1   2   40.64    1.78
   0  -1   2   36.30    1.87
   0  -2   2   47.94    2.47
   0  -2  -2   49.97    2.46
   0   2  -2   47.80    2.36
   0  -2   2   47.64    2.40
   0  -2  -2   49.44    2.45
   0   2   2   50.57    2.35
   0  -3  -2   39.87    2.08
   0   3   2   41.26    2.00
   0  -3  -2   41.55    2.09
   0   3  -2   38.68    2.01
   0  -3   2   39.81    2.03
   0  -3   2   39.12    2.09
   0   4   2   40.07    2.07
   0  -4   2   41.50    2.11
   0  -4  -2   40.82    2.16
   0  -4   2   39.69    2.17
   0   4  -2   39.74    2.09
   0  -4  -2   42.06    2.16
   0   5  -2    8.90    0.69
   0   5   2    9.18    0.67
   0  -5   2    9.45    0.67
   0  -5   2    9.13    0.70
   0  -5  -2    9.21    0.69
   0  -5  -2    9.12    0.72
   0  -6   2   11.25    0.82
   0   6  -2    9.32    0.78
   0   6   2   10.26    0.76
   0  -6  -2   10.59    0.82
   0  -6  -2   10.18    0.78
   0  -6   2   10.03    0.76
   0  -7  -2   34.37    2.19
   0   7   2   40.71    2.16
   0  -7   2   36.94    2.22
   0   7  -2   40.61    2.19
   0  -7  -2   40.80    2.22
   0  -7   2   39.26    2.18
   0  -8  -2   36.91    2.26
   0   8   2   40.36    2.23
   0  -8   2   39.24    2.29
   0  -9  -2    3.89    0.64
   0   9  -2    5.28    0.64
  -1   0  -2   -0.30    0.06
   1   0   2   -0.26    0.07
   1   0  -2   -0.29    0.06
   1   0   2   -0.34    0.08
   1   0  -2   -0.22    0.07
  -1   0   2   -0.18    0.08
   1  -1  -2    8.47    0.51
   1   1   2    7.80    0.47
  -1  -1   2    8.30    0.50
   1   1   2    8.17    0.45
  -1  -1   2    8.09    0.46
  -1   1  -2    8.20    0.47
   1  -1   2    8.42    0.44
   1  -1   2    7.25    0.49
  -1   1   2    8.87    0.51
  -1  -1  -2    8.02    0.49
  -1   1   2    8.38    0.43
   1   1  -2    8.49    0.48
   1   2   2  118.30    5.22
  -1   2  -2  108.23    5.21
   1  -2  -2  110.89    5.41
  -1  -2   2  106.85    5.36
  -1  -2   2  110.48    5.45
   1  -2  -2  111.59    5.45
  -1   2   2  114.61    5.19
  -1  -2  -2  111.06    5.42
  -1   2   2  113.41    5.45
  -1  -2  -2  110.90    5.41
   1   2  -2  105.32    5.22
   1  -2   2  114.80    5.36
   1  -2   2  106.88    5.46
  -1  -3   2   27.61    1.49
   1  -3  -2   27.37    1.49
   1   3   2   26.02    1.42
  -1   3  -2   26.08    1.42
   1  -3  -2   27.26    1.49
  -1  -3   2   27.28    1.44
   1   3  -2   27.12    1.44
   1  -3   2   26.48    1.50
  -1   3   2   27.67    1.40
  -1  -3  -2   27.64    1.46
   1  -3   2   28.61    1.43
  -1  -3  -2   29.66    1.50
   1  -4  -2   20.15    1.17
  -1  -4   2   19.76    1.16
   1  -4  -2   18.45    1.15
  -1   4  -2   17.70    1.10
   1   4   2   19.39    1.11
  -1  -4   2   21.37    1.13
   1   4  -2   20.15    1.14
  -1  -4  -2   19.19    1.13
  -1  -4  -2   20.08    1.17
   1  -4   2   21.02    1.12
  -1   4   2   19.19    1.09
   1  -4   2   18.56    1.17
   1   5   2    5.92    0.54
   1  -5  -2    6.52    0.57
  -1   5  -2    5.90    0.55
   1  -5  -2    7.42    0.60
  -1  -5   2    6.56    0.55
  -1  -5   2    5.06    0.53
  -1  -5  -2    7.22    0.60
   1  -5   2    6.95    0.55
   1  -5   2    6.89    0.60
   1   5  -2    5.59    0.54
  -1  -5  -2    7.12    0.56
  -1   5   2    6.41    0.53
  -1   6  -2    8.39    0.69
   1  -6  -2   10.00    0.76
   1   6   2    7.44    0.66
   1  -6  -2    7.70    0.70
  -1  -6   2    7.61    0.68
  -1  -6   2    8.61    0.68
   1  -6   2    7.53    0.71
   1  -6   2    8.79    0.68
  -1  -6  -2    9.25    0.74
  -1   6   2    8.70    0.67
   1   6  -2    9.43    0.74
  -1  -6  -2    7.67    0.66
   1   7   2   33.62    1.88
   1  -7  -2   29.96    1.89
  -1  -7   2   33.59    1.88
   1  -7  -2   32.68    1.92
  -1  -7   2   35.63    1.94
  -1   7  -2   34.67    1.90
   1   7  -2   33.61    1.91
  -1   7   2   33.06    1.85
  -1  -7  -2   28.42    1.86
  -1  -7  -2   28.38    1.88
   1  -7   2   32.99    1.86
   1  -7   2   32.18    1.94
   1   8   2    5.51    0.64
  -1   8  -2    6.61    0.68
   1  -8  -2    4.78    0.65
   1  -8   2    5.28    0.66
  -1   8   2    6.56    0.66
  -1  -8  -2    5.24    0.67
  -1   8   2    4.94    0.68
   1   8  -2    4.99    0.64
   1   9   2    1.68    0.53
  -1   9  -2    2.83    0.57
  -1  -9  -2    2.55    0.55
   1   9  -2    3.82    0.57
   1  10  -2    0.81    0.62
  -2   0   2   52.84    2.76
   2   0   2   57.58    2.74
   2   0   2   58.77    2.65
  -2   0  -2   55.79    2.72
   2   0  -2   54.11    2.61
   2   0  -2   57.50    2.74
  -2  -1   2    3.11    0.27
  -2   1  -2    3.02    0.26
   2  -1  -2    3.33    0.30
   2   1   2    3.00    0.27
   2  -1   2    3.00    0.31
   2   1  -2    3.00    0.26
   2  -1   2    2.74    0.24
  -2   1   2    3.00    0.31
  -2  -1  -2    2.83    0.29
   2   1  -2    3.52    0.28
  -2  -2   2   21.81    1.18
   2   2   2   23.00    1.16
  -2  -2   2   22.52    1.16
  -2   2  -2   21.23    1.14
   2  -2  -2   23.19    1.21
   2   2  -2   20.85    1.15
  -2   2   2   21.19    1.09
   2  -2   2   20.62    1.22
   2  -2   2   23.64    1.15
  -2  -2  -2   22.08    1.14
  -2  -2  -2   22.58    1.20
  -2   2   2   22.11    1.21
   2  -3  -2   22.18    1.19
  -2  -3   2   20.55    1.16
   2  -3  -2   19.50    1.19
  -2   3  -2   18.82    1.11
   2   3   2   22.08    1.16
  -2  -3   2   20.85    1.14
   2   3  -2   22.04    1.16
  -2   3   2   20.59    1.09
   2  -3   2   21.98    1.13
  -2  -3  -2   21.39    1.14
   2  -3   2   19.62    1.20
  -2  -3  -2   21.84    1.20
  -2  -4   2   70.83    3.50
   2   4   2   65.69    3.42
   2  -4  -2   68.48    3.58
   2  -4  -2   72.32    3.55
  -2   4  -2   66.16    3.41
   2   4  -2   68.96    3.44
   2  -4   2   69.79    3.60
  -2   4   2   68.45    3.38
  -2  -4  -2   71.30    3.52
  -2  -4  -2   70.82    3.55
   2  -4   2   74.34    3.50
   2  -5  -2   16.46    1.01
  -2  -5   2   15.80    0.97
   2  -5  -2   13.34    0.97
   2   5   2   14.95    0.96
  -2   5  -2   13.34    0.93
  -2  -5   2   16.15    0.96
   2  -5   2   14.45    1.00
   2  -5   2   14.77    0.94
  -2  -5  -2   15.89    1.00
  -2   5   2   13.45    0.90
  -2  -5  -2   15.86    0.95
   2   5  -2   15.17    0.99
  -2   6  -2    6.06    0.57
   2   6   2    4.81    0.55
   2  -6  -2    6.27    0.61
  -2  -6   2    6.34    0.57
  -2  -6   2    6.10    0.57
   2  -6  -2    5.57    0.59
   2   6  -2    6.50    0.62
  -2  -6  -2    5.24    0.60
   2  -6   2    6.14    0.63
  -2   6   2    5.70    0.53
   2  -6   2    5.80    0.56
  -2  -6  -2    4.94    0.52
  -2  -7   2    9.73    0.79
   2  -7  -2    8.43    0.79
  -2   7  -2    9.47    0.79
   2  -7  -2    9.29    0.80
  -2  -7   2    7.94    0.72
   2   7   2    9.92    0.80
  -2  -7  -2    8.01    0.78
   2  -7   2    8.25    0.80
   2   7  -2    9.83    0.82
   2  -7   2    8.39    0.74
  -2   7   2    8.81    0.74
  -2   8  -2    5.28    0.61
   2  -8  -2    4.08    0.58
   2   8   2    4.59    0.60
   2  -8   2    4.51    0.61
   2   8  -2    4.62    0.62
  -2   8   2    3.76    0.65
  -2  -8  -2    4.20    0.64
   2   9   2    2.55    0.56
   2   9  -2    2.48    0.52
  -2  -9  -2    1.79    0.49
   2  -9   2    1.99    0.55
   2  10  -2   -0.45    0.46
   3   0   2   -0.12    0.14
   3   0   2   -0.24    0.12
   3   0  -2   -0.03    0.10
   3   0  -2   -0.11    0.13
   3   0   2    0.00    0.13
  -3   0   2   -0.16    0.11
  -3   1  -2   59.11    2.79
  -3  -1   2   58.95    2.91
   3  -1  -2   60.12    2.91
   3   1   2   59.92    2.81
   3   1  -2   57.74    2.80
   3   1  -2   59.27    2.89
   3  -1   2   59.20    2.87
   3  -1   2   59.98    2.94
  -3   1   2   55.78    2.93
  -3  -1  -2   57.73    2.90
   3   2   2    3.46    0.35
   3  -2  -2    3.88    0.38
  -3  -2   2    3.46    0.35
  -3   2  -2    3.19    0.31
  -3  -2   2    3.44    0.33
  -3   2   2    3.11    0.25
  -3  -2  -2    3.37    0.38
   3  -2   2    2.78    0.35
   3  -2   2    3.65    0.32
   3   2  -2    3.64    0.35
  -3   2   2    3.81    0.40
   3   3   2   50.37    2.44
   3  -3  -2   46.33    2.53
  -3   3  -2   49.68    2.40
  -3  -3   2   49.58    2.48
   3  -3  -2   49.72    2.51
   3  -3   2   48.90    2.44
   3  -3   2   47.09    2.54
   3   3  -2   46.48    2.43
  -3  -3  -2   48.04    2.50
  -3  -3  -2   49.62    2.44
  -3   3   2   48.25    2.35
   3   4   2   28.71    1.52
   3  -4  -2   25.26    1.56
  -3   4  -2   27.18    1.47
  -3  -4   2   27.37    1.51
  -3  -4   2   28.91    1.51
   3  -4  -2   27.16    1.54
   3   4  -2   26.55    1.51
  -3  -4  -2   29.68    1.57
  -3   4   2   26.65    1.43
  -3  -4  -2   27.47    1.47
   3  -4   2   25.88    1.57
   3  -4   2   29.24    1.50
   3  -5  -2    3.36    0.46
   3  -5  -2    3.85    0.46
  -3  -5   2    3.81    0.42
  -3  -5   2    3.96    0.44
  -3   5  -2    3.51    0.40
   3   5   2    4.21    0.46
  -3   5   2    3.63    0.38
   3   5  -2    3.83    0.45
  -3  -5  -2    3.66    0.39
   3  -5   2    3.54    0.47
   3  -5   2    3.68    0.43
  -3  -5  -2    4.32    0.49
   3   6   2    8.30    0.70
  -3  -6   2    6.05    0.61
   3  -6  -2    7.11    0.69
  -3  -6   2    7.02    0.61
   3  -6  -2    7.65    0.67
  -3   6  -2    6.93    0.62
   3  -6   2    6.06    0.60
  -3   6   2    7.25    0.59
  -3  -6  -2    7.09    0.67
   3   6  -2    7.30    0.68
   3  -6   2    7.62    0.71
  -3  -6  -2    6.82    0.59
   3  -7  -2   13.21    1.01
  -3  -7   2   12.68    0.96
   3   7   2   14.85    1.02
  -3   7  -2   14.18    0.99
   3  -7  -2   13.18    1.02
  -3  -7   2   12.26    0.97
   3  -7   2   13.56    0.96
  -3  -7  -2   11.96    1.00
   3  -7   2   13.03    1.03
   3   7  -2   14.13    1.03
  -3   7   2   13.61    0.95
   3   8   2    9.54    0.87
  -3   8  -2   11.62    0.89
   3  -8  -2    8.32    0.83
   3  -8   2    9.26    0.88
   3   8  -2   11.50    0.93
  -3   8   2    8.68    0.90
  -3  -8  -2    9.86    0.89
   3   9   2    0.79    0.37
   3  -9   2    1.93    0.48
  -3  -9  -2    1.21    0.47
   3   9  -2    1.86    0.48
  -3   9   2    1.68    0.48
   3  10  -2    0.73    0.57
   4   0   2   20.25    1.04
   4   0  -2   21.47    1.01
   4   0   2   20.60    1.08
   4   0   2   20.35    1.05
   4   0  -2   19.53    1.08
  -4   0   2   18.75    1.07
   4  -1  -2  119.32    5.28
   4  -1  -2  117.90    5.58
   4   1   2  117.76    5.39
  -4  -1   2  117.06    5.59
   4  -1   2  118.89    5.55
   4  -1   2  114.23    5.62
  -4  -1  -2  111.83    5.57
  -4   1   2  110.24    5.63
   4   1  -2  112.81    5.56
   4  -1   2  101.99    5.35
   4   1  -2  116.59    5.37
  -4  -2   2   42.05    2.14
   4  -2  -2   42.58    2.18
   4   2   2   40.85    2.11
  -4  -2   2   42.72    2.16
  -4   2  -2   40.70    2.06
   4   2  -2   41.80    2.10
   4  -2   2   47.49    2.14
  -4   2   2   39.99    1.99
  -4   2   2   43.12    2.21
  -4  -2  -2   42.98    2.19
   4  -2   2   41.35    2.21
  -4  -3   2    8.13    0.59
   4  -3  -2    8.01    0.62
  -4   3  -2    7.83    0.53
   4   3   2    8.30    0.59
   4  -3  -2    8.34    0.61
  -4  -3   2    7.85    0.54
  -4  -3  -2    7.60    0.48
   4  -3   2    7.32    0.62
   4   3  -2    7.43    0.57
  -4   3   2    7.75    0.49
  -4  -3  -2    9.09    0.63
   4  -3   2    8.06    0.56
  -4   4  -2   18.96    1.01
  -4  -4   2   17.23    1.03
  -4  -4   2   17.24    1.01
   4   4   2   15.41    1.02
   4  -4  -2   17.04    1.07
   4  -4  -2   16.19    1.08
   4  -4   2   18.80    1.02
  -4  -4  -2   16.90    0.95
   4  -4   2   16.38    1.09
   4   4  -2   16.72    1.04
  -4  -4  -2   17.12    1.07
  -4   4   2   16.92    0.95
  -4  -5   2    4.65    0.48
   4  -5  -2    3.78    0.49
   4   5   2    3.98    0.47
  -4   5  -2    3.81    0.43
   4  -5  -2    5.18    0.53
  -4  -5   2    3.94    0.42
   4  -5   2    4.98    0.45
  -4  -5  -2    4.03    0.50
  -4  -5  -2    4.22    0.41
   4   5  -2    4.04    0.48
   4  -5   2    3.83    0.50
  -4   5   2    4.36    0.41
   4   6   2    0.87    0.33
   4  -6  -2    0.79    0.34
   4  -6  -2    0.66    0.32
  -4   6  -2    0.83    0.30
  -4  -6   2    0.72    0.31
  -4  -6   2    1.29    0.32
   4  -6   2    1.04    0.29
   4  -6   2    0.62    0.33
  -4  -6  -2    1.14    0.37
  -4   6   2    1.31    0.31
   4   6  -2    0.98    0.33
  -4  -7   2    3.68    0.51
  -4   7  -2    3.34    0.48
   4   7   2    3.26    0.55
   4  -7  -2    3.20    0.52
   4  -7  -2    2.99    0.52
   4  -7   2    3.01    0.50
  -4   7   2    3.33    0.62
   4  -7   2    3.45    0.55
   4   7  -2    3.54    0.59
  -4  -7  -2    3.48    0.57
   4  -8  -2    0.95    0.38
  -4   8  -2    1.55    0.47
   4   8   2    1.95    0.47
   4   8  -2    0.55    0.35
  -4  -8  -2    0.69    0.40
   4  -8   2    0.87    0.41
  -4   8   2    0.71    0.42
   4   9   2    0.66    0.30
   4  -9   2    0.71    0.39
  -4  -9  -2    0.26    0.38
   4   9  -2    0.23    0.32
  -4   9   2    0.37    0.43
   4  10   2    0.95    0.66
   4  10  -2   -0.35    0.52
   5   0  -2   -0.11    0.14
   5   0  -2   -0.09    0.17
   5   0   2   -0.06    0.18
   5   0   2    0.17    0.16
  -5   0   2    0.11    0.15
   5   0   2   -0.13    0.15
   5   1   2   41.87    2.05
  -5  -1   2   40.99    2.08
   5  -1  -2   41.89    2.12
   5  -1  -2   41.65    1.94
  -5   1   2   38.70    2.13
   5   1  -2   42.57    2.03
   5  -1   2   42.23    2.09
   5  -1   2   40.81    2.13
   5  -1   2   41.49    2.01
  -5  -1  -2   40.41    2.12
   5   1  -2   41.62    2.11
   5   2   2   16.55    0.99
   5  -2  -2   18.51    1.03
  -5  -2   2   19.31    1.02
  -5  -2   2   17.93    0.96
  -5   2  -2   17.31    0.93
  -5  -2  -2   18.02    1.03
  -5   2   2   15.81    0.85
   5   2  -2   18.00    0.99
   5  -2   2   16.86    1.04
  -5   2   2   16.41    1.03
   5  -2   2   18.27    0.98
   5   3   2   43.38    2.26
  -5  -3   2   46.04    2.30
   5  -3  -2   46.03    2.33
  -5  -3   2   44.39    2.26
  -5   3  -2   42.55    2.18
  -5  -3  -2   44.30    2.19
   5  -3   2   44.95    2.27
  -5   3   2   43.19    2.13
  -5  -3  -2   45.66    2.33
  -5   3   2   44.38    2.36
   5  -3   2   41.78    2.35
   5   3  -2   44.09    2.25
   5   4   2    2.88    0.38
  -5  -4   2    2.63    0.38
   5  -4  -2    2.96    0.42
   5  -4  -2    2.80    0.41
  -5   4  -2    2.14    0.31
  -5  -4   2    2.58    0.32
   5  -4   2    2.34    0.40
   5   4  -2    2.70    0.37
  -5  -4  -2    2.33    0.27
  -5   4   2    2.56    0.29
  -5  -4  -2    2.81    0.42
   5  -4   2    3.40    0.37
  -5   5  -2   15.66    0.98
   5  -5  -2   16.45    1.06
  -5  -5   2   16.39    1.00
   5  -5  -2   14.38    1.07
  -5  -5   2   17.91    1.06
   5   5   2   15.25    1.04
  -5  -5  -2   17.83    1.11
   5   5  -2   16.19    1.06
   5  -5   2   16.93    1.02
  -5  -5  -2   16.25    0.95
   5  -5   2   14.67    1.09
  -5   5   2   15.78    0.94
   5  -6  -2    0.07    0.27
  -5   6  -2    0.83    0.27
   5  -6  -2    0.01    0.23
  -5  -6   2    0.10    0.26
  -5  -6   2    0.05    0.26
   5   6   2    0.36    0.27
  -5   6   2    0.44    0.25
  -5  -6  -2    0.30    0.32
   5  -6   2    0.43    0.27
   5  -6   2    0.47    0.31
   5   6  -2   -0.02    0.24
  -5   7  -2    1.64    0.39
   5  -7  -2    1.17    0.38
  -5  -7   2    0.81    0.35
   5   7   2    1.39    0.40
   5   7  -2    1.15    0.39
  -5   7   2    1.06    0.47
  -5  -7  -2    1.07    0.41
   5  -7   2    0.53    0.35
   5   8   2    0.11    0.29
   5  -8  -2    0.20    0.33
   5  -8   2    0.22    0.34
  -5  -8  -2    0.50    0.37
   5   8  -2    0.00    0.29
  -5   8   2    0.43    0.40
   5   9   2    0.30    0.32
   5  -9   2    0.40    0.31
  -5   9   2    0.19    0.38
  -5  -9  -2   -0.11    0.35
   5   9  -2    0.20    0.31
   5  10   2   -0.18    0.61
   5  10  -2    0.31    0.58
   5 -10   2    0.66    0.69
  -6   0   2    9.82    0.65
   6   0   2   10.60    0.64
   6   0   2   11.12    0.70
   6   0  -2   10.56    0.61
   6   0  -2   10.17    0.69
   6   0   2   11.82    0.65
  -6  -1   2    4.01    0.34
   6   1   2    4.41    0.40
   6  -1  -2    3.88    0.43
   6  -1  -2    4.35    0.29
   6  -1   2    4.57    0.36
   6   1  -2    4.02    0.41
   6  -1   2    4.55    0.42
  -6   1   2    3.49    0.39
   6   1  -2    4.20    0.38
  -6  -1  -2    4.05    0.27
   6  -1   2    4.87    0.41
  -6  -1  -2    3.15    0.40
  -6  -2   2   17.40    0.97
  -6  -2   2   18.11    1.04
  -6   2  -2   16.88    0.94
   6  -2  -2   17.97    1.05
   6   2   2   19.17    1.04
   6  -2   2   17.11    1.06
   6  -2   2   18.41    1.01
   6   2  -2   18.18    1.01
  -6   2   2   16.11    1.04
  -6  -2  -2   17.37    1.05
  -6   2   2   17.12    0.87
  -6  -3   2    4.21    0.45
  -6   3  -2    3.86    0.36
  -6  -3   2    4.50    0.37
   6  -3  -2    4.47    0.47
   6   3   2    3.19    0.40
   6  -3   2    4.44    0.42
  -6   3   2    3.99    0.47
  -6  -3  -2    3.78    0.47
   6   3  -2    4.45    0.44
   6  -3   2    4.13    0.48
  -6   3   2    3.94    0.30
   6  -4  -2    3.66    0.46
   6   4   2    3.00    0.42
  -6  -4   2    3.70    0.45
  -6   4  -2    3.16    0.34
  -6  -4   2    3.25    0.35
   6  -4  -2    3.55    0.46
  -6  -4  -2    4.04    0.48
  -6   4   2    3.71    0.33
   6   4  -2    3.30    0.42
  -6  -4  -2    3.32    0.30
  -6   4   2    3.29    0.50
   6  -4   2    3.42    0.46
   6  -4   2    3.39    0.40
  -6   5  -2   14.88    0.96
  -6  -5   2   14.35    0.95
   6  -5  -2   15.59    1.05
  -6  -5   2   18.09    1.07
   6   5   2   16.30    1.05
   6  -5  -2   13.79    1.07
  -6  -5  -2   16.03    1.08
   6  -5   2   16.38    1.01
   6   5  -2   15.74    1.06
  -6   5   2   16.06    0.92
   6  -5   2   17.36    1.14
   6  -6  -2   12.93    0.99
  -6  -6   2   12.61    0.97
  -6   6  -2   13.74    0.93
   6   6   2   15.68    1.04
  -6  -6  -2   15.04    1.05
   6   6  -2   15.50    1.05
   6  -6   2   14.09    1.08
   6  -6   2   13.28    0.94
  -6   6   2   12.43    1.06
  -6  -7   2    3.22    0.54
   6   7   2    3.71    0.58
  -6   7  -2    3.75    0.50
   6  -7  -2    3.58    0.54
   6   7  -2    3.55    0.59
  -6  -7  -2    3.54    0.58
   6  -7   2    3.50    0.57
  -6   7   2    3.36    0.61
   6  -8  -2    4.75    0.63
   6   8   2    4.65    0.66
  -6  -8  -2    5.65    0.73
  -6   8   2    4.65    0.70
   6   8  -2    5.11    0.67
   6  -8   2    6.54    0.76
   6   9   2    2.29    0.52
   6   9  -2    2.74    0.55
   6  -9   2    2.29    0.55
  -6   9   2    1.62    0.50
  -6  -9  -2    2.22    0.56
   6  10   2   -0.41    0.56
   6  10  -2   -0.40    0.58
  -6  10   2   -0.41    0.36
   6 -10   2    0.58    0.69
  -7   0   2    0.17    0.16
   7   0   2   -0.35    0.16
   7   0  -2   -0.14    0.18
   7   0   2    0.14    0.19
   7   0  -2    0.01    0.16
   7   0   2   -0.14    0.20
   7   1   2    2.43    0.33
   7  -1  -2    2.32    0.23
   7  -1  -2    2.24    0.34
  -7  -1   2    1.94    0.25
  -7  -1  -2    1.73    0.31
  -7  -1  -2    2.05    0.21
   7   1  -2    1.94    0.30
  -7   1   2    1.78    0.30
   7  -1   2    2.37    0.31
   7  -1   2    2.17    0.35
   7   1  -2    1.99    0.32
   7  -1   2    2.11    0.35
  -7   2  -2    6.76    0.48
  -7  -2   2    7.34    0.59
   7   2   2    6.62    0.55
   7  -2  -2    7.08    0.58
  -7  -2   2    7.33    0.49
   7  -2   2    7.37    0.59
  -7   2   2    6.88    0.41
  -7  -2  -2    7.14    0.59
   7  -2   2    7.97    0.56
  -7   2   2    6.42    0.56
   7   2  -2    6.94    0.54
   7  -3  -2   24.36    1.40
  -7   3  -2   24.42    1.28
  -7  -3   2   24.48    1.30
   7   3   2   22.64    1.36
  -7  -3   2   24.81    1.39
   7   3  -2   25.70    1.37
  -7  -3  -2   23.81    1.41
   7  -3   2   24.91    1.35
  -7   3   2   23.12    1.42
   7  -3   2   24.96    1.44
  -7   3   2   22.91    1.20
  -7  -4   2   17.25    1.07
   7   4   2   15.45    1.05
  -7  -4   2   17.01    0.97
  -7   4  -2   17.14    0.98
   7  -4  -2   17.76    1.09
  -7   4   2   17.10    0.91
   7   4  -2   15.41    1.05
   7  -4   2   15.97    1.11
  -7  -4  -2   16.29    1.09
  -7   4   2   16.59    1.12
   7  -4   2   18.43    1.05
   7   5   2    7.27    0.66
  -7  -5   2    6.92    0.64
  -7   5  -2    6.58    0.55
   7  -5  -2    6.68    0.64
   7   5  -2    8.02    0.67
  -7  -5  -2    6.83    0.66
   7  -5   2    7.28    0.70
  -7   5   2    6.64    0.70
   7  -5   2    7.02    0.60
   7  -6  -2    2.56    0.46
  -7  -6   2    2.94    0.47
  -7   6  -2    2.85    0.42
   7   6   2    3.20    0.49
  -7  -6  -2    2.99    0.54
   7  -6   2    2.73    0.54
   7  -6   2    2.76    0.45
   7   6  -2    2.86    0.50
  -7   6   2    1.97    0.50
   7  -7  -2    2.05    0.47
  -7  -7   2    2.35    0.46
   7   7   2    3.32    0.57
  -7  -7  -2    2.83    0.55
   7   7  -2    3.17    0.57
   7  -7   2    1.92    0.52
  -7   7   2    2.03    0.53
   7  -8  -2    3.02    0.54
  -7  -8   2    2.35    0.48
   7   8   2    2.66    0.56
   7  -8   2    2.97    0.61
  -7   8   2    1.95    0.57
   7   8  -2    2.90    0.58
  -7  -8  -2    2.50    0.57
   7   9   2    1.17    0.48
  -7  -9  -2    1.44    0.46
   7  -9   2    2.01    0.55
   7   9  -2    1.94    0.53
  -7   9   2    1.43    0.47
   8   0   2    2.53    0.31
  -8   0   2    2.07    0.29
   8   0   2    2.21    0.32
   8   0  -2    2.59    0.37
   8   0  -2    2.39    0.29
   8   0   2    2.56    0.39
   8   1   2   15.53    0.91
   8  -1  -2   14.67    0.95
   8  -1  -2   15.76    0.80
  -8  -1   2   13.56    0.85
   8  -1   2   15.37    0.93
  -8  -1  -2   14.31    0.94
   8   1  -2   14.84    0.87
  -8  -1  -2   15.35    0.81
   8  -1   2   15.68    0.93
   8  -1   2   14.47    0.85
  -8   1   2   13.37    0.91
   8   1  -2   15.02    0.94
   8   2   2    3.87    0.42
  -8  -2   2    3.17    0.33
   8  -2  -2    4.10    0.45
  -8  -2   2    3.97    0.45
  -8   2   2    3.46    0.42
   8  -2   2    3.34    0.41
  -8   2   2    3.19    0.27
   8  -2   2    3.69    0.44
   8   2  -2    3.30    0.40
  -8  -2  -2    3.72    0.44
   8  -2   2    3.54    0.36
  -8   3  -2   28.83    1.53
   8   3   2   30.59    1.65
  -8  -3   2   28.74    1.56
   8  -3  -2   29.77    1.67
  -8  -3   2   32.52    1.69
  -8   3   2   27.14    1.69
   8   3  -2   30.34    1.63
   8  -3   2   30.78    1.64
   8  -3   2   28.95    1.71
  -8   3   2   28.21    1.45
  -8  -3  -2   31.38    1.70
  -8  -4   2   42.40    2.17
  -8   4  -2   36.80    2.00
  -8  -4   2   39.78    2.04
   8  -4  -2   40.36    2.16
   8   4   2   36.10    2.10
   8  -4   2   38.88    2.11
  -8   4   2   40.23    2.22
   8  -4   2   38.58    2.22
  -8  -4  -2   40.71    2.19
   8   4  -2   37.95    2.10
   8   5   2    8.60    0.75
   8  -5  -2   10.03    0.78
  -8   5  -2    8.74    0.66
  -8  -5   2    9.15    0.75
   8  -5   2    9.20    0.82
  -8  -5  -2    9.34    0.80
   8  -5   2    8.90    0.71
  -8   5   2    9.18    0.82
   8   5  -2    9.28    0.76
  -8  -6   2   -0.02    0.28
  -8   6  -2    0.18    0.26
   8  -6  -2    0.29    0.30
   8   6   2    0.06    0.26
   8  -6   2   -0.22    0.26
  -8   6   2    0.18    0.32
   8  -6   2   -0.15    0.28
  -8  -6  -2    0.26    0.31
   8   6  -2    0.63    0.31
  -8  -7   2    1.12    0.42
   8  -7  -2    1.00    0.37
   8   7   2    1.18    0.40
   8  -7   2    0.48    0.36
  -8  -7  -2    1.32    0.45
  -8   7   2    1.07    0.45
   8   7  -2    1.47    0.45
   8   8   2    0.10    0.28
  -8  -8   2    0.08    0.34
   8  -8  -2   -0.30    0.29
   8  -8   2    0.14    0.31
  -8  -8  -2    0.31    0.40
  -8   8   2   -0.02    0.37
   8   8  -2    0.06    0.26
   8   9   2    1.43    0.48
  -8  -9  -2    0.87    0.44
  -8   9   2    0.63    0.44
   8   9  -2    1.16    0.48
   8  -9   2    0.95    0.47
  -9   0   2    0.07    0.17
  -9   0  -2   -0.10    0.15
   9   0   2   -0.06    0.15
   9   0   2   -0.20    0.20
   9   0  -2    0.04    0.18
   9   0  -2    0.18    0.20
  -9  -1   2   11.98    0.76
   9  -1  -2   13.12    0.86
   9  -1  -2   12.52    0.70
   9   1   2   14.13    0.83
   9  -1   2   13.24    0.77
   9  -1   2   13.38    0.85
   9   1  -2   12.10    0.84
  -9  -1  -2   11.33    0.71
   9   1  -2   12.99    0.78
   9  -1   2   13.43    0.82
  -9  -1  -2   11.64    0.84
  -9   1   2   11.22    0.80
   9   2   2   22.65    1.26
  -9  -2   2   21.86    1.31
  -9  -2   2   21.84    1.20
   9  -2  -2   21.28    1.31
  -9   2   2   19.42    1.29
   9  -2   2   24.82    1.20
   9  -2   2   22.39    1.28
   9   2  -2   21.39    1.24
   9  -2   2   21.33    1.31
  -9  -2  -2   21.56    1.31
  -9  -3   2    3.78    0.35
  -9  -3   2    4.02    0.48
   9  -3  -2    4.39    0.49
   9   3   2    3.91    0.47
  -9   3  -2    3.28    0.34
  -9  -3  -2    3.82    0.50
   9   3  -2    3.78    0.46
   9  -3   2    3.69    0.44
  -9   3   2    3.44    0.29
   9  -3   2    4.46    0.51
  -9   3   2    4.22    0.49
  -9   4  -2   13.49    0.83
   9  -4  -2   13.61    0.96
  -9  -4   2   14.94    0.98
   9   4   2   12.67    0.94
  -9   4   2   13.71    1.01
   9  -4   2   13.85    1.01
   9   4  -2   13.40    0.95
  -9  -4  -2   15.69    1.03
   9  -4   2   12.83    0.91
   9  -5  -2    5.61    0.59
  -9   5  -2    4.59    0.46
  -9  -5   2    5.56    0.60
   9   5   2    4.95    0.58
  -9  -5  -2    5.04    0.61
  -9   5   2    5.05    0.62
   9  -5   2    5.16    0.62
   9  -5   2    4.82    0.53
   9   5  -2    4.04    0.54
  -9  -6   2    3.94    0.56
   9   6   2    5.03    0.61
   9  -6  -2    3.66    0.55
   9  -6   2    4.89    0.54
   9  -6   2    5.43    0.67
   9   6  -2    4.63    0.59
  -9   6   2    3.86    0.63
  -9  -6  -2    4.11    0.61
   9   7   2    5.47    0.68
   9  -7  -2    5.40    0.66
  -9  -7   2    6.41    0.70
   9  -7   2    4.91    0.72
  -9  -7  -2    5.38    0.71
  -9   7   2    5.42    0.73
   9   7  -2    6.63    0.72
   9  -8  -2    1.90    0.46
   9   8   2    0.39    0.33
  -9  -8   2    1.42    0.46
  -9   8   2    0.39    0.39
   9  -8   2    0.95    0.41
   9   8  -2    1.40    0.44
  -9  -8  -2    2.15    0.56
   9   9   2    0.10    0.41
  -9  -9  -2    0.22    0.38
   9   9  -2    0.17    0.39
  -9   9   2    0.39    0.37
   9  -9   2   -0.02    0.36
  10   0   2   37.00    2.00
  10   0   2   38.11    1.91
 -10   0   2   35.82    1.95
  10   0  -2   34.32    2.00
  10   0  -2   37.65    1.86
 -10   0  -2   37.02    1.93
  10  -1  -2    7.11    0.47
 -10  -1   2    6.46    0.49
  10   1   2    6.81    0.57
  10  -1  -2    6.89    0.61
  10  -1   2    7.65    0.58
  10   1  -2    7.23    0.54
  10  -1   2    6.93    0.60
 -10  -1  -2    6.12    0.58
  10   1  -2    6.64    0.59
 -10   1   2    6.06    0.55
 -10  -1  -2    6.66    0.46
  10  -1   2    7.28    0.52
 -10  -2   2    5.68    0.45
 -10  -2   2    6.56    0.61
  10   2   2    6.36    0.55
  10  -2  -2    5.75    0.57
  10  -2  -2    5.84    0.41
  10  -2   2    6.90    0.49
 -10   2   2    5.00    0.53
 -10  -2  -2    4.65    0.55
  10   2  -2    5.56    0.52
  10  -2   2    5.49    0.54
  10  -2   2    6.47    0.57
 -10  -3   2    4.55    0.40
 -10  -3   2    5.68    0.58
  10  -3  -2    4.72    0.53
  10   3   2    4.54    0.51
 -10   3  -2    3.99    0.38
 -10   3   2    4.48    0.35
  10  -3   2    4.58    0.48
 -10  -3  -2    3.42    0.51
 -10   3   2    4.18    0.50
  10  -3   2    4.38    0.53
  10   3  -2    4.32    0.49
 -10   4  -2    1.99    0.29
  10  -4  -2    2.32    0.42
  10   4   2    2.25    0.42
 -10  -4   2    1.78    0.40
  10  -4   2    1.14    0.38
 -10  -4  -2    2.28    0.45
  10   4  -2    2.21    0.40
 -10   4   2    2.17    0.45
  10  -4   2    1.73    0.37
 -10  -5   2    2.67    0.49
  10   5   2    3.58    0.50
  10  -5  -2    3.15    0.51
 -10  -5  -2    2.03    0.46
 -10   5   2    3.13    0.56
  10   5  -2    2.19    0.45
  10  -5   2    2.62    0.52
  10  -5   2    3.44    0.46
  10  -6  -2    3.45    0.54
 -10  -6   2    4.68    0.60
  10   6   2    4.17    0.58
 -10  -6  -2    4.19    0.66
  10  -6   2    3.61    0.50
 -10   6   2    3.25    0.61
  10  -6   2    5.18    0.67
  10   6  -2    3.69    0.57
  10  -7  -2    2.21    0.50
 -10  -7   2    2.01    0.51
  10   7   2    2.07    0.52
  10   7  -2    1.99    0.50
 -10   7   2    2.17    0.57
 -10  -7  -2    2.94    0.58
  10  -7   2    1.13    0.48
  10  -8  -2    0.54    0.38
  10   8   2   -0.07    0.31
 -10  -8   2    0.25    0.35
  10  -8   2    0.78    0.42
 -10   8   2    0.28    0.41
 -10  -8  -2    0.51    0.39
  10   8  -2    0.60    0.36
  10   9   2    0.94    0.51
  10   9  -2    0.58    0.41
  10  -9   2    0.11    0.47
 -10  -9  -2    0.74    0.42
 -10   9   2    0.29    0.36
 -11   0  -2    0.15    0.15
 -11   0   2   -0.02    0.14
  11   0  -2    0.18    0.23
  11   0   2   -0.14    0.17
  11   0  -2    0.09    0.18
  11   0   2    0.08    0.23
 -11   1  -2    1.11    0.27
  11  -1  -2    1.27    0.33
 -11  -1   2    1.20    0.25
  11  -1  -2    1.62    0.25
  11   1   2    1.66    0.33
  11   1  -2    1.47    0.34
 -11  -1  -2    1.09    0.22
 -11   1   2    1.32    0.28
  11  -1   2    1.22    0.26
  11  -1   2    1.34    0.33
 -11  -1  -2    1.15    0.34
  11   1  -2    1.28    0.28
 -11  -2   2    0.43    0.30
 -11  -2   2    0.88    0.21
  11   2   2    0.54    0.26
  11  -2  -2    0.32    0.26
  11  -2  -2    0.67    0.19
 -11  -2  -2    0.59    0.26
  11   2  -2    0.40    0.26
  11  -2   2    0.72    0.28
  11   2  -2    0.52    0.25
  11  -2   2    0.92    0.24
  11  -2   2    0.78    0.29
 -11   2   2    0.83    0.28
 -11   3  -2    5.05    0.43
  11   3   2    5.17    0.54
 -11  -3   2    4.80    0.56
  11  -3  -2    4.38    0.55
 -11   3   2    4.56    0.54
  11   3  -2    4.59    0.51
 -11  -3  -2    4.50    0.57
  11  -3   2    4.18    0.54
  11  -3   2    5.23    0.53
 -11   4  -2    2.45    0.35
  11  -4  -2    2.48    0.45
  11   4   2    2.45    0.44
 -11  -4   2    3.11    0.48
 -11  -4  -2    2.84    0.51
 -11   4   2    3.01    0.51
  11  -4   2    2.31    0.48
  11   4  -2    2.86    0.44
  11  -4   2    2.73    0.44
  11  -5  -2    0.18    0.28
  11   5   2    0.19    0.29
 -11  -5   2    0.10    0.32
 -11  -5  -2   -0.06    0.30
 -11   5   2   -0.19    0.28
  11  -5   2    0.14    0.32
  11   5  -2    0.02    0.25
  11  -5   2    0.07    0.28
  11   6   2    7.69    0.80
  11  -6  -2    8.31    0.80
 -11  -6   2    8.73    0.82
  11  -6   2    9.12    0.90
  11  -6   2    9.07    0.77
  11   6  -2    9.54    0.85
 -11  -6  -2    9.98    0.90
 -11   6   2   10.36    0.93
  11  -7  -2    1.56    0.44
  11   7   2    2.00    0.49
 -11  -7   2    1.90    0.51
  11  -7   2    2.43    0.57
  11   7  -2    1.90    0.49
 -11  -7  -2    2.56    0.59
 -11   7   2    1.76    0.52
 -11  -8   2    8.55    0.92
  11   8   2    8.16    0.88
  11   8  -2   10.24    0.92
 -11  -8  -2    9.19    0.97
 -11   8   2    9.31    0.98
  11  -8   2    9.57    0.96
 -11   9  -2    0.48    0.60
  11   9   2    0.88    0.57
 -11   9   2    1.21    0.51
 -11  -9  -2    1.76    0.52
  11   9  -2    1.56    0.61
 -12   0   2    3.77    0.40
  12   0  -2    4.15    0.51
  12   0  -2    3.38    0.38
  12   0   2    4.32    0.51
  12   0   2    4.50    0.44
 -12   0  -2    3.69    0.37
 -12  -1   2    9.67    0.67
  12   1   2   10.21    0.73
  12  -1  -2   10.43    0.63
 -12   1  -2    9.69    0.70
  12  -1  -2    9.31    0.77
 -12  -1  -2    8.80    0.77
 -12   1   2    9.08    0.72
 -12  -1  -2    9.22    0.61
  12   1  -2    9.15    0.67
  12   1  -2    9.24    0.76
  12  -1   2    9.76    0.77
  12  -1   2   10.46    0.69
  12   2   2   17.85    1.13
  12  -2  -2   17.47    1.18
 -12  -2   2   18.60    1.06
 -12  -2   2   17.88    1.21
 -12  -2  -2   16.64    1.18
  12  -2   2   18.23    1.17
  12  -2   2   19.03    1.06
  12   2  -2   16.66    1.17
  12  -2   2   19.60    1.19
  12   2  -2   17.80    1.11
  12   3   2    7.57    0.69
 -12   3  -2    7.46    0.58
 -12  -3   2    8.77    0.75
  12  -3  -2    8.39    0.74
  12  -3   2    8.28    0.75
 -12   3   2    8.94    0.77
 -12  -3  -2    7.88    0.74
  12   3  -2    8.39    0.70
  12  -3   2    8.99    0.71
  12  -4  -2    3.56    0.53
 -12  -4   2    3.54    0.53
  12   4   2    2.64    0.48
  12  -4   2    3.33    0.48
  12  -4   2    4.57    0.58
  12   4  -2    3.16    0.48
 -12   4   2    3.69    0.54
 -12  -4  -2    3.58    0.54
 -12  -5   2    2.94    0.55
  12   5   2    2.06    0.47
  12  -5  -2    2.60    0.48
 -12  -5  -2    3.17    0.57
  12   5  -2    2.94    0.51
  12  -5   2    2.09    0.44
  12  -5   2    2.92    0.56
 -12   5   2    2.67    0.53
 -12  -6   2    5.20    0.67
  12  -6  -2    5.41    0.65
  12   6   2    5.38    0.66
  12  -6   2    4.93    0.59
  12   6  -2    6.93    0.73
 -12   6   2    6.29    0.76
 -12  -6  -2    4.79    0.68
  12  -6   2    5.14    0.74
 -12  -7   2    1.00    0.46
  12   7   2    1.75    0.46
  12  -7  -2    1.49    0.45
 -12   7   2    1.34    0.49
 -12  -7  -2    1.62    0.54
  12  -7   2    0.64    0.39
  12   7  -2    0.97    0.41
 -12   8  -2    2.99    0.80
  12   8   2    2.54    0.58
 -12  -8   2    2.91    0.59
  12  -8   2    3.50    0.67
 -12  -8  -2    2.69    0.66
 -12   8   2    2.75    0.63
  12   8  -2    3.59    0.62
  12   9   2    0.98    0.64
 -12   9  -2    1.10    0.62
 -12  -9  -2    0.40    0.45
 -12   9   2    0.02    0.45
  12   9  -2    0.81    0.59
  13   0  -2   -0.05    0.24
 -13   0   2    0.31    0.18
 -13   0  -2   -0.34    0.13
  13   0  -2   -0.03    0.19
  13   0   2   -0.03    0.20
  13   0   2   -0.02    0.25
  13  -1  -2    6.93    0.50
 -13  -1   2    5.82    0.50
 -13   1  -2    5.27    0.51
  13  -1  -2    6.59    0.64
  13   1   2    7.19    0.60
 -13  -1  -2    6.32    0.64
 -13   1   2    5.85    0.56
 -13  -1  -2    5.94    0.47
  13   1  -2    4.85    0.57
  13   1  -2    6.89    0.56
  13  -1   2    7.01    0.55
  13  -1   2    6.62    0.64
 -13  -2   2    1.41    0.40
  13   2   2    1.03    0.32
  13  -2  -2    1.68    0.39
 -13  -2   2    1.47    0.30
 -13   2  -2    0.88    0.31
  13   2  -2    1.52    0.39
  13  -2   2    1.39    0.29
 -13  -2  -2    1.50    0.41
 -13   2   2    1.22    0.31
  13  -2   2    1.08    0.33
  13   2  -2    0.87    0.29
  13   3   2    9.05    0.79
  13  -3  -2   10.23    0.83
 -13   3  -2    8.77    0.66
 -13  -3   2   10.06    0.85
 -13   3   2   10.02    0.83
 -13  -3  -2   10.26    0.86
  13   3  -2    9.89    0.77
  13  -3   2   10.18    0.80
  13  -3   2    8.68    0.80
  13   4   2    0.03    0.26
 -13  -4   2   -0.30    0.26
  13  -4  -2    0.01    0.31
  13  -4   2    0.16    0.24
 -13   4   2    0.15    0.27
  13  -4   2    0.11    0.30
 -13  -4  -2    0.45    0.36
  13   4  -2    0.69    0.32
  13   5   2    1.29    0.42
 -13  -5   2    1.32    0.41
  13  -5  -2    1.34    0.41
 -13   5   2    2.00    0.50
  13  -5   2    1.58    0.48
  13  -5   2    2.01    0.41
 -13  -5  -2    1.81    0.49
  13   5  -2    1.09    0.38
  13   6   2    1.29    0.44
 -13  -6   2    1.87    0.51
  13  -6  -2    1.16    0.45
  13  -6   2    1.15    0.48
  13   6  -2    2.00    0.48
 -13   6   2    1.13    0.46
  13  -6   2    1.70    0.41
 -13  -6  -2    1.72    0.52
  13  -7  -2    0.37    0.34
 -13  -7   2    0.62    0.45
  13   7   2    0.52    0.34
 -13   7   2    0.99    0.50
  13  -7   2    0.36    0.36
  13   7  -2    0.00    0.36
 -13  -7  -2   -0.18    0.35
 -13   8  -2    2.25    0.69
  13   8   2    3.01    0.61
 -13  -8   2    2.25    0.56
  13   8  -2    3.00    0.59
 -13  -8  -2    3.79    0.74
 -13   8   2    2.90    0.65
  14   0  -2    6.33    0.52
  14   0   2    6.11    0.63
 -14   0   2    5.33    0.52
  14   0   2    5.21    0.53
 -14   0  -2    5.84    0.50
  14   0  -2    6.18    0.64
 -14  -1   2   19.17    1.13
 -14   1  -2   16.05    1.13
  14  -1  -2   18.94    1.06
  14   1   2   19.14    1.16
  14  -1  -2   18.78    1.25
 -14  -1  -2   19.78    1.28
  14   1  -2   19.11    1.26
  14  -1   2   18.02    1.22
  14  -1   2   18.14    1.10
 -14   1   2   17.06    1.17
  14   1  -2   19.92    1.14
 -14   2  -2    8.69    0.75
  14   2   2    8.72    0.76
 -14  -2   2    9.88    0.87
  14  -2  -2    9.49    0.83
  14  -2   2   10.82    0.73
 -14   2   2   10.17    0.81
  14  -2   2    9.95    0.82
 -14  -2  -2   10.45    0.86
  14   2  -2   10.57    0.86
  14   2  -2    9.55    0.75
  14   3   2    2.03    0.42
 -14   3  -2    3.06    0.51
 -14  -3   2    2.65    0.51
  14  -3  -2    1.82    0.43
 -14   3   2    2.66    0.49
  14  -3   2    1.76    0.41
  14   3  -2    2.69    0.46
 -14  -3  -2    2.08    0.48
  14   4   2    7.58    0.74
  14  -4  -2    8.14    0.76
 -14  -4   2    6.32    0.75
 -14   4  -2    7.14    0.82
 -14  -4  -2    8.12    0.82
  14   4  -2    7.78    0.72
  14  -4   2    7.72    0.73
 -14   4   2    8.06    0.79
 -14   5  -2    4.22    0.74
  14   5   2    3.78    0.57
 -14  -5   2    3.57    0.59
  14  -5  -2    4.80    0.61
  14   5  -2    3.18    0.57
  14  -5   2    5.04    0.68
  14  -5   2    3.37    0.52
 -14   5   2    3.93    0.61
 -14  -5  -2    3.66    0.65
  14  -6  -2    0.13    0.33
  14   6   2    0.47    0.36
 -14  -6   2    0.37    0.34
 -14   6  -2   -0.08    0.44
 -14   6   2    0.20    0.34
  14   6  -2    0.14    0.32
 -14  -6  -2   -0.14    0.36
  14  -7  -2    1.08    0.42
  14   7   2    1.00    0.37
 -14  -7   2    0.69    0.44
 -14   7  -2    1.35    0.46
  14   7  -2    0.97    0.45
 -14   7   2    1.96    0.58
 -14  -7  -2    0.77    0.46
  14   8   2    1.56    0.50
 -14   8  -2    1.41    0.60
 -14  -8   2    2.06    0.52
 -14   8   2    0.74    0.51
 -14  -8  -2    0.41    0.44
  14   8  -2    1.25    0.47
  15   0   2   -0.35    0.24
 -15   0   2    0.15    0.20
  15   0  -2   -0.12    0.25
 -15   0  -2   -0.06    0.17
  15   0  -2    0.18    0.22
  15   0   2   -0.08    0.23
  15  -1  -2   14.41    1.07
 -15  -1   2   14.19    0.94
  15   1   2   14.95    0.99
 -15   1  -2   13.55    0.96
  15  -1   2   13.58    1.04
  15   1  -2   13.31    0.93
  15   1  -2   15.20    1.09
 -15  -1  -2   15.08    1.10
 -15   1   2   13.82    0.99
  15  -1   2   14.82    0.94
  15   2   2    3.16    0.49
 -15  -2   2    3.49    0.59
  15  -2  -2    2.76    0.51
 -15   2  -2    3.73    0.48
  15  -2   2    3.20    0.51
  15   2  -2    3.79    0.47
 -15  -2  -2    2.64    0.53
 -15   2   2    3.50    0.49
  15  -2   2    3.26    0.44
  15   3   2    7.57    0.72
 -15  -3   2    7.10    0.77
 -15   3  -2    7.90    0.76
  15  -3  -2    7.71    0.77
 -15   3   2    8.35    0.78
 -15  -3  -2    8.41    0.81
  15  -3   2    6.91    0.71
  15   3  -2    7.46    0.71
  15   4   2    4.32    0.60
  15  -4  -2    3.70    0.59
 -15   4  -2    5.04    0.67
 -15  -4   2    4.63    0.67
 -15  -4  -2    3.86    0.62
 -15   4   2    5.82    0.68
  15  -4   2    5.52    0.63
  15   4  -2    5.00    0.61
 -15   5  -2   11.34    1.03
 -15  -5   2    9.94    0.95
  15   5   2   10.09    0.91
  15  -5  -2    9.33    0.91
  15  -5   2    9.65    0.87
  15   5  -2   10.08    0.90
 -15   5   2   10.90    0.97
 -15  -5  -2   10.61    0.98
 -15  -6   2    5.36    0.75
 -15   6  -2    5.51    0.75
  15   6   2    4.25    0.64
  15  -6  -2    4.51    0.67
 -15   6   2    4.35    0.65
  15   6  -2    3.02    0.60
 -15  -6  -2    4.37    0.74
  15   7   2    1.53    0.50
 -15  -7   2    0.51    0.46
 -15   7  -2    1.27    0.43
  15  -7  -2    1.14    0.43
 -15  -7  -2    1.47    0.53
 -15   7   2    1.88    0.57
  15   7  -2    0.58    0.43
  15   8   2   -0.29    0.36
 -15   8  -2   -0.17    0.43
 -15  -8   2    0.60    0.40
 -15   8   2   -0.69    0.35
 -15  -8  -2    0.39    0.45
  15   8  -2    0.08    0.40
  16   0   2    5.22    0.62
 -16   0  -2    3.88    0.47
 -16   0   2    3.65    0.46
  16   0   2    4.21    0.51
  16   0  -2    4.05    0.57
  16   0  -2    5.08    0.50
  16  -1  -2    2.51    0.51
  16   1   2    2.76    0.46
 -16   1  -2    3.11    0.42
  16   1  -2    3.00    0.45
  16   1  -2    3.53    0.57
  16  -1   2    2.74    0.52
 -16   1   2    2.65    0.42
  16  -1   2    2.97    0.44
 -16  -1  -2    2.64    0.55
 -16   2  -2    1.91    0.37
  16   2   2    0.89    0.35
 -16  -2   2    1.44    0.47
  16  -2  -2    1.73    0.45
 -16   2   2    1.82    0.40
  16   2  -2    1.18    0.36
 -16  -2  -2    1.67    0.48
  16  -2   2    2.24    0.45
  16   3   2    3.13    0.53
  16  -3  -2    4.15    0.60
 -16   3  -2    3.52    0.54
 -16  -3   2    3.06    0.59
  16  -3   2    2.98    0.53
 -16   3   2    4.34    0.56
  16   3  -2    3.41    0.54
 -16  -3  -2    3.87    0.62
 -16  -4   2    3.95    0.66
  16   4   2    3.53    0.59
  16  -4  -2    5.27    0.67
 -16   4  -2    4.86    0.64
 -16  -4  -2    5.44    0.71
  16  -4   2    4.97    0.62
  16   4  -2    4.07    0.57
 -16   4   2    5.05    0.65
  16  -5  -2   11.02    0.98
 -16  -5   2   11.06    1.03
  16   5   2   10.17    0.95
 -16   5  -2   11.44    1.04
 -16  -5  -2   11.43    1.06
 -16   5   2   10.88    1.02
  16  -5   2   11.81    0.95
  16   5  -2   10.67    0.96
 -16  -6   2    3.74    0.70
 -16   6  -2    4.61    0.68
  16   6   2    4.88    0.66
  16  -6  -2    4.32    0.66
 -16   6   2    4.61    0.65
 -16  -6  -2    3.61    0.70
  16   6  -2    3.70    0.66
  16   7   2    0.95    0.48
  16  -7  -2    1.29    0.43
 -16   7  -2    1.70    0.46
 -16  -7   2    1.70    0.53
 -16   7   2    1.25    0.40
  16   7  -2    0.58    0.46
 -16  -7  -2    1.04    0.48
 -16  -8   2    1.97    0.62
 -16  -8  -2    1.52    0.57
 -17   0   2   -0.21    0.22
  17   0  -2   -0.02    0.26
  17   0  -2    0.15    0.30
  17   0   2   -0.07    0.22
  17   0   2   -0.04    0.28
  17   1   2    8.58    0.75
  17  -1  -2    9.53    0.87
 -17   1  -2    7.89    0.71
 -17   1   2   10.59    0.79
  17   1  -2    9.28    0.87
 -17  -1  -2    8.09    0.85
  17   1  -2    8.38    0.72
  17  -1   2    8.92    0.73
  17  -1   2    8.23    0.82
  17  -2  -2    9.57    0.90
  17   2   2    8.57    0.80
 -17   2  -2   10.68    0.83
 -17  -2   2    9.78    0.93
  17   2  -2    9.06    0.79
 -17   2   2   10.50    0.87
 -17  -2  -2   10.29    0.94
  17  -2   2    9.32    0.86
 -17  -3   2    0.90    0.43
  17  -3  -2   -0.23    0.30
  17   3   2    0.67    0.35
 -17   3  -2    1.36    0.38
 -17  -3  -2    0.43    0.40
  17  -3   2    0.38    0.33
  17   3  -2    0.70    0.33
 -17   3   2   -0.03    0.26
  17   4   2    7.44    0.78
 -17  -4   2    6.46    0.81
  17  -4  -2    6.86    0.79
 -17   4  -2    8.07    0.80
  17   4  -2    6.71    0.73
 -17   4   2    7.71    0.81
 -17  -4  -2    8.74    0.90
  17  -4   2    8.07    0.78
  17   5   2    5.52    0.70
 -17  -5   2    4.81    0.72
 -17   5  -2    6.16    0.73
  17  -5  -2    4.93    0.70
 -17  -5  -2    5.08    0.78
 -17   5   2    6.82    0.76
  17   5  -2    4.40    0.66
  17  -5   2    4.30    0.63
 -17   6  -2    2.00    0.50
  17   6   2    1.31    0.49
 -17  -6   2    1.95    0.55
  17  -6  -2    0.87    0.42
  17   6  -2    1.11    0.43
 -17   6   2    1.43    0.44
 -17  -6  -2    1.24    0.46
  17   7   2    1.78    0.55
 -17  -7   2    2.06    0.54
 -17   7  -2    0.99    0.48
  17  -7  -2    1.22    0.45
  17   7  -2    1.38    0.51
 -17  -7  -2    2.80    0.61
 -17   7   2    1.79    0.46
  18   0   2   16.07    1.07
  18   0   2   15.61    1.19
  18   0  -2   13.83    1.16
  18   1   2    6.84    0.67
 -18   1  -2    9.11    0.71
  18  -1  -2    6.73    0.78
 -18  -1  -2    6.94    0.81
  18   1  -2    7.83    0.82
 -18   1   2    6.94    0.68
  18  -1   2    8.35    0.81
  18   1  -2    7.14    0.66
 -18  -2   2   11.82    1.04
  18  -2  -2   10.93    1.00
  18   2   2   10.08    0.88
 -18   2  -2   11.73    0.91
  18  -2   2   10.08    0.94
 -18  -2  -2   11.51    1.01
  18   2  -2   12.36    0.91
 -18   2   2   11.68    0.94
 -18   3  -2    0.46    0.28
 -18  -3   2   -0.03    0.37
  18   3   2    0.46    0.34
  18  -3  -2    0.90    0.42
  18   3  -2    0.18    0.30
 -18  -3  -2    0.54    0.39
  18  -3   2    0.21    0.35
 -18   3   2    0.28    0.32
  18   4   2    3.69    0.64
 -18   4  -2    4.62    0.61
 -18  -4   2    3.53    0.69
  18  -4  -2    2.91    0.61
 -18   4   2    3.99    0.61
 -18  -4  -2    5.03    0.73
  18  -4   2    3.87    0.62
  18   4  -2    3.83    0.57
  18  -5  -2    8.91    0.97
  18   5   2    8.43    0.92
 -18  -5   2   12.06    1.06
 -18   5  -2   12.24    1.03
 -18  -5  -2   11.99    1.10
  18   5  -2    9.97    0.94
 -18   5   2   11.90    1.04
  18  -5   2   13.43    1.05
  18   6   2    0.30    0.36
  18  -6  -2    0.47    0.38
 -18  -6   2    0.62    0.41
 -18   6  -2    0.88    0.38
 -18   6   2    0.08    0.28
 -18  -6  -2    0.27    0.42
  18   6  -2    0.91    0.40
  18   7   2   -0.06    0.41
 -18  -7   2   -0.42    0.36
 -18   7  -2    0.41    0.53
  18   7  -2    0.36    0.45
 -18   7   2    0.98    0.48
 -18  -7  -2    0.63    0.44
  19   0  -2    0.28    0.36
  19   0   2   -0.08    0.36
  19   0   2    0.16    0.26
  19   1   2    2.36    0.45
  19  -1  -2    2.21    0.55
 -19   1   2    2.79    0.49
  19   1  -2    2.53    0.57
 -19  -1  -2    3.65    0.64
  19  -1   2    2.32    0.53
 -19  -2   2    0.17    0.40
 -19   2  -2    0.92    0.30
  19   2   2    0.40    0.33
  19  -2  -2    0.80    0.39
  19  -2   2    0.58    0.38
  19   2  -2    1.06    0.37
 -19   2   2    0.93    0.34
 -19  -2  -2    0.78    0.44
  19   3   2    1.15    0.38
 -19   3  -2    1.52    0.35
 -19  -3   2    0.59    0.45
  19  -3  -2    1.71    0.53
  19   3  -2    1.03    0.39
 -19   3   2    1.39    0.44
 -19  -3  -2    1.16    0.47
  19  -3   2    1.06    0.40
 -19   4  -2    2.82    0.53
  19  -4  -2    3.00    0.60
 -19  -4   2    3.74    0.67
  19   4   2    1.55    0.48
  19   4  -2    2.24    0.54
 -19   4   2    2.66    0.53
  19  -4   2    2.46    0.57
 -19  -4  -2    2.97    0.66
  19  -5  -2    1.59    0.53
 -19  -5   2    2.06    0.55
 -19   5  -2    1.28    0.44
  19   5   2    0.90    0.42
 -19   5   2    2.19    0.53
 -19  -5  -2    2.01    0.57
  19  -5   2    2.33    0.53
  19   5  -2    1.63    0.47
  19  -6  -2    0.97    0.41
 -19   6  -2    1.12    0.49
 -19  -6   2   -0.54    0.35
  19   6   2   -0.35    0.35
 -19  -6  -2    0.10    0.43
 -19   6   2    0.19    0.33
  19   6  -2   -0.69    0.27
  20   0   2    8.56    0.90
  20   0  -2    8.87    0.93
  20   1   2    2.30    0.47
  20  -1  -2    2.91    0.62
  20  -1   2    3.04    0.61
  20   1  -2    3.24    0.64
 -20  -1  -2    3.21    0.63
 -20  -2   2    1.08    0.53
  20   2   2    0.71    0.37
  20  -2  -2    1.47    0.50
 -20   2  -2    1.70    0.43
  20  -2   2    1.52    0.49
  20   2  -2    1.32    0.40
 -20  -2  -2    2.73    0.60
 -20   2   2    0.89    0.36
  20  -3  -2    1.76    0.53
 -20  -3   2    1.61    0.53
  20   3   2    2.43    0.55
 -20   3  -2    3.12    0.47
 -20   3   2    2.51    0.53
 -20  -3  -2    2.73    0.60
  20  -3   2    1.51    0.50
  20   3  -2    2.80    0.54
  20   4   2    2.54    0.55
 -20  -4   2    1.77    0.55
 -20   4  -2    2.48    0.51
  20  -4  -2    1.79    0.56
 -20  -4  -2    1.94    0.59
  20   4  -2    1.97    0.48
 -20   4   2    2.66    0.56
  20  -4   2    1.17    0.47
  20   5   2    5.33    0.72
  20  -5  -2    6.16    0.79
 -20   5  -2    4.95    0.70
 -20  -5   2    5.50    0.80
 -20  -5  -2    5.55    0.83
  20   5  -2    5.87    0.75
  20  -5   2    4.84    0.67
 -20   5   2    5.71    0.75
 -20   6  -2    1.19    0.64
  20   6   2    1.55    0.53
 -20  -6   2    2.00    0.57
  20  -6  -2    1.82    0.55
 -20   6   2    2.19    0.66
 -20  -6  -2    1.46    0.59
  20   6  -2    1.67    0.52
  21   0  -2   -0.02    0.34
  21   0   2    0.31    0.39
  21  -1  -2    2.25    0.57
  21   1   2    2.63    0.49
  21  -1   2    2.51    0.57
 -21  -1  -2    2.43    0.60
  21   1  -2    3.12    0.60
  21   2   2    8.69    0.88
  21  -2  -2   10.11    0.99
 -21  -2   2    8.93    1.02
 -21   2   2   11.74    0.95
  21  -2   2   11.21    1.02
 -21  -2  -2    9.13    0.94
  21   3   2    0.78    0.41
 -21   3  -2    1.17    0.37
 -21  -3   2    1.99    0.57
  21  -3  -2    0.50    0.44
  21   3  -2    0.75    0.41
 -21   3   2    1.37    0.39
 -21  -3  -2    0.99    0.38
  21  -3   2    1.20    0.44
  21   4   2    2.53    0.54
 -21  -4   2    2.39    0.62
  21  -4  -2    2.10    0.54
 -21   4  -2    1.18    0.34
  21  -4   2    1.16    0.45
 -21   4   2    0.96    0.38
 -21  -4  -2    1.50    0.54
  21   4  -2    1.56    0.46
  21   5   2    4.43    0.74
 -21   5  -2    4.33    0.71
 -21  -5   2    3.77    0.76
  21  -5  -2    4.84    0.73
 -21  -5  -2    3.67    0.73
 -21   5   2    5.75    0.81
  21   5  -2    3.26    0.66
  22   0  -2    2.51    0.59
  22   0   2    2.05    0.57
  22  -1  -2    0.61    0.45
 -22  -1  -2    0.26    0.37
  22   1  -2    0.65    0.45
  22  -1   2    0.65    0.41
  22  -2  -2    1.44    0.47
 -22  -2   2    1.33    0.57
  22   2   2    0.93    0.42
  22  -2   2    0.82    0.46
 -22  -2  -2    1.27    0.44
 -22  -3   2    0.39    0.44
  22   3   2   -0.02    0.32
  22  -3  -2    0.78    0.43
 -22  -3  -2    0.41    0.30
  22  -3   2    0.45    0.41
  22   3  -2   -0.08    0.33
 -22   3   2    0.56    0.33
 -22  -4   2    0.51    0.47
 -22   4  -2   -0.11    0.32
  22  -4  -2    0.61    0.40
  22   4   2    0.15    0.39
 -22  -4  -2   -0.06    0.46
  22  -4   2   -0.07    0.34
  22   4  -2   -0.19    0.32
 -22   4   2    0.05    0.35
  22   5   2   -0.20    0.37
 -22   5  -2    0.14    0.47
  22  -5  -2   -0.29    0.34
 -22  -5   2   -0.06    0.41
 -22   5   2    0.26    0.61
 -22  -5  -2   -0.23    0.42
  22   5  -2    0.03    0.38
 -23   0  -2   -0.21    0.37
  23   0  -2    0.54    0.46
  23  -1  -2    1.94    0.58
 -23  -1  -2    1.99    0.53
  23  -1   2    2.75    0.61
  23   1  -2    1.71    0.60
 -23  -2   2   -0.29    0.38
  23  -2  -2   -0.01    0.39
 -23  -2  -2   -0.37    0.31
  23  -2   2    0.13    0.38
  23   3   2    1.95    0.50
 -23  -3   2    1.76    0.60
  23  -3  -2    1.15    0.49
 -23   3   2    2.31    0.68
 -23  -3  -2    2.11    0.55
  23  -3   2    1.30    0.46
 -23   4  -2    0.95    0.58
  23   4   2    1.41    0.48
  23  -4  -2    0.18    0.45
 -23  -4   2    0.52    0.50
 -23  -4  -2    1.63    0.61
  23   4  -2    0.87    0.46
 -23   4   2    1.31    0.59
  23  -4   2    1.05    0.47
  24   0  -2    0.53    0.51
 -24   0  -2    1.26    0.57
  24  -1  -2    1.48    0.54
 -24  -1   2    1.22    0.51
  24  -1   2    1.27    0.50
 -24  -1  -2    1.42    0.52
  24  -2  -2    0.10    0.42
 -24  -2   2    0.06    0.47
 -24  -2  -2    1.54    0.55
  24  -2   2   -0.12    0.37
  24   3   2    0.44    0.42
  24  -3  -2    0.82    0.47
 -24  -3   2    0.81    0.56
 -24  -3  -2    0.22    0.50
  24  -3   2    0.43    0.42
  25   0  -2    0.15    0.44
 -25   0  -2   -0.25    0.60
 -25  -1   2    1.15    0.68
  25  -1  -2    0.56    0.53
 -25  -1  -2    1.29    0.64
  25  -1   2    0.74    0.49
  25  -2  -2    2.35    0.68
  25  -2   2    1.74    0.59
   0   0   3   -0.44    0.10
   0   0   3   -0.31    0.08
   0   0  -3   -0.33    0.08
   0   1   3   -0.12    0.12
   0   1  -3    0.03    0.13
   0  -1   3   -0.02    0.14
   0   1   3    0.10    0.11
   0  -1  -3    0.18    0.14
   0   2  -3   -0.14    0.14
   0  -2  -3   -0.33    0.19
   0  -2   3   -0.05    0.12
   0   2   3   -0.15    0.16
   0  -2   3   -0.11    0.17
   0   2   3    0.03    0.15
   0   3   3    0.08    0.19
   0   3  -3   -0.04    0.17
   0  -3   3   -0.16    0.18
   0   3   3   -0.41    0.15
   0  -3  -3   -0.16    0.22
   0  -3   3   -0.08    0.16
   0  -4   3   -0.18    0.17
   0  -4   3   -0.28    0.17
   0  -4  -3   -0.04    0.23
   0   4   3   -0.13    0.15
   0  -4  -3   -0.04    0.17
   0   4  -3   -0.08    0.17
   0  -5  -3    0.05    0.25
   0  -5   3   -0.06    0.20
   0  -5   3   -0.01    0.20
   0   5  -3    0.02    0.18
   0   5   3   -0.09    0.15
   0  -5  -3   -0.06    0.18
   0   6   3    0.27    0.31
   0   6   3   -0.17    0.19
   0  -6  -3   -0.35    0.24
   0  -6   3   -0.24    0.21
   0  -6   3   -0.23    0.19
   0   6  -3    0.18    0.25
   0  -7  -3   -0.08    0.29
   0   7   3   -0.01    0.24
   0  -7   3   -0.32    0.22
   0   7   3    0.07    0.26
   0   7  -3    0.59    0.32
   0   8  -3    0.01    0.28
   0  -8  -3   -0.20    0.30
   0   8   3   -0.07    0.24
   0  -8   3   -0.08    0.22
   0   9  -3    0.34    0.32
   0  -9  -3   -0.49    0.31
   0  10  -3    0.25    0.66
   1   0   3    0.06    0.11
   1   0  -3   -0.05    0.08
   1   0   3   -0.05    0.09
  -1   0  -3   -0.05    0.08
  -1   0   3    0.17    0.12
   1   0  -3   -0.07    0.09
   1   1   3   51.48    2.46
  -1  -1   3   49.09    2.50
   1   1   3   51.40    2.38
   1  -1  -3   49.77    2.47
  -1   1  -3   48.82    2.39
  -1   1   3   50.43    2.34
  -1  -1  -3   45.64    2.46
   1   1  -3   51.13    2.39
   1   1  -3   49.30    2.42
  -1   1   3   50.80    2.49
   1  -1   3   52.12    2.51
  -1   2  -3  129.54    6.33
   1   2   3  140.88    6.34
   1   2   3  141.96    6.59
   1  -2  -3  136.39    6.58
  -1  -2   3  130.87    6.63
  -1  -2   3  130.86    6.50
  -1   2   3  138.79    6.30
   1  -2   3  139.57    6.50
   1  -2   3  130.66    6.64
  -1  -2  -3  135.40    6.58
  -1   2   3  137.94    6.62
   1   2  -3  130.56    6.34
  -1   3  -3   16.31    0.93
   1  -3  -3   17.46    1.00
  -1  -3   3   17.04    0.92
  -1  -3   3   15.68    0.98
   1   3   3   17.03    0.94
   1   3   3   17.16    0.94
  -1   3   3   17.45    0.98
   1  -3   3   14.85    0.98
  -1  -3  -3   17.06    0.99
   1  -3   3   16.66    0.90
  -1   3   3   15.17    0.89
   1   3  -3   15.86    0.94
  -1  -4   3   39.49    2.19
   1  -4  -3   44.45    2.21
   1   4   3   38.56    2.10
  -1  -4   3   40.97    2.12
  -1   4  -3   39.22    2.11
  -1   4   3   41.05    2.08
  -1   4   3   43.75    2.21
   1   4  -3   41.03    2.13
  -1  -4  -3   39.80    2.15
  -1  -4  -3   42.26    2.20
   1  -4   3   40.99    2.22
   1  -4   3   42.47    2.12
  -1  -5   3    2.45    0.37
   1  -5  -3    2.97    0.44
   1   5   3    2.81    0.38
   1  -5  -3    2.42    0.38
  -1   5  -3    2.99    0.39
  -1  -5   3    2.77    0.38
   1   5  -3    2.67    0.39
   1  -5   3    2.68    0.41
  -1  -5  -3    2.78    0.36
   1  -5   3    3.71    0.39
  -1  -5  -3    2.98    0.46
  -1   5   3    2.90    0.36
  -1  -6   3    0.43    0.25
   1   6   3    0.09    0.22
  -1  -6   3   -0.38    0.21
   1  -6  -3    0.08    0.27
  -1   6  -3   -0.11    0.23
   1  -6   3    0.25    0.28
   1   6  -3    0.09    0.25
  -1   6   3    0.07    0.21
  -1  -6  -3    0.09    0.27
   1  -6   3    0.57    0.25
  -1   6   3    0.13    0.31
   1   7   3   32.56    1.86
  -1   7  -3   33.40    1.88
   1   7   3   34.01    1.89
  -1  -7   3   32.25    1.85
  -1  -7   3   32.39    1.91
   1  -7  -3   30.35    1.90
  -1  -7  -3   29.51    1.90
   1  -7   3   30.51    1.93
   1   7  -3   32.46    1.89
  -1   7   3   34.36    1.85
  -1   7   3   31.20    1.89
   1   8   3    1.69    0.43
  -1   8  -3    1.82    0.44
   1  -8  -3    1.52    0.45
  -1  -8   3    1.86    0.46
   1  -8   3    1.36    0.41
  -1   8   3    2.29    0.48
  -1  -8  -3    1.44    0.45
   1   8  -3    1.31    0.41
   1  -9  -3    0.06    0.35
  -1   9  -3    0.38    0.33
   1   9  -3    0.49    0.37
  -1  -9  -3   -0.38    0.33
   1  10  -3    0.81    0.61
   2   0  -3   99.42    4.73
   2   0  -3  102.56    4.93
   2   0   3  102.70    4.77
  -2   0   3   94.91    4.98
  -2   0  -3   98.98    4.91
   2   0   3  107.34    4.97
  -2   1  -3   11.68    0.67
   2   1   3   12.34    0.68
   2   1   3   13.24    0.64
  -2  -1   3   12.44    0.71
   2  -1  -3   12.33    0.71
   2   1  -3   12.24    0.67
   2  -1   3   13.21    0.64
   2  -1   3   11.92    0.71
  -2   1   3   11.84    0.59
  -2  -1  -3   11.33    0.70
  -2   1   3   12.20    0.71
   2   1  -3   12.03    0.67
   2   2   3  135.69    6.11
   2  -2  -3  127.87    6.32
   2   2   3  135.82    6.30
  -2   2  -3  125.70    6.08
  -2  -2   3  127.41    6.36
  -2  -2   3  129.52    6.26
  -2  -2  -3  128.57    6.31
  -2   2   3  132.27    6.38
  -2   2   3  122.53    6.03
   2  -2   3  135.29    6.24
   2   2  -3  132.86    6.10
   2  -2   3  123.59    6.38
  -2  -3   3    4.82    0.44
   2   3   3    5.46    0.40
   2   3   3    5.61    0.45
  -2   3  -3    5.16    0.43
   2  -3  -3    6.15    0.49
  -2  -3   3    4.68    0.41
   2   3  -3    4.68    0.44
  -2  -3  -3    5.23    0.48
   2  -3   3    5.43    0.40
  -2   3   3    5.15    0.48
  -2   3   3    5.01    0.38
   2  -3   3    5.10    0.48
  -2   4  -3    0.51    0.21
  -2  -4   3    0.45    0.22
   2   4   3    0.47    0.22
   2  -4  -3    0.73    0.27
  -2  -4   3    0.17    0.20
  -2   4   3    0.44    0.19
  -2   4   3    0.53    0.28
   2  -4   3    0.50    0.21
   2   4  -3    0.30    0.22
  -2  -4  -3    0.50    0.20
  -2  -4  -3    0.85    0.28
   2  -4   3    0.47    0.25
   2   5   3   14.58    1.01
  -2  -5   3   16.27    1.06
   2  -5  -3   17.65    1.09
  -2  -5   3   16.89    1.02
  -2   5  -3   16.55    1.03
   2  -5   3   15.53    1.09
  -2  -5  -3   17.57    1.10
   2   5  -3   17.08    1.07
  -2  -5  -3   16.90    1.01
  -2   5   3   17.80    1.11
  -2   5   3   15.89    0.99
   2  -5   3   17.59    1.01
  -2  -6   3    2.20    0.38
   2   6   3    1.60    0.35
  -2  -6   3    2.14    0.40
   2  -6  -3    1.70    0.41
  -2   6  -3    0.93    0.33
   2  -6   3    1.79    0.35
  -2  -6  -3    2.33    0.45
   2   6  -3    2.34    0.44
  -2   6   3    1.63    0.35
   2  -6   3    2.23    0.45
  -2   6   3    1.83    0.42
   2   7   3    0.88    0.34
  -2   7  -3    1.00    0.35
  -2  -7   3   -0.23    0.25
  -2  -7   3    1.18    0.35
   2  -7  -3    0.71    0.36
   2  -7   3    0.86    0.38
  -2   7   3    1.18    0.39
  -2   7   3    0.74    0.27
  -2  -7  -3    0.59    0.37
   2   7  -3    1.10    0.38
   2   8   3    4.67    0.58
   2  -8  -3    2.96    0.57
  -2   8  -3    4.82    0.59
   2   8  -3    3.97    0.65
  -2  -8  -3    4.01    0.63
   2  -8   3    3.48    0.57
  -2   8   3    3.41    0.56
   2  -9  -3    1.03    0.44
   2   9   3    3.12    0.59
  -2   9  -3    4.21    0.64
  -2  -9  -3    2.56    0.56
   2   9  -3    2.21    0.48
   2  -9   3    2.48    0.56
   2  10  -3    0.48    0.51
   3   0  -3   -0.39    0.09
   3   0  -3   -0.27    0.15
   3   0   3   -0.30    0.14
   3   0   3   -0.13    0.14
  -3   0  -3   -0.12    0.13
  -3   0   3   -0.19    0.14
  -3  -1   3  104.01    5.11
  -3   1  -3  104.63    4.90
   3  -1  -3  102.99    5.08
   3   1   3  104.44    4.91
  -3   1   3  106.69    5.14
   3  -1   3  110.65    5.03
   3   1  -3  104.54    5.05
  -3  -1  -3   97.39    5.07
   3   1  -3  102.37    4.89
  -3   2  -3   34.80    1.78
   3   2   3   36.32    1.81
   3   2   3   36.15    1.77
  -3  -2   3   35.08    1.81
   3  -2  -3   36.18    1.87
  -3  -2   3   36.01    1.85
  -3   2   3   36.46    1.88
  -3  -2  -3   35.64    1.86
   3   2  -3   34.18    1.79
   3  -2   3   37.69    1.79
   3  -2   3   34.33    1.89
  -3   3  -3    0.75    0.21
  -3  -3   3    0.34    0.20
   3   3   3    0.74    0.18
  -3  -3   3    1.00    0.23
   3  -3  -3    0.74    0.26
   3   3   3    0.60    0.22
  -3   3   3    0.45    0.24
  -3  -3  -3    0.48    0.25
   3  -3   3    0.47    0.24
  -3   3   3    0.50    0.16
   3  -3   3    0.92    0.21
   3   3  -3    0.93    0.24
  -3   4  -3   22.30    1.24
  -3  -4   3   21.01    1.26
  -3  -4   3   22.31    1.25
   3   4   3   21.00    1.25
   3  -4  -3   21.58    1.30
   3   4  -3   21.92    1.27
   3  -4   3   22.80    1.23
   3  -4   3   21.61    1.33
  -3   4   3   22.75    1.19
  -3  -4  -3   23.07    1.32
  -3   4   3   24.21    1.34
   3  -5  -3    0.00    0.24
  -3  -5   3    0.39    0.21
  -3   5  -3   -0.05    0.18
   3   5   3    0.01    0.20
  -3  -5   3    0.23    0.22
   3  -5   3    0.10    0.20
  -3   5   3    0.47    0.30
  -3   5   3    0.48    0.21
   3  -5   3    0.34    0.26
  -3  -5  -3    0.16    0.25
   3   5  -3    0.29    0.23
  -3  -5  -3    0.27    0.18
  -3  -6   3    0.74    0.27
  -3   6  -3    0.34    0.24
   3   6   3    0.80    0.31
   3   6   3    0.96    0.32
   3  -6  -3    0.43    0.30
  -3  -6   3    0.88    0.31
  -3   6   3    0.81    0.35
   3   6  -3    0.76    0.32
   3  -6   3    0.05    0.28
  -3   6   3    0.77    0.26
  -3  -6  -3    0.64    0.31
   3  -6   3    0.65    0.27
   3  -7  -3   33.23    2.08
   3   7   3   38.23    2.07
  -3   7  -3   37.85    2.05
  -3  -7   3   35.75    2.03
  -3  -7   3   37.15    2.09
   3  -7   3   35.95    2.15
   3   7  -3   35.92    2.09
  -3  -7  -3   35.49    2.12
  -3   7   3   34.12    2.10
  -3   8  -3    1.40    0.42
   3  -8  -3    1.56    0.43
   3   8   3    1.89    0.45
  -3   8   3    1.74    0.46
   3  -8   3    1.58    0.43
  -3  -8  -3    1.35    0.45
   3   8  -3    0.77    0.37
   3  -9  -3    1.02    0.42
   3   9   3    1.41    0.43
   3   9  -3    1.66    0.49
   3  -9   3    2.71    0.51
  -3  -9  -3    1.32    0.45
   3  10  -3    0.47    0.52
   4   0  -3  915.69   43.15
   4   0  -3  929.75   44.76
  -4   0  -3  953.18   44.75
   4   0   3 1000.00   45.16
   4   0   3  948.11   43.20
  -4   0   3  883.23   45.19
   4  -1  -3   19.77    1.12
   4   1   3   19.94    1.08
  -4  -1   3   20.46    1.10
  -4   1   3   19.62    1.13
   4   1  -3   20.36    1.09
   4   1  -3   21.05    1.06
   4  -1   3   20.89    1.13
   4  -1   3   20.51    1.07
  -4  -1  -3   18.95    1.10
   4  -1   3   20.78    1.06
   4  -2  -3   20.16    1.09
  -4  -2   3   18.47    1.03
  -4  -2   3   18.87    1.04
   4   2   3   17.55    1.03
  -4   2  -3   17.24    0.99
   4   2  -3   19.29    1.04
  -4   2   3   17.37    1.08
  -4  -2  -3   18.79    1.07
   4  -2   3   19.66    1.00
   4  -2   3   18.67    1.10
   4   3   3    5.62    0.36
   4   3   3    5.17    0.47
  -4   3  -3    5.41    0.45
  -4  -3   3    5.20    0.46
   4  -3  -3    5.71    0.50
  -4  -3   3    5.70    0.46
   4  -3   3    4.45    0.49
  -4   3   3    5.64    0.37
  -4  -3  -3    5.52    0.51
   4  -3   3    5.59    0.43
  -4   3   3    6.00    0.53
   4   3  -3    5.93    0.49
  -4  -4   3   16.10    1.01
  -4  -4   3   16.31    1.01
   4  -4  -3   17.07    1.07
   4   4   3   16.91    1.04
   4   4   3   18.61    0.96
  -4   4  -3   15.94    0.99
   4  -4   3   18.52    1.01
  -4  -4  -3   18.35    1.10
   4   4  -3   15.94    1.03
   4  -4   3   16.24    1.09
  -4   4   3   16.31    0.93
  -4   4   3   17.40    1.09
   4  -5  -3    5.27    0.56
  -4  -5   3    6.10    0.53
  -4   5  -3    5.20    0.49
   4   5   3    4.71    0.51
  -4  -5   3    4.90    0.48
  -4   5   3    6.15    0.60
   4  -5   3    4.83    0.56
  -4  -5  -3    5.90    0.59
   4   5  -3    4.81    0.52
   4  -5   3    5.74    0.50
  -4   5   3    4.90    0.44
  -4  -6   3    9.13    0.72
  -4   6  -3    8.58    0.70
  -4  -6   3    8.79    0.70
   4   6   3    9.24    0.75
   4  -6  -3    8.00    0.74
   4   6  -3    9.01    0.77
  -4   6   3    8.06    0.77
  -4   6   3    8.49    0.66
   4  -6   3    8.39    0.68
  -4  -6  -3    9.03    0.79
   4  -6   3    9.34    0.81
   4  -7  -3    0.68    0.36
  -4  -7   3    1.13    0.34
  -4   7  -3    1.06    0.35
   4   7   3    0.70    0.35
   4   7  -3    0.93    0.37
  -4   7   3    0.86    0.39
   4  -7   3    0.75    0.37
  -4  -7  -3    0.73    0.36
   4   8   3    0.52    0.33
   4  -8  -3    0.66    0.38
  -4   8  -3    0.33    0.31
  -4   8   3    1.02    0.42
   4   8  -3    0.52    0.36
   4  -8   3    1.25    0.40
  -4  -8  -3    0.74    0.41
   4   9   3    0.42    0.32
   4  -9  -3    0.19    0.33
  -4  -9  -3    0.21    0.38
  -4   9   3    0.00    0.35
   4  -9   3    0.08    0.31
   4   9  -3    0.26    0.30
   4  10  -3    0.52    0.58
   4 -10   3    0.55    0.74
   5   0   3   -0.06    0.16
  -5   0   3   -0.08    0.16
   5   0   3   -0.10    0.18
   5   0  -3   -0.09    0.17
   5   0   3   -0.12    0.17
   5   0  -3    0.04    0.14
   5   1   3   27.03    1.37
   5  -1  -3   26.33    1.42
  -5  -1   3   24.97    1.38
   5  -1   3   27.14    1.41
   5   1  -3   24.86    1.39
   5  -1   3   28.71    1.38
   5  -1   3   26.95    1.35
  -5  -1  -3   24.98    1.40
  -5   1   3   25.75    1.42
   5   1  -3   24.93    1.33
  -5  -2   3    9.40    0.63
  -5  -2   3   10.53    0.67
   5  -2  -3    9.64    0.68
   5   2   3    9.78    0.66
  -5   2  -3    9.05    0.60
   5  -2   3   10.74    0.63
  -5  -2  -3    9.46    0.67
  -5   2   3   10.16    0.69
   5   2  -3    9.72    0.64
   5  -2   3    9.62    0.69
   5  -3  -3   11.78    0.78
   5   3   3   10.31    0.74
  -5  -3   3   11.97    0.74
  -5   3  -3   10.92    0.68
  -5  -3   3   10.87    0.70
   5  -3   3   12.06    0.70
   5   3  -3   11.84    0.75
   5  -3   3    9.82    0.77
  -5   3   3   10.15    0.60
  -5  -3  -3   11.58    0.78
  -5   3   3   10.91    0.78
   5   4   3   11.74    0.67
  -5  -4   3   11.01    0.74
  -5   4  -3   11.34    0.74
   5   4   3   11.02    0.79
  -5  -4   3   11.25    0.77
   5  -4  -3   11.98    0.83
   5  -4   3   10.87    0.74
  -5   4   3   11.59    0.67
   5  -4   3   10.64    0.84
  -5  -4  -3   12.11    0.85
  -5   4   3   12.69    0.86
   5   4  -3   11.38    0.80
  -5  -5   3    2.65    0.41
  -5   5  -3    2.58    0.37
  -5  -5   3    2.68    0.37
   5   5   3    4.01    0.36
   5   5   3    3.03    0.43
   5  -5  -3    3.45    0.45
  -5   5   3    3.02    0.35
   5  -5   3    2.95    0.46
  -5   5   3    3.57    0.50
   5   5  -3    2.87    0.43
  -5  -5  -3    3.34    0.49
   5  -5   3    2.43    0.38
  -5   6  -3   15.20    0.99
   5  -6  -3   13.41    1.01
  -5  -6   3   12.66    0.96
  -5  -6   3   15.10    1.01
   5   6   3   15.04    1.04
   5  -6   3   16.00    1.12
   5   6  -3   15.07    1.06
  -5  -6  -3   15.71    1.09
   5  -6   3   14.95    0.97
  -5   6   3   13.49    1.06
  -5  -7   3    0.61    0.32
  -5   7  -3   -0.12    0.24
   5  -7  -3    0.58    0.34
   5   7   3    0.40    0.29
  -5  -7  -3    0.81    0.40
   5  -7   3    0.56    0.36
   5   7  -3    0.60    0.31
  -5   7   3    0.35    0.32
   5  -8  -3    3.10    0.57
   5   8   3    4.59    0.60
  -5   8   3    3.71    0.65
   5   8  -3    4.09    0.67
   5  -8   3    2.64    0.58
  -5  -8  -3    3.27    0.62
   5   9   3    0.94    0.38
  -5   9   3    0.22    0.39
   5   9  -3    0.55    0.35
  -5  -9  -3    1.35    0.48
   5  -9   3    1.04    0.44
   5  10   3    5.25    0.95
   5 -10   3    3.70    0.96
   5  10  -3    5.32    0.99
   6   0   3    9.22    0.54
   6   0  -3    6.96    0.58
   6   0   3    8.72    0.59
   6   0   3    8.71    0.56
  -6   0   3    7.53    0.56
   6   0  -3    8.45    0.50
   6  -1  -3   54.71    2.49
   6   1   3   52.06    2.63
   6   1   3   56.43    2.61
  -6  -1   3   50.22    2.68
   6  -1  -3   54.90    2.72
   6   1  -3   50.61    2.70
   6  -1   3   54.37    2.60
  -6   1   3   50.40    2.73
   6  -1   3   54.29    2.72
   6   1  -3   54.05    2.59
   6  -1   3   56.10    2.69
  -6  -1  -3   49.81    2.70
  -6   2  -3    4.74    0.40
   6   2   3    5.61    0.48
  -6  -2   3    5.34    0.42
   6  -2  -3    5.88    0.51
  -6  -2   3    4.76    0.47
   6  -2   3    5.58    0.44
  -6   2   3    4.86    0.48
   6  -2   3    5.47    0.51
   6   2  -3    5.69    0.47
  -6  -2  -3    4.97    0.49
  -6  -3   3   28.65    1.57
  -6   3  -3   30.13    1.54
  -6  -3   3   30.29    1.62
   6  -3  -3   30.89    1.66
   6   3   3   27.78    1.59
   6  -3   3   31.54    1.69
  -6   3   3   28.58    1.66
   6  -3   3   29.63    1.57
   6   3  -3   29.35    1.59
  -6   3   3   28.45    1.43
   6   4   3    1.36    0.31
  -6  -4   3    2.17    0.36
   6  -4  -3    1.68    0.34
  -6   4  -3    1.14    0.25
   6   4   3    1.43    0.19
  -6  -4   3    1.44    0.27
  -6   4   3    2.04    0.39
   6   4  -3    1.51    0.33
   6  -4   3    1.61    0.30
  -6  -4  -3    1.80    0.38
  -6   4   3    1.13    0.20
   6  -4   3    0.99    0.33
   6   5   3    7.85    0.67
  -6   5  -3    6.78    0.58
  -6  -5   3    6.86    0.58
   6  -5  -3    6.91    0.66
  -6  -5   3    7.91    0.64
  -6   5   3    7.36    0.70
   6  -5   3    8.26    0.74
  -6   5   3    7.04    0.54
   6  -5   3    7.65    0.60
   6   5  -3    7.40    0.68
  -6  -5  -3    8.12    0.70
  -6   6  -3    7.85    0.67
   6  -6  -3    7.77    0.73
  -6  -6   3    8.99    0.73
   6   6   3    8.83    0.75
   6   6  -3    8.96    0.78
  -6  -6  -3    7.92    0.76
   6  -6   3    7.71    0.79
  -6   6   3    8.37    0.78
   6  -6   3    7.59    0.67
   6  -7  -3    3.07    0.54
   6   7   3    3.76    0.59
  -6   7  -3    4.28    0.51
  -6  -7   3    3.09    0.49
  -6  -7  -3    3.43    0.60
   6  -7   3    3.05    0.59
  -6   7   3    3.36    0.59
   6   7  -3    2.90    0.54
   6   8   3    5.71    0.69
   6  -8  -3    6.56    0.73
  -6   8   3    6.39    0.76
   6  -8   3    7.80    0.82
  -6  -8  -3    7.09    0.78
   6   8  -3    5.92    0.72
   6   9   3    0.21    0.32
  -6   9   3   -0.10    0.30
  -6  -9  -3    0.52    0.40
   6  -9   3    0.47    0.37
   6   9  -3   -0.10    0.33
   6  10   3    0.60    0.69
   6  10  -3    0.22    0.66
  -6  10   3   -0.18    0.41
   7   0   3    0.04    0.21
   7   0  -3    0.28    0.16
  -7   0   3    0.15    0.18
   7   0   3    0.01    0.18
   7   0   3    0.28    0.19
   7   0  -3    0.15    0.20
   7   1   3    8.59    0.63
   7  -1  -3    8.49    0.66
   7  -1  -3    9.57    0.50
  -7  -1   3    8.25    0.59
   7  -1   3    9.20    0.60
   7   1  -3    8.43    0.64
  -7  -1  -3    8.48    0.65
   7   1  -3   10.85    0.62
  -7  -1  -3    8.80    0.52
   7  -1   3   10.59    0.65
   7  -1   3    9.45    0.64
  -7   1   3    8.20    0.64
  -7  -2   3    3.90    0.38
   7  -2  -3    4.81    0.48
   7   2   3    4.47    0.45
  -7  -2   3    4.66    0.47
  -7   2  -3    4.12    0.37
  -7   2   3    4.26    0.26
  -7   2   3    3.96    0.45
   7  -2   3    4.68    0.47
   7  -2   3    5.18    0.44
   7   2  -3    4.50    0.43
  -7  -2  -3    3.54    0.44
   7   3   3    4.74    0.50
  -7  -3   3    4.98    0.44
  -7   3  -3    5.94    0.45
  -7  -3   3    5.76    0.53
   7  -3  -3    6.05    0.55
  -7   3   3    6.04    0.56
  -7   3   3    4.99    0.35
  -7  -3  -3    6.20    0.57
   7   3  -3    5.99    0.52
   7  -3   3    5.55    0.49
   7  -3   3    6.59    0.57
   7   4   3    6.21    0.59
  -7  -4   3    7.44    0.53
  -7   4  -3    6.17    0.52
   7  -4  -3    7.58    0.64
  -7  -4   3    7.47    0.61
   7   4  -3    7.45    0.62
  -7  -4  -3    8.49    0.68
   7  -4   3    6.18    0.55
  -7   4   3    6.72    0.45
  -7   4   3    6.57    0.64
   7  -4   3    5.69    0.61
   7   5   3    1.72    0.39
   7  -5  -3    1.90    0.40
  -7  -5   3    1.24    0.30
  -7   5  -3    1.76    0.32
  -7  -5   3    2.29    0.40
  -7   5   3    1.66    0.40
   7  -5   3    1.81    0.35
   7   5  -3    1.35    0.37
  -7  -5  -3    1.85    0.42
   7  -5   3    1.92    0.43
   7   6   3    8.56    0.77
  -7  -6   3    8.51    0.74
  -7   6  -3    8.54    0.69
   7  -6  -3    8.11    0.76
  -7  -6  -3    7.59    0.77
   7   6  -3    8.96    0.79
  -7   6   3    7.66    0.77
   7  -6   3    8.49    0.69
   7  -6   3    8.56    0.82
   7   7   3    9.32    0.85
  -7  -7   3   10.05    0.85
   7  -7  -3    9.08    0.85
   7  -7   3   10.20    0.95
  -7   7   3   10.00    0.92
   7   7  -3    9.97    0.89
  -7  -7  -3   10.08    0.92
   7  -8  -3    0.36    0.34
   7   8   3    0.40    0.34
  -7  -8  -3    0.96    0.48
  -7   8   3    1.24    0.47
   7   8  -3    0.41    0.34
   7  -8   3    0.57    0.35
   7   9   3    2.20    0.55
  -7  -9  -3    2.13    0.59
  -7   9   3    1.88    0.55
   7  -9   3    1.63    0.53
   7   9  -3    1.54    0.49
   8   0   3   19.80    1.14
  -8   0   3   17.76    1.09
   8   0  -3   18.88    1.02
   8   0   3   20.29    1.07
   8   0   3   19.47    1.08
   8   0  -3   18.96    1.14
  -8  -1   3    0.59    0.20
   8   1   3    0.55    0.23
   8  -1  -3    0.70    0.15
   8  -1  -3    0.91    0.27
  -8  -1  -3    0.54    0.25
   8   1  -3    0.56    0.24
  -8   1   3    0.38    0.23
   8  -1   3    0.66    0.24
   8   1  -3    0.64    0.22
   8  -1   3    0.14    0.22
   8  -1   3    0.48    0.22
  -8  -1  -3    0.79    0.15
   8  -2  -3    0.42    0.25
   8   2   3    0.88    0.28
  -8  -2   3    0.45    0.19
   8  -2   3    0.79    0.24
   8  -2   3    0.58    0.23
  -8   2   3    1.01    0.27
   8   2  -3    0.52    0.24
   8  -2   3    0.46    0.26
  -8  -2  -3    0.72    0.27
   8   2  -3    0.13    0.21
  -8   2   3    0.47    0.12
   8  -3  -3    3.51    0.46
  -8  -3   3    3.14    0.35
  -8   3  -3    2.82    0.32
  -8  -3   3    4.38    0.46
   8   3   3    3.65    0.44
   8   3  -3    3.53    0.42
  -8   3   3    2.94    0.43
   8  -3   3    4.00    0.48
   8  -3   3    3.89    0.41
  -8  -3  -3    3.12    0.46
  -8   3   3    2.87    0.24
  -8   4  -3    6.47    0.52
   8  -4  -3    6.61    0.64
  -8  -4   3    6.44    0.52
   8   4   3    6.74    0.62
  -8  -4   3    7.39    0.64
   8  -4   3    6.40    0.66
   8  -4   3    7.67    0.59
   8   4  -3    7.19    0.62
  -8   4   3    7.27    0.67
  -8  -4  -3    7.46    0.66
   8  -5  -3    0.72    0.32
   8   5   3    0.22    0.26
  -8  -5   3    0.66    0.30
  -8   5  -3    0.39    0.21
   8  -5   3    0.64    0.27
  -8   5   3    0.67    0.32
  -8  -5  -3    0.34    0.31
   8  -5   3    0.16    0.30
   8   5  -3    0.22    0.25
   8  -6  -3    5.97    0.63
  -8  -6   3    4.81    0.58
   8   6   3    5.08    0.61
  -8   6  -3    4.83    0.54
  -8   6   3    5.44    0.65
   8  -6   3    4.77    0.66
   8  -6   3    5.32    0.58
  -8  -6  -3    5.38    0.65
   8   6  -3    6.97    0.68
   8   7   3    1.87    0.47
   8  -7  -3    1.97    0.47
  -8  -7   3    1.96    0.45
  -8   7   3    1.97    0.50
   8   7  -3    2.55    0.52
  -8  -7  -3    2.71    0.56
   8  -7   3    2.48    0.54
   8  -8  -3    0.85    0.40
   8   8   3    1.26    0.42
  -8  -8  -3    1.78    0.53
  -8   8   3    2.26    0.54
   8   8  -3    1.04    0.43
   8  -8   3    1.93    0.53
   8   9   3    2.01    0.53
   8   9  -3    1.92    0.59
  -8  -9  -3    1.93    0.54
   8  -9   3    1.85    0.56
  -8   9   3    1.88    0.56
   9   0   3    0.13    0.20
   9   0  -3    0.01    0.16
  -9   0   3   -0.08    0.15
   9   0   3   -0.03    0.18
   9   0  -3    0.04    0.21
   9   0   3   -0.07    0.21
   9   1   3    2.53    0.37
   9  -1  -3    2.69    0.26
  -9  -1   3    2.79    0.32
   9  -1  -3    2.57    0.40
   9  -1   3    3.07    0.40
   9   1  -3    2.47    0.38
  -9   1   3    2.58    0.37
  -9  -1  -3    2.56    0.38
  -9  -1  -3    2.28    0.25
   9   1  -3    3.02    0.35
   9  -1   3    2.99    0.35
   9  -1   3    3.61    0.39
   9  -2  -3   40.27    2.13
   9   2   3   40.06    2.05
  -9  -2   3   37.60    2.02
   9  -2   3   42.84    1.99
  -9   2   3   36.57    2.11
   9  -2   3   39.54    2.07
  -9  -2  -3   39.26    2.12
   9   2  -3   36.00    2.00
   9  -2   3   39.20    2.11
   9   2  -3   36.20    2.09
  -9   2   3   38.64    1.86
   9   3   3    0.81    0.28
  -9  -3   3    0.44    0.20
  -9  -3   3    0.77    0.29
   9  -3  -3    0.65    0.29
  -9   3  -3    0.30    0.17
  -9   3   3    0.88    0.29
   9  -3   3    0.19    0.28
  -9  -3  -3    0.86    0.32
  -9   3   3    0.36    0.13
   9  -3   3    0.37    0.22
   9   3  -3    0.56    0.26
   9  -4  -3    5.57    0.61
  -9   4  -3    5.35    0.49
  -9  -4   3    7.05    0.62
   9   4   3    5.29    0.58
  -9  -4   3    6.70    0.51
   9   4  -3    5.54    0.57
  -9   4   3    6.73    0.65
  -9  -4  -3    6.15    0.64
   9  -4   3    5.68    0.62
   9  -4   3    6.56    0.56
  -9   5  -3    2.24    0.37
   9  -5  -3    2.64    0.47
   9   5   3    3.24    0.49
  -9  -5   3    3.04    0.50
   9   5  -3    2.87    0.48
  -9  -5  -3    3.67    0.54
  -9   5   3    3.17    0.51
   9  -5   3    2.98    0.43
   9  -5   3    2.43    0.51
   9   6   3    3.31    0.54
   9  -6  -3    2.75    0.50
  -9  -6   3    2.59    0.51
  -9   6   3    2.90    0.56
  -9  -6  -3    2.43    0.54
   9  -6   3    2.34    0.45
   9  -6   3    2.54    0.53
   9   6  -3    2.62    0.51
   9  -7  -3    4.51    0.64
  -9  -7   3    5.72    0.67
   9   7   3    5.82    0.68
  -9   7   3    6.78    0.76
   9  -7   3    8.07    0.83
  -9  -7  -3    5.38    0.72
   9   7  -3    4.66    0.67
   9  -8  -3    1.18    0.45
   9   8   3    2.29    0.53
  -9   8   3    1.43    0.50
  -9  -8  -3    1.99    0.57
   9  -8   3    1.84    0.52
   9   8  -3    1.87    0.48
   9   9   3    0.55    0.42
   9  -9   3    0.63    0.50
   9   9  -3   -0.43    0.31
  -9  -9  -3    0.85    0.44
  -9   9   3    0.27    0.36
  10   0  -3   97.50    5.11
  10   0   3  103.67    4.91
  10   0   3  107.54    5.07
  10   0  -3  101.63    4.84
  10   0   3  100.39    5.10
 -10   0   3  100.45    5.11
  10  -1  -3   19.13    0.98
 -10  -1   3   18.11    1.08
  10  -1  -3   18.95    1.17
  10   1   3   19.36    1.12
  10  -1   3   19.88    1.07
  10   1  -3   17.39    1.06
  10   1  -3   17.22    1.14
  10  -1   3   21.68    1.15
 -10   1   3   17.55    1.13
  10  -1   3   18.42    1.13
 -10  -1  -3   18.31    1.01
 -10  -1  -3   17.18    1.15
  10   2   3    6.99    0.62
  10  -2  -3    8.06    0.46
 -10  -2   3    7.71    0.55
  10  -2  -3    8.09    0.68
 -10   2   3    6.58    0.62
 -10  -2  -3    6.05    0.62
  10  -2   3    7.39    0.63
  10  -2   3    8.82    0.63
  10   2  -3    6.50    0.61
  10   2  -3    7.51    0.59
  10  -2   3    7.60    0.56
  10   3   3    2.15    0.40
 -10   3  -3    1.84    0.29
 -10  -3   3    2.29    0.32
  10  -3  -3    2.19    0.40
 -10  -3   3    2.65    0.44
  10  -3   3    1.81    0.41
 -10  -3  -3    2.54    0.44
 -10   3   3    2.22    0.41
  10   3  -3    1.64    0.35
  10  -3   3    2.08    0.37
  10   4   3    0.66    0.30
 -10  -4   3    0.60    0.32
  10  -4  -3    0.88    0.33
 -10   4  -3    0.52    0.21
 -10   4   3    1.16    0.36
  10  -4   3    0.69    0.33
  10  -4   3    0.51    0.26
  10   4  -3    0.46    0.28
 -10  -4  -3    0.51    0.33
  10   5   3    6.33    0.67
  10  -5  -3    6.21    0.66
 -10   5  -3    6.78    0.57
 -10  -5   3    7.19    0.69
 -10  -5  -3    8.19    0.75
  10  -5   3    6.59    0.63
  10  -5   3    5.62    0.69
 -10   5   3    6.67    0.72
  10   5  -3    6.86    0.67
  10   6   3    2.82    0.53
 -10  -6   3    2.69    0.51
  10  -6  -3    1.94    0.46
  10  -6   3    2.22    0.53
 -10   6   3    2.02    0.50
  10   6  -3    2.49    0.51
 -10  -6  -3    2.36    0.53
  10   7   3    1.15    0.44
  10  -7  -3    1.41    0.44
 -10  -7   3    2.21    0.46
 -10  -7  -3    2.08    0.56
  10  -7   3    2.12    0.53
  10   7  -3    0.76    0.39
 -10   7   3    1.54    0.49
  10   8   3    1.62    0.45
  10  -8  -3    1.11    0.43
 -10   8   3    1.54    0.51
  10  -8   3    0.69    0.41
  10   8  -3    0.69    0.36
 -10  -8  -3    0.89    0.46
  10   9   3    3.59    0.77
 -10  -9  -3    3.79    0.73
  10   9  -3    3.80    0.73
  10  -9   3    4.20    0.82
 -10   9   3    3.28    0.68
  11   0   3   -0.19    0.22
  11   0  -3    0.20    0.22
 -11   0  -3   -0.02    0.16
  11   0   3    0.11    0.19
 -11   0   3   -0.27    0.15
  11   0  -3    0.08    0.19
  11  -1  -3   27.56    1.38
  11   1   3   26.38    1.50
  11  -1  -3   27.99    1.59
 -11  -1   3   26.36    1.49
 -11   1   3   26.03    1.55
 -11  -1  -3   25.74    1.41
  11   1  -3   27.99    1.47
  11  -1   3   27.79    1.53
  11   1  -3   24.19    1.56
 -11  -1  -3   26.80    1.58
  11  -1   3   27.74    1.46
  11  -1   3   28.68    1.57
  11   2   3    1.48    0.34
  11  -2  -3    1.60    0.37
  11  -2  -3    1.93    0.23
 -11  -2   3    1.76    0.29
 -11   2   3    0.98    0.30
  11  -2   3    1.39    0.29
 -11  -2  -3    1.49    0.36
  11  -2   3    1.60    0.34
  11   2  -3    1.46    0.35
  11   2  -3    1.56    0.33
  11  -2   3    2.01    0.37
 -11   3  -3   12.45    0.84
  11  -3  -3   14.51    1.01
 -11  -3   3   15.06    1.01
  11   3   3   14.38    0.97
 -11  -3   3   13.63    0.85
  11   3  -3   14.00    0.93
  11  -3   3   14.40    0.94
  11  -3   3   13.20    0.99
 -11  -3  -3   13.24    0.99
 -11   3   3   12.72    0.98
  11   4   3    6.46    0.63
 -11   4  -3    5.58    0.51
  11  -4  -3    6.82    0.67
 -11  -4   3    6.58    0.66
 -11  -4  -3    6.15    0.67
  11   4  -3    5.89    0.60
  11  -4   3    5.84    0.67
  11  -4   3    6.93    0.61
 -11   4   3    6.62    0.68
 -11  -5   3    6.22    0.64
  11  -5  -3    5.35    0.61
  11   5   3    5.56    0.62
 -11   5   3    5.21    0.65
  11  -5   3    4.40    0.57
 -11  -5  -3    4.15    0.62
  11  -5   3    4.45    0.63
  11   5  -3    5.11    0.60
  11   6   3    0.12    0.30
 -11  -6   3    1.09    0.39
  11  -6  -3    0.42    0.32
  11  -6   3    0.31    0.34
  11   6  -3    0.73    0.36
 -11  -6  -3    0.79    0.41
 -11   6   3    0.72    0.40
  11  -7  -3    1.79    0.50
 -11  -7   3    2.47    0.54
  11   7   3    2.16    0.50
  11  -7   3    1.78    0.52
 -11  -7  -3    1.49    0.50
  11   7  -3    2.30    0.52
 -11   7   3    1.28    0.49
  11  -8  -3    1.60    0.48
  11   8   3    2.66    0.56
  11   8  -3    1.66    0.47
 -11   8   3    1.78    0.52
 -11  -8  -3    1.94    0.54
  11  -8   3    2.99    0.62
  11   9   3    2.03    0.69
  11   9  -3    3.09    0.76
 -11   9   3    2.84    0.62
  11  -9   3    2.32    0.73
 -11  -9  -3    3.34    0.68
  12   0  -3   -0.03    0.22
 -12   0  -3    0.09    0.16
  12   0   3   -0.11    0.21
  12   0   3   -0.05    0.24
 -12   0   3    0.12    0.18
  12   0  -3   -0.28    0.16
  12  -1  -3    5.95    0.44
  12  -1  -3    5.47    0.59
  12   1   3    5.69    0.53
 -12  -1   3    5.48    0.47
  12  -1   3    5.78    0.52
  12   1  -3    5.30    0.49
 -12  -1  -3    4.57    0.40
  12  -1   3    4.99    0.48
 -12   1   3    5.66    0.52
  12   1  -3    4.78    0.55
  12  -1   3    5.32    0.56
 -12  -1  -3    4.45    0.54
  12  -2  -3   -0.03    0.24
 -12  -2   3    0.15    0.18
  12   2   3   -0.08    0.24
  12  -2   3    0.00    0.25
  12  -2   3    0.00    0.19
 -12  -2  -3   -0.19    0.22
  12   2  -3    0.28    0.24
  12  -2   3   -0.01    0.24
 -12   2   3    0.07    0.22
  12   2  -3    0.25    0.24
 -12   3  -3    0.31    0.19
  12  -3  -3    0.58    0.32
  12   3   3    0.23    0.26
 -12  -3   3    0.60    0.32
 -12   3   3    0.52    0.32
  12  -3   3    0.49    0.28
  12   3  -3    0.31    0.27
  12  -3   3    0.64    0.33
 -12  -3  -3    0.51    0.30
 -12   4  -3    3.01    0.39
 -12  -4   3    2.82    0.52
  12  -4  -3    2.62    0.49
  12   4   3    4.02    0.52
 -12   4   3    4.14    0.55
 -12  -4  -3    3.90    0.57
  12  -4   3    3.00    0.46
  12   4  -3    2.82    0.48
  12  -4   3    2.80    0.53
 -12  -5   3    2.76    0.53
  12  -5  -3    4.42    0.57
  12   5   3    2.92    0.53
  12  -5   3    3.44    0.47
  12  -5   3    3.31    0.61
 -12   5   3    4.19    0.61
 -12  -5  -3    4.61    0.64
  12   5  -3    3.18    0.51
  12  -6  -3   -0.17    0.25
  12   6   3    0.76    0.36
 -12  -6   3   -0.27    0.29
 -12   6   3    0.17    0.35
 -12  -6  -3   -0.17    0.31
  12   6  -3    0.17    0.31
  12  -6   3    0.20    0.38
 -12  -7   3    2.91    0.56
  12  -7  -3    2.00    0.53
  12   7   3    1.85    0.46
 -12   7   3    1.44    0.49
  12  -7   3    3.02    0.61
 -12  -7  -3    2.10    0.57
  12   7  -3    2.66    0.55
  12   8   3    2.47    0.55
  12  -8  -3    2.70    0.55
 -12  -8  -3    3.29    0.67
 -12   8   3    2.15    0.60
  12   8  -3    3.01    0.57
  12  -8   3    3.10    0.62
  12   9   3    3.91    0.86
 -12   9  -3    3.56    0.88
 -12  -9  -3    3.91    0.74
 -12   9   3    2.43    0.63
  13   0  -3   -0.12    0.20
 -13   0  -3   -0.05    0.16
  13   0  -3   -0.02    0.23
  13   0   3    0.32    0.24
  13   0   3    0.33    0.28
 -13   0   3    0.11    0.19
  13  -1  -3    5.30    0.43
 -13  -1   3    4.21    0.44
  13   1   3    5.01    0.51
  13  -1  -3    4.58    0.57
 -13   1  -3    4.75    0.48
 -13   1   3    3.69    0.47
  13   1  -3    5.49    0.49
 -13  -1  -3    4.97    0.57
  13   1  -3    4.77    0.56
 -13  -1  -3    4.67    0.41
  13  -1   3    4.94    0.49
  13  -1   3    4.67    0.55
  13  -2  -3    8.24    0.74
  13   2   3    7.42    0.70
 -13  -2   3    8.48    0.62
 -13  -2  -3    8.77    0.78
  13  -2   3    8.06    0.70
 -13   2   3    7.33    0.69
  13  -2   3    7.95    0.71
  13   2  -3    7.76    0.73
  13  -2   3    8.72    0.63
  13   2  -3    7.46    0.64
  13   3   3    6.73    0.65
 -13  -3   3    7.67    0.72
 -13   3  -3    6.73    0.56
  13  -3  -3    6.61    0.68
 -13  -3  -3    7.66    0.73
 -13   3   3    7.22    0.71
  13   3  -3    6.19    0.63
  13  -3   3    6.61    0.68
  13  -3   3    7.39    0.67
  13  -4  -3    2.12    0.46
 -13  -4   3    3.20    0.54
  13   4   3    1.93    0.44
  13  -4   3    2.35    0.44
  13   4  -3    2.97    0.48
 -13  -4  -3    3.27    0.56
  13  -4   3    2.31    0.50
 -13   4   3    2.22    0.50
 -13  -5   3    1.30    0.42
  13   5   3    0.96    0.38
  13  -5  -3    1.29    0.41
  13  -5   3    0.96    0.43
 -13   5   3    1.33    0.42
  13  -5   3    0.83    0.32
 -13  -5  -3    1.52    0.47
  13   5  -3    0.40    0.34
  13   6   3    0.42    0.33
  13  -6  -3    0.07    0.30
 -13  -6   3    0.90    0.37
 -13  -6  -3    0.62    0.43
 -13   6   3    0.99    0.44
  13   6  -3    0.70    0.40
  13  -6   3    0.36    0.40
 -13  -7   3    4.31    0.68
  13  -7  -3    5.07    0.69
  13   7   3    4.55    0.63
  13  -7   3    4.69    0.69
  13   7  -3    5.11    0.70
 -13   7   3    5.89    0.78
 -13  -7  -3    5.05    0.77
  13   8   3    1.66    0.50
  13  -8  -3    1.55    0.48
  13   8  -3    2.19    0.51
 -13  -8  -3    2.49    0.60
  13  -8   3    0.71    0.42
 -13   8   3    2.63    0.62
 -14   0   3    6.88    0.62
  14   0   3    8.71    0.74
  14   0   3    9.42    0.69
  14   0  -3    8.21    0.61
  14   0  -3    7.43    0.74
 -14   0  -3    7.57    0.59
 -14   1  -3    4.22    0.47
  14   1   3    5.51    0.55
  14  -1  -3    5.22    0.44
  14  -1  -3    4.36    0.57
 -14  -1   3    4.82    0.47
 -14   1   3    4.02    0.50
 -14  -1  -3    5.22    0.61
  14   1  -3    5.31    0.50
  14   1  -3    4.67    0.59
  14  -1   3    4.82    0.48
  14  -1   3    4.38    0.57
  14   2   3   -0.35    0.22
 -14   2  -3   -0.17    0.24
  14  -2  -3   -0.10    0.26
  14  -2   3    0.07    0.22
  14  -2   3    0.17    0.28
  14   2  -3   -0.02    0.27
 -14   2   3    0.13    0.27
 -14  -2  -3    0.37    0.33
  14   2  -3    0.18    0.26
  14   3   3   11.87    0.90
  14  -3  -3   10.94    0.90
 -14   3  -3    9.93    0.76
 -14  -3   3   10.79    0.92
 -14  -3  -3   12.53    0.97
 -14   3   3   11.17    0.91
  14   3  -3    9.89    0.82
  14  -3   3   12.55    0.94
  14  -3   3   11.08    0.88
  14   4   3    2.93    0.52
 -14  -4   3    3.58    0.56
  14  -4  -3    2.87    0.53
 -14  -4  -3    3.76    0.59
  14  -4   3    2.56    0.46
 -14   4   3    3.24    0.57
  14  -4   3    2.74    0.55
  14   4  -3    2.58    0.49
 -14  -5   3    3.96    0.60
  14   5   3    2.90    0.55
  14  -5  -3    2.65    0.54
 -14   5   3    3.51    0.62
  14  -5   3    3.17    0.50
  14  -5   3    3.49    0.65
  14   5  -3    3.94    0.56
 -14  -5  -3    3.93    0.67
  14   6   3    3.86    0.61
  14  -6  -3    3.13    0.59
 -14  -6   3    4.24    0.66
  14   6  -3    4.27    0.65
 -14   6   3    4.49    0.65
 -14  -6  -3    4.40    0.69
  14  -6   3    5.31    0.74
 -14  -7   3    0.61    0.46
  14   7   3    1.49    0.41
  14  -7  -3    0.38    0.38
 -14  -7  -3    0.82    0.46
  14  -7   3    0.30    0.41
 -14   7   3    0.62    0.43
  14   7  -3    1.16    0.46
  14   8   3    2.63    0.62
 -14   8  -3    2.06    0.67
  14   8  -3    2.63    0.59
 -14  -8  -3    1.99    0.56
 -14   8   3    1.64    0.56
 -15   0   3    0.06    0.22
  15   0   3   -0.09    0.26
 -15   0  -3   -0.11    0.18
  15   0   3    0.07    0.23
  15   0  -3    0.15    0.28
  15   0  -3    0.30    0.22
  15   1   3   13.42    0.96
 -15   1  -3   12.15    0.90
 -15  -1   3   13.32    0.92
  15  -1  -3   14.29    1.05
 -15   1   3   13.32    0.96
 -15  -1  -3   12.50    1.03
  15   1  -3   12.17    0.89
  15  -1   3   15.10    0.93
  15   1  -3   14.56    1.05
  15  -1   3   13.81    1.02
 -15   2  -3    1.30    0.35
  15  -2  -3    0.97    0.39
  15   2   3    1.16    0.36
 -15   2   3    1.06    0.34
  15  -2   3    1.53    0.33
  15   2  -3    1.16    0.34
 -15  -2  -3    1.75    0.43
  15  -2   3    1.03    0.37
  15   2  -3    1.87    0.44
  15   3   3    1.28    0.39
  15  -3  -3    1.20    0.39
 -15   3  -3    0.80    0.39
 -15  -3   3    1.22    0.41
  15  -3   3    0.77    0.33
 -15   3   3    1.44    0.42
 -15  -3  -3    1.45    0.43
  15   3  -3    1.02    0.35
 -15  -4   3    7.72    0.80
  15   4   3    7.71    0.75
  15  -4  -3    6.99    0.75
 -15  -4  -3    8.00    0.84
 -15   4   3    6.97    0.77
  15   4  -3    6.71    0.70
  15  -4   3    6.74    0.77
  15  -4   3    7.14    0.73
  15   5   3    1.39    0.43
  15  -5  -3    0.78    0.38
 -15  -5   3    1.01    0.42
  15   5  -3    1.49    0.44
  15  -5   3    1.24    0.37
 -15   5   3    1.85    0.50
  15  -5   3    0.38    0.40
 -15  -5  -3    1.61    0.50
  15  -6  -3   -0.03    0.36
 -15  -6   3   -0.37    0.37
  15   6   3   -0.12    0.31
  15  -6   3   -0.19    0.33
 -15   6   3    0.11    0.33
 -15  -6  -3    0.57    0.43
  15   6  -3   -0.06    0.32
  15  -7  -3    3.08    0.60
  15   7   3    3.04    0.57
 -15  -7   3    3.19    0.67
 -15   7  -3    2.17    0.62
  15   7  -3    3.23    0.66
 -15   7   3    3.73    0.75
 -15  -7  -3    3.82    0.71
  15   8   3    0.00    0.47
 -15  -8   3    1.12    0.46
 -15   8  -3    0.31    0.49
 -15  -8  -3    0.97    0.47
  15   8  -3   -0.11    0.42
 -15   8   3    0.04    0.40
  16   0   3    0.20    0.28
  16   0   3    0.13    0.25
  16   0  -3    0.44    0.26
  16   0  -3    0.59    0.35
 -16   0   3    0.47    0.25
  16  -1  -3   12.09    1.02
  16   1   3   13.02    0.95
 -16   1  -3   12.56    0.91
 -16  -1  -3   12.74    1.04
  16   1  -3   12.25    1.03
  16  -1   3   13.55    1.02
  16  -1   3   12.80    0.89
 -16   1   3   14.97    1.00
  16   1  -3   12.52    0.88
  16  -2  -3    2.02    0.49
  16   2   3    1.61    0.41
 -16   2  -3    2.69    0.42
 -16  -2  -3    2.50    0.50
  16  -2   3    2.40    0.43
  16  -2   3    3.24    0.52
  16   2  -3    1.71    0.47
  16   2  -3    1.96    0.41
 -16   2   3    2.51    0.46
 -16  -3   3    9.55    0.87
  16  -3  -3    7.19    0.79
 -16   3  -3   10.04    0.83
  16   3   3    6.65    0.75
  16  -3   3    7.89    0.76
 -16  -3  -3    7.39    0.82
  16   3  -3    7.68    0.74
 -16   3   3   10.15    0.85
 -16   4  -3   11.39    0.97
  16  -4  -3    9.80    0.92
  16   4   3    9.29    0.87
 -16  -4   3   11.21    0.96
  16  -4   3   10.53    0.89
 -16   4   3    9.63    0.92
  16   4  -3    9.85    0.87
 -16  -4  -3    9.38    0.95
  16  -5  -3   11.78    1.04
  16   5   3   10.99    1.02
 -16   5  -3   14.99    1.19
 -16  -5   3   14.07    1.13
 -16  -5  -3   13.07    1.14
 -16   5   3   13.85    1.13
  16   5  -3   12.44    1.04
  16  -5   3   11.53    0.99
 -16  -6   3   -0.17    0.39
 -16   6  -3    0.16    0.39
  16  -6  -3    0.38    0.39
  16   6   3    0.07    0.34
 -16   6   3    0.52    0.33
  16   6  -3    0.24    0.35
 -16  -6  -3    0.33    0.40
  16  -7  -3    0.75    0.41
  16   7   3    1.92    0.55
 -16  -7   3    1.63    0.50
 -16   7  -3    2.29    0.55
 -16   7   3    1.18    0.42
  16   7  -3    2.49    0.60
 -16  -7  -3    2.23    0.57
 -16  -8   3    0.65    0.47
 -16  -8  -3   -0.19    0.45
  17   0   3    0.42    0.30
  17   0   3   -0.16    0.29
 -17   0   3   -0.01    0.21
  17   0  -3    0.07    0.32
 -17   1  -3    9.39    0.76
  17   1   3    8.22    0.76
  17  -1  -3    8.56    0.87
  17   1  -3    9.62    0.76
 -17  -1  -3    9.64    0.92
  17   1  -3    9.74    0.90
  17  -1   3   10.61    0.78
  17  -1   3    8.53    0.83
 -17   1   3   11.90    0.86
  17  -2  -3    9.32    0.92
  17   2   3    8.81    0.84
 -17   2  -3   10.71    0.85
 -17   2   3   12.92    0.94
  17   2  -3   10.99    0.84
  17   2  -3   10.92    0.96
  17  -2   3   10.64    0.91
 -17  -2  -3   10.14    0.94
 -17   3  -3    1.84    0.43
 -17  -3   3    1.90    0.48
  17  -3  -3    1.28    0.45
  17   3   3    0.95    0.40
 -17  -3  -3    2.19    0.53
  17   3  -3    1.73    0.41
  17  -3   3    1.77    0.45
 -17   3   3    1.09    0.39
 -17   4  -3    6.49    0.72
  17   4   3    5.30    0.70
  17  -4  -3    5.96    0.75
 -17  -4   3    6.52    0.79
  17  -4   3    6.85    0.72
  17   4  -3    5.55    0.66
 -17  -4  -3    6.43    0.79
 -17   4   3    5.91    0.72
 -17   5  -3    6.10    0.76
 -17  -5   3    5.04    0.75
  17   5   3    4.24    0.65
  17  -5  -3    4.32    0.70
  17   5  -3    4.72    0.67
 -17  -5  -3    6.03    0.78
 -17   5   3    4.76    0.67
  17  -5   3    4.57    0.62
 -17  -6   3    0.95    0.43
 -17   6  -3    0.35    0.39
  17   6   3    0.19    0.38
  17  -6  -3    0.34    0.35
 -17   6   3   -0.12    0.26
 -17  -6  -3   -0.15    0.37
  17   6  -3    0.79    0.38
  17   7   3    2.12    0.56
 -17   7  -3    2.02    0.62
 -17  -7   3    1.95    0.56
  17  -7  -3    1.92    0.50
  17   7  -3    2.00    0.58
 -17   7   3    2.15    0.55
 -17  -7  -3    2.24    0.63
  18   0   3    4.55    0.65
 -18   0   3    6.07    0.60
  18   0   3    5.69    0.60
  18   0  -3    6.04    0.73
  18  -1  -3    1.44    0.48
  18   1   3    2.85    0.48
  18   1  -3    2.63    0.54
 -18  -1  -3    3.22    0.59
  18  -1   3    1.99    0.43
  18  -1   3    1.97    0.49
  18   1  -3    2.45    0.43
 -18   1   3    3.52    0.47
 -18   2  -3    8.60    0.77
  18  -2  -3    9.87    0.92
  18   2   3    7.96    0.78
 -18  -2   3    8.64    0.92
  18   2  -3    9.66    0.78
  18   2  -3    8.66    0.89
 -18  -2  -3    9.09    0.90
 -18   2   3    8.82    0.81
  18  -2   3    9.36    0.87
  18   3   3    2.47    0.52
 -18  -3   3    3.31    0.62
  18  -3  -3    2.49    0.57
 -18   3  -3    2.70    0.49
  18  -3   3    2.74    0.53
  18   3  -3    1.79    0.45
 -18   3   3    2.95    0.54
 -18  -3  -3    2.64    0.57
  18   4   3    3.77    0.67
 -18  -4   3    6.08    0.76
  18  -4  -3    4.79    0.71
 -18   4  -3    5.72    0.70
 -18   4   3    6.09    0.72
 -18  -4  -3    4.52    0.72
  18   4  -3    4.55    0.63
  18  -4   3    4.67    0.66
 -18  -5   3    1.30    0.47
 -18   5  -3    1.02    0.41
  18  -5  -3    1.21    0.46
  18   5   3    0.97    0.45
 -18  -5  -3    1.06    0.46
  18   5  -3    0.26    0.38
 -18   5   3    0.82    0.38
 -18  -6   3    0.70    0.41
  18   6   3    0.92    0.46
  18  -6  -3    0.38    0.38
 -18   6  -3   -0.27    0.33
 -18  -6  -3    0.00    0.45
 -18   6   3    0.51    0.32
  18   6  -3    1.39    0.44
  18  -7  -3    0.38    0.39
  18   7   3    0.29    0.44
 -18  -7   3    0.01    0.36
 -18   7  -3   -0.26    0.48
 -18   7   3    0.46    0.45
 -18  -7  -3   -0.25    0.42
  18   7  -3    0.03    0.41
  19   0  -3   -0.12    0.32
  19   0   3   -0.33    0.26
  19   0   3   -0.64    0.26
  19   1   3    1.94    0.43
  19  -1  -3    1.93    0.52
  19  -1   3    1.86    0.50
 -19   1   3    2.57    0.46
  19   1  -3    1.84    0.50
 -19  -1  -3    1.40    0.48
  19  -2  -3    7.23    0.82
 -19   2  -3    7.77    0.68
  19   2   3    5.32    0.67
 -19  -2   3    7.07    0.85
 -19   2   3    7.71    0.74
  19  -2   3    6.83    0.76
 -19  -2  -3    7.03    0.83
  19   2  -3    5.71    0.65
 -19  -3   3    2.44    0.60
  19  -3  -3    4.21    0.67
  19   3   3    2.64    0.56
 -19   3  -3    5.20    0.57
  19  -3   3    3.56    0.61
  19   3  -3    2.70    0.54
 -19   3   3    3.94    0.56
 -19  -3  -3    3.17    0.63
 -19  -4   3    0.86    0.46
 -19   4  -3    0.35    0.29
  19   4   3    0.31    0.39
  19  -4  -3    0.35    0.38
 -19  -4  -3    0.34    0.42
  19   4  -3    0.39    0.36
 -19   4   3    1.19    0.41
  19  -4   3   -0.09    0.33
  19   5   3    1.02    0.43
 -19  -5   3    1.26    0.51
 -19   5  -3    1.20    0.47
  19  -5  -3    1.27    0.48
 -19   5   3    0.69    0.42
 -19  -5  -3    1.22    0.54
  19   5  -3    0.35    0.38
 -19   6  -3    3.87    0.74
  19   6   3    3.00    0.66
  19  -6  -3    3.01    0.62
 -19  -6   3    3.51    0.67
  19   6  -3    4.21    0.66
 -19   6   3    3.68    0.73
 -19  -6  -3    3.06    0.73
  20   0  -3    3.63    0.67
  20   0   3    3.92    0.52
  20   0   3    3.28    0.65
  20   1   3    2.53    0.50
  20  -1  -3    2.15    0.55
  20  -1   3    3.65    0.65
 -20  -1  -3    2.67    0.59
  20   1  -3    2.82    0.59
  20   2   3    8.44    0.84
  20  -2  -3    7.86    0.89
 -20  -2   3    9.62    0.97
  20   2  -3    7.67    0.74
  20  -2   3    7.05    0.83
 -20   2   3    8.48    0.80
 -20  -2  -3    9.34    0.93
  20   3   3    4.44    0.65
 -20  -3   3    3.49    0.69
  20  -3  -3    3.29    0.66
 -20   3  -3    5.04    0.57
 -20   3   3    4.39    0.60
  20  -3   3    4.30    0.68
 -20  -3  -3    3.76    0.69
  20   3  -3    5.25    0.64
 -20   4  -3    1.68    0.41
  20  -4  -3    1.40    0.53
 -20  -4   3    2.34    0.58
  20   4   3    2.18    0.53
 -20   4   3    1.63    0.45
  20  -4   3    1.91    0.50
 -20  -4  -3    3.14    0.64
  20   4  -3    1.86    0.51
  20   5   3    6.18    0.80
  20  -5  -3    4.74    0.74
 -20   5  -3    4.56    0.70
 -20  -5   3    5.76    0.79
 -20   5   3    5.06    0.71
  20   5  -3    5.78    0.72
 -20  -5  -3    6.68    0.87
 -20   6  -3    0.87    0.64
 -20  -6   3    1.03    0.48
  20   6   3    0.84    0.50
  20  -6  -3    0.47    0.38
  20   6  -3    0.84    0.46
 -20   6   3    0.65    0.54
 -20  -6  -3    0.36    0.49
 -21   0  -3    0.30    0.36
  21   0  -3   -0.09    0.35
  21   1   3    2.77    0.52
  21  -1  -3    3.67    0.65
 -21  -1  -3    3.37    0.63
  21   1  -3    4.39    0.65
  21  -1   3    1.94    0.57
  21  -2  -3    2.58    0.60
 -21  -2   3    1.64    0.60
  21   2   3    1.08    0.41
 -21  -2  -3    1.19    0.44
  21  -2   3    1.56    0.49
 -21   2   3    2.61    0.49
  21  -3  -3    1.86    0.53
 -21   3  -3    2.92    0.55
 -21  -3   3    2.59    0.61
  21   3   3    3.16    0.57
 -21   3   3    3.24    0.51
  21   3  -3    2.69    0.53
  21  -3   3    1.85    0.55
 -21  -3  -3    2.44    0.52
  21   4   3    0.22    0.37
 -21  -4   3    0.29    0.41
 -21   4  -3    0.55    0.30
  21  -4  -3    0.51    0.39
  21   4  -3    0.12    0.32
 -21  -4  -3    0.19    0.46
  21  -4   3    0.82    0.40
 -21   4   3    0.44    0.29
  21  -5  -3    3.12    0.65
 -21   5  -3    4.30    0.69
  21   5   3    3.82    0.70
 -21  -5   3    2.09    0.61
  21   5  -3    2.48    0.55
 -21  -5  -3    2.81    0.69
 -21   5   3    3.36    0.69
 -22   0  -3    4.30    0.67
  22   0  -3    3.31    0.68
  22  -1  -3    5.04    0.77
 -22  -1  -3    5.80    0.76
  22  -1   3    5.62    0.77
  22   1  -3    5.25    0.68
  22   2   3    4.74    0.64
  22  -2  -3    4.30    0.68
 -22  -2   3    3.77    0.76
  22  -2   3    3.44    0.64
 -22  -2  -3    4.49    0.67
  22  -3  -3   -0.34    0.36
 -22  -3   3    0.75    0.53
  22   3   3   -0.28    0.33
  22  -3   3   -0.10    0.33
 -22   3   3    0.16    0.30
 -22  -3  -3   -0.37    0.24
 -22  -4   3    0.77    0.48
  22   4   3    0.60    0.38
  22  -4  -3    0.10    0.38
 -22   4  -3    0.46    0.39
 -22  -4  -3    0.37    0.45
  22  -4   3    0.84    0.39
 -22   4   3   -0.45    0.29
  22   4  -3    0.04    0.32
 -22   5  -3    0.46    0.57
  22   5   3    0.56    0.44
 -22  -5   3    0.86    0.50
  22  -5  -3    0.32    0.46
 -22   5   3    0.10    0.60
  22   5  -3    0.21    0.39
 -22  -5  -3    0.95    0.56
 -23   0  -3    0.29    0.36
  23   0  -3    0.54    0.46
  23  -1  -3    1.06    0.53
 -23  -1  -3    2.98    0.57
  23   1  -3    0.89    0.37
  23  -1   3    1.72    0.52
  23  -2  -3    3.42    0.67
 -23  -2   3    2.33    0.68
  23   2   3    1.86    0.44
 -23  -2  -3    3.04    0.65
  23  -2   3    2.69    0.63
  23   3   3    0.23    0.39
 -23  -3   3    0.07    0.43
  23  -3  -3   -0.25    0.34
 -23   3   3    1.19    0.54
  23  -3   3    0.52    0.38
 -23  -3  -3    0.74    0.39
 -23   4  -3    0.48    0.65
  23   4   3    0.86    0.46
  23  -4  -3   -0.09    0.40
 -23  -4   3    0.05    0.49
 -23  -4  -3    0.29    0.45
  23  -4   3    1.08    0.49
 -23   4   3    0.77    0.56
  23   4  -3    0.53    0.44
  24   0  -3    0.84    0.54
 -24   0  -3    1.23    0.53
  24  -1  -3    0.38    0.48
  24   1  -3    0.29    0.44
  24  -1   3    0.55    0.45
 -24  -1  -3    0.42    0.45
 -24  -2   3    0.23    0.47
  24  -2  -3    0.38    0.43
 -24  -2  -3   -0.55    0.44
  24  -2   3   -0.34    0.38
 -24  -3   3    0.91    0.57
  24  -3  -3    0.11    0.41
  24   3   3    0.40    0.36
  24  -3   3    0.57    0.44
 -24  -3  -3    1.41    0.63
 -25   0  -3   -0.72    0.59
  25   0  -3   -0.56    0.41
 -25  -1   3    2.00    0.79
  25  -1  -3    2.99    0.70
 -25   1  -3    2.87    0.82
 -25  -1  -3    2.56    0.81
  25  -2  -3    0.89    0.55
  25  -2   3    1.35    0.57
   0   0   4  222.99   11.05
   0   0   4  230.23   10.56
   0   0  -4  231.70   10.92
   0  -1   4  949.52   45.30
   0   1   4  950.71   43.26
   0   1   4  946.09   45.27
   0  -1  -4  903.01   44.84
   0   1  -4  952.81   43.29
   0   2   4   24.29    1.21
   0  -2   4   22.26    1.11
   0   2  -4   21.65    1.17
   0  -2   4   22.01    1.23
   0  -2  -4   22.69    1.23
   0   2   4   20.59    1.14
   0  -3   4   39.60    1.96
   0  -3   4   36.84    2.08
   0  -3  -4   40.02    2.07
   0   3   4   40.80    2.04
   0   3  -4   38.62    1.99
   0   3   4   39.26    1.96
   0   4   4   26.15    1.41
   0   4   4   25.73    1.36
   0  -4  -4   26.60    1.46
   0  -4   4   24.24    1.45
   0  -4   4   24.64    1.34
   0   4  -4   23.33    1.38
   0   5   4   39.70    2.05
   0   5   4   41.42    2.13
   0   5  -4   36.90    2.08
   0  -5   4   37.34    2.16
   0  -5  -4   39.13    2.16
   0   6   4   14.10    0.98
   0  -6  -4   14.07    1.06
   0  -6   4   15.84    0.98
   0   6   4   15.86    1.03
   0  -6   4   14.74    1.06
   0   6  -4   16.49    1.07
   0  -7   4   13.19    0.98
   0   7  -4   11.18    0.92
   0  -7  -4   10.09    0.93
   0   7   4   13.56    0.92
   0   7   4   10.94    0.88
   0  -8  -4    0.24    0.35
   0  -8   4    0.83    0.37
   0   8  -4    1.06    0.39
   0   9  -4   -0.70    0.24
   0  -9  -4   -0.45    0.34
   0  10  -4   11.24    1.27
  -1   0   4    0.10    0.15
   1   0   4    0.02    0.14
  -1   0  -4   -0.07    0.10
   1   0  -4   -0.08    0.11
   1   0   4    0.04    0.12
   1   0  -4    0.05    0.12
   1   1   4  103.87    4.81
  -1   1  -4  101.08    4.82
  -1  -1   4   99.09    5.05
   1  -1  -4  100.60    5.00
   1   1   4  107.86    5.02
  -1   1   4  103.40    4.78
   1   1  -4  105.31    4.94
   1   1  -4  103.89    4.82
   1  -1   4  103.68    5.06
  -1  -1  -4   99.50    4.99
  -1   1   4  102.02    5.04
  -1  -2   4   47.01    2.50
  -1   2  -4   47.02    2.39
   1   2   4   50.17    2.38
   1  -2  -4   48.63    2.48
   1   2   4   49.97    2.45
  -1  -2   4   47.58    2.39
   1  -2   4   51.53    2.38
  -1  -2  -4   49.10    2.48
   1  -2   4   46.81    2.51
   1   2  -4   46.95    2.39
  -1   2   4   49.19    2.49
  -1   2   4   52.20    2.35
  -1   3  -4   16.79    0.97
   1   3   4   18.34    0.97
  -1  -3   4   16.86    1.01
   1  -3  -4   16.93    1.02
   1   3   4   18.41    0.97
  -1  -3   4   16.37    0.92
  -1   3   4   17.15    1.00
   1  -3   4   16.82    1.03
   1  -3   4   16.93    0.91
   1   3  -4   16.35    0.98
  -1  -3  -4   15.98    1.02
  -1   3   4   16.83    0.93
   1  -4  -4    5.74    0.54
   1   4   4    6.43    0.48
  -1  -4   4    5.84    0.52
  -1   4  -4    4.48    0.47
  -1  -4   4    5.61    0.44
   1   4   4    5.36    0.47
  -1   4   4    7.22    0.53
   1  -4   4    5.99    0.44
   1   4  -4    5.10    0.49
  -1  -4  -4    5.39    0.54
  -1   4   4    5.28    0.45
   1  -4   4    5.49    0.53
   1  -5  -4   18.72    1.17
  -1  -5   4   18.51    1.06
   1   5   4   17.63    1.08
   1   5   4   17.46    1.09
  -1   5  -4   16.99    1.10
  -1  -5   4   16.76    1.13
   1  -5   4   18.45    1.06
   1  -5   4   17.19    1.16
  -1   5   4   19.03    1.14
   1   5  -4   18.91    1.14
  -1   5   4   17.59    1.06
  -1  -5  -4   19.10    1.17
   1  -6  -4    8.96    0.77
  -1  -6   4    7.99    0.65
   1   6   4    9.16    0.69
   1   6   4    8.81    0.70
  -1  -6   4    7.55    0.71
  -1   6  -4    8.67    0.75
   1  -6   4    8.28    0.65
  -1   6   4    7.88    0.66
  -1  -6  -4    8.46    0.77
  -1   6   4    9.27    0.72
   1  -6   4    9.19    0.77
   1   6  -4    8.46    0.75
   1   7   4    1.47    0.41
  -1  -7   4    1.84    0.44
  -1   7  -4    2.75    0.50
   1   7   4    1.51    0.41
   1  -7  -4    2.23    0.47
   1   7  -4    1.92    0.47
  -1   7   4    2.48    0.44
  -1  -7  -4    2.33    0.52
  -1   7   4    1.88    0.42
   1  -7   4    2.13    0.46
   1   8   4    6.81    0.70
  -1   8  -4    6.26    0.69
   1  -8  -4    5.83    0.72
  -1  -8   4    6.30    0.71
   1   8  -4    6.75    0.72
   1  -8   4    6.23    0.69
  -1  -8  -4    6.80    0.76
  -1   9  -4    4.78    0.65
   1  -9  -4    3.84    0.64
   1  -9   4    6.26    0.78
  -1  -9  -4    3.46    0.67
   1   9  -4    5.04    0.65
   1  10  -4    0.71    0.59
  -2   0   4  212.02   10.83
   2   0  -4  229.04   10.71
   2   0   4  221.32   10.35
   2   0  -4  229.08   10.32
   2   0   4  227.67   10.81
  -2   0  -4  218.37   10.69
  -2  -1   4  118.57    5.88
   2  -1  -4  115.33    5.82
  -2   1  -4  115.05    5.62
   2   1   4  124.73    5.83
   2   1   4  123.94    5.62
  -2   1   4  118.27    5.88
  -2   1   4  126.05    5.55
  -2  -1  -4  115.45    5.81
   2   1  -4  112.57    5.60
   2  -1   4  118.34    5.88
   2  -1   4  126.75    5.74
   2   1  -4  123.03    5.78
   2   2   4   83.22    4.05
  -2  -2   4   84.08    4.23
   2   2   4   89.40    4.17
  -2  -2   4   85.66    4.13
   2  -2  -4   86.56    4.21
  -2   2  -4   81.14    4.05
   2  -2   4   89.69    4.10
   2  -2   4   79.25    4.25
  -2   2   4   87.08    4.24
   2   2  -4   83.22    4.06
  -2   2   4   90.80    3.99
  -2  -2  -4   79.32    4.19
  -2   3  -4    9.45    0.67
   2  -3  -4   11.04    0.73
  -2  -3   4    9.99    0.70
   2   3   4   11.08    0.70
  -2  -3   4   10.86    0.65
   2   3   4   11.52    0.65
  -2  -3  -4    9.94    0.73
  -2   3   4   10.70    0.71
   2  -3   4   11.34    0.63
   2   3  -4   10.52    0.69
   2  -3   4   10.10    0.73
  -2   3   4    9.97    0.62
  -2  -4   4    7.99    0.63
   2   4   4    7.48    0.61
  -2  -4   4    8.21    0.58
   2   4   4    8.85    0.58
   2  -4  -4    9.04    0.68
  -2   4  -4    7.64    0.60
  -2  -4  -4    8.85    0.68
   2  -4   4    8.14    0.67
   2  -4   4    9.31    0.57
  -2   4   4    8.11    0.56
   2   4  -4    7.51    0.63
  -2   4   4    9.27    0.66
   2   5   4   16.13    1.06
   2   5   4   19.73    1.07
  -2  -5   4   16.90    1.10
  -2   5  -4   14.61    1.06
  -2  -5   4   17.34    1.04
   2  -5  -4   17.56    1.14
   2  -5   4   15.77    1.13
   2   5  -4   17.06    1.10
  -2   5   4   18.92    1.14
  -2   5   4   18.61    1.04
  -2  -5  -4   18.86    1.16
   2  -5   4   18.67    1.03
  -2   6  -4    3.07    0.48
   2   6   4    2.57    0.40
  -2  -6   4    2.41    0.40
   2   6   4    2.41    0.41
   2  -6  -4    3.22    0.49
  -2  -6   4    2.80    0.43
   2  -6   4    2.71    0.50
  -2   6   4    3.20    0.41
  -2  -6  -4    3.21    0.54
   2  -6   4    2.87    0.41
  -2   6   4    2.73    0.46
   2   6  -4    2.92    0.49
  -2  -7   4    9.38    0.77
   2  -7  -4    7.13    0.76
   2   7   4    7.41    0.72
  -2   7  -4    8.97    0.77
   2  -7   4    9.54    0.82
   2   7  -4    7.84    0.76
  -2   7   4    7.27    0.69
  -2  -7  -4    7.48    0.77
  -2   7   4    7.98    0.74
   2  -8  -4    4.43    0.63
  -2   8  -4    5.82    0.64
   2   8   4    5.09    0.60
  -2  -8  -4    4.97    0.68
   2  -8   4    4.39    0.60
   2   8  -4    4.41    0.63
  -2   8   4    3.06    0.52
   2  -9  -4    2.17    0.51
  -2   9  -4    2.78    0.57
   2  -9   4    2.74    0.55
   2   9  -4    1.59    0.51
  -2  -9  -4    1.71    0.51
   2  10  -4    0.58    0.58
  -3   0   4    0.18    0.16
   3   0   4    0.04    0.16
   3   0  -4    0.03    0.16
   3   0   4    0.04    0.16
  -3   0  -4    0.12    0.14
   3   0  -4    0.04    0.12
  -3   1  -4   59.11    2.91
   3  -1  -4   58.42    3.02
  -3  -1   4   59.24    3.04
   3   1   4   63.18    2.97
   3   1   4   59.39    2.91
  -3   1   4   61.40    3.05
   3   1  -4   59.78    2.98
   3   1  -4   61.30    2.90
  -3  -1  -4   58.37    3.00
   3  -1   4   65.27    2.95
   3  -1   4   60.53    3.05
  -3   2  -4    3.12    0.35
   3   2   4    3.93    0.38
  -3  -2   4    4.94    0.37
   3   2   4    4.07    0.29
   3  -2  -4    4.45    0.44
  -3  -2   4    3.81    0.39
  -3   2   4    4.33    0.43
   3  -2   4    4.43    0.31
   3  -2   4    4.30    0.43
  -3  -2  -4    3.79    0.41
  -3   2   4    4.13    0.28
   3   2  -4    3.99    0.39
  -3   3  -4   19.06    1.10
   3   3   4   21.70    1.06
   3   3   4   18.07    1.10
  -3  -3   4   18.81    1.13
  -3  -3   4   19.56    1.08
   3  -3  -4   19.13    1.16
  -3   3   4   19.85    1.16
  -3   3   4   20.36    1.02
   3  -3   4   21.24    1.06
   3   3  -4   18.22    1.11
  -3  -3  -4   20.46    1.17
   3  -3   4   17.54    1.16
   3  -4  -4   16.95    1.02
  -3   4  -4   14.73    0.94
   3   4   4   15.01    0.96
   3   4   4   15.82    0.90
  -3  -4   4   16.65    0.93
  -3  -4   4   15.35    0.97
   3  -4   4   14.71    1.02
  -3   4   4   16.05    1.01
   3  -4   4   15.80    0.90
  -3  -4  -4   16.61    1.03
  -3   4   4   15.53    0.88
   3   4  -4   14.41    0.96
  -3  -5   4    2.25    0.37
   3   5   4    2.13    0.38
   3   5   4    2.34    0.33
   3  -5  -4    3.02    0.47
  -3   5  -4    2.34    0.37
  -3  -5   4    2.65    0.36
   3  -5   4    1.92    0.42
   3  -5   4    2.74    0.36
  -3   5   4    2.58    0.42
  -3  -5  -4    2.84    0.47
  -3   5   4    2.13    0.31
   3   5  -4    1.64    0.37
   3  -6  -4   13.37    0.99
  -3  -6   4   12.51    0.94
  -3  -6   4   14.23    0.92
  -3   6  -4   14.37    0.97
   3   6   4   13.37    0.96
  -3  -6  -4   12.85    1.00
   3  -6   4   14.38    0.90
  -3   6   4   12.80    0.98
  -3   6   4   13.39    0.89
   3  -6   4   13.97    1.04
   3   6  -4   13.31    0.99
  -3   7  -4   23.35    1.44
   3   7   4   22.96    1.43
   3  -7  -4   18.04    1.41
  -3  -7   4   25.71    1.46
  -3   7   4   21.07    1.44
   3   7  -4   25.58    1.52
  -3  -7  -4   20.83    1.46
   3  -7   4   22.44    1.51
   3  -8  -4    3.98    0.61
  -3   8  -4    2.79    0.53
   3   8   4    4.07    0.56
   3  -8   4    3.92    0.58
  -3  -8  -4    3.76    0.65
   3   8  -4    3.61    0.57
  -3   8   4    4.21    0.57
   3  -9  -4   -0.03    0.36
  -3   9  -4    0.13    0.42
   3   9   4    1.25    0.39
   3  -9   4    1.09    0.42
   3   9  -4   -0.07    0.31
  -3  -9  -4    0.66    0.42
   3  10  -4    3.23    0.80
   4   0   4   50.17    2.40
   4   0   4   50.43    2.47
  -4   0  -4   47.55    2.45
   4   0  -4   48.81    2.48
   4   0  -4   50.07    2.33
  -4   0   4   48.32    2.50
  -4  -1   4  117.10    5.82
   4  -1  -4  115.72    5.78
   4   1   4  125.72    5.74
   4   1   4  117.83    5.58
  -4  -1  -4  114.37    5.77
   4  -1   4  127.53    5.72
   4  -1   4  120.93    5.57
   4   1  -4  114.21    5.55
  -4   1   4  111.55    5.83
   4   1  -4  117.29    5.75
   4   2   4   62.59    2.96
  -4  -2   4   59.71    3.05
   4  -2  -4   61.74    3.06
  -4   2  -4   57.51    2.92
  -4   2   4   58.04    3.08
   4   2  -4   62.38    2.95
   4  -2   4   62.97    3.10
  -4  -2  -4   57.00    3.04
   4  -2   4   61.32    2.96
   4   3   4   23.92    1.33
   4   3   4   25.26    1.24
  -4   3  -4   22.75    1.29
  -4  -3   4   21.79    1.33
   4  -3  -4   26.29    1.39
  -4  -3   4   24.05    1.32
   4   3  -4   23.45    1.33
   4  -3   4   25.36    1.28
  -4   3   4   23.43    1.39
   4  -3   4   23.75    1.40
  -4   3   4   24.91    1.21
  -4  -3  -4   23.97    1.39
   4   4   4   23.63    1.40
  -4  -4   4   24.33    1.37
  -4   4  -4   23.61    1.37
  -4  -4   4   24.83    1.41
   4   4   4   26.52    1.32
   4  -4  -4   24.86    1.46
   4  -4   4   26.91    1.36
  -4   4   4   25.43    1.29
   4  -4   4   23.07    1.47
  -4   4   4   24.98    1.46
   4   4  -4   23.09    1.40
  -4  -4  -4   26.28    1.48
   4  -5  -4   17.13    1.15
  -4  -5   4   18.61    1.08
  -4  -5   4   16.94    1.09
   4   5   4   18.37    1.02
  -4   5  -4   17.17    1.08
   4   5   4   17.52    1.11
   4  -5   4   14.95    1.14
  -4   5   4   18.95    1.18
   4  -5   4   18.95    1.06
  -4  -5  -4   18.05    1.18
   4   5  -4   16.10    1.12
  -4   5   4   18.65    1.02
  -4  -6   4    5.77    0.59
  -4  -6   4    6.88    0.60
   4  -6  -4    6.31    0.66
   4   6   4    6.60    0.64
  -4   6  -4    6.57    0.61
   4  -6   4    6.67    0.58
   4   6  -4    6.99    0.68
   4  -6   4    6.92    0.70
  -4  -6  -4    6.04    0.67
  -4   6   4    6.83    0.67
   4   7   4    9.65    0.83
   4  -7  -4    8.15    0.83
  -4   7  -4   12.59    0.89
  -4  -7  -4    7.78    0.85
   4  -7   4    9.80    0.90
  -4   7   4   10.48    0.88
   4   7  -4   10.87    0.91
   4  -8  -4    0.24    0.34
   4   8   4    0.39    0.30
  -4   8  -4    0.38    0.29
   4   8  -4   -0.05    0.33
   4  -8   4    0.21    0.30
  -4   8   4    0.61    0.37
  -4  -8  -4   -0.06    0.36
   4   9   4    2.06    0.51
   4  -9  -4    2.05    0.52
  -4  -9  -4    1.77    0.51
  -4   9   4    1.73    0.49
   4  -9   4    1.34    0.42
   4   9  -4    1.36    0.51
  -4 -10  -4    4.38    0.78
   4 -10   4    3.78    0.94
   4  10  -4    5.63    0.98
  -5   0  -4    0.06    0.16
   5   0  -4    0.02    0.14
   5   0  -4   -0.02    0.17
   5   0   4    0.05    0.17
  -5   0   4    0.13    0.17
   5   0   4   -0.01    0.17
   5   1   4  149.19    6.83
   5   1   4  155.00    7.02
  -5  -1   4  146.88    7.11
   5  -1  -4  137.53    7.06
  -5   1   4  133.19    7.12
   5  -1   4  149.10    6.81
  -5  -1  -4  145.21    7.05
   5   1  -4  144.74    7.05
   5  -1   4  146.06    7.01
   5   1  -4  138.12    6.78
   5  -1   4  148.86    7.12
   5   2   4   59.88    2.96
  -5  -2   4   62.09    3.02
  -5  -2   4   58.62    3.03
  -5   2  -4   57.89    2.92
   5  -2  -4   59.27    3.06
   5  -2   4   61.61    2.97
  -5   2   4   59.44    3.08
  -5  -2  -4   59.15    3.05
   5  -2   4   62.48    3.09
   5   2  -4   58.98    2.93
  -5   3  -4   27.80    1.49
  -5  -3   4   28.53    1.54
   5  -3  -4   27.27    1.58
  -5  -3   4   28.33    1.53
   5   3   4   27.39    1.53
   5  -3   4   28.01    1.48
   5  -3   4   30.22    1.62
  -5  -3  -4   28.98    1.59
  -5   3   4   26.77    1.59
   5   3  -4   29.00    1.54
  -5  -4   4   15.99    1.01
   5   4   4   15.92    1.03
   5  -4  -4   17.50    1.08
  -5   4  -4   15.46    0.98
  -5  -4   4   17.16    1.02
   5   4   4   17.40    0.91
   5  -4   4   17.19    0.98
   5   4  -4   15.53    1.04
  -5  -4  -4   18.19    1.11
  -5   4   4   17.67    0.91
   5  -4   4   15.03    1.08
  -5   4   4   17.01    1.09
  -5  -5   4    1.55    0.33
   5   5   4    1.17    0.32
  -5   5  -4    1.71    0.33
   5  -5  -4    1.61    0.37
  -5  -5   4    1.97    0.35
  -5   5   4    1.96    0.30
  -5   5   4    1.88    0.41
   5   5  -4    1.99    0.40
   5  -5   4    0.95    0.29
  -5  -5  -4    1.75    0.40
   5  -5   4    2.32    0.44
  -5   6  -4   14.95    1.03
  -5  -6   4   15.44    1.03
   5  -6  -4   13.63    1.06
   5   6   4   16.43    1.08
  -5  -6   4   14.03    1.02
  -5   6   4   15.45    1.11
   5   6  -4   16.59    1.12
   5  -6   4   16.13    1.16
  -5  -6  -4   15.82    1.13
  -5   7  -4    3.45    0.49
   5  -7  -4    2.35    0.49
   5   7   4    3.76    0.57
  -5  -7   4    2.97    0.45
   5   7  -4    3.05    0.55
  -5  -7  -4    3.53    0.62
   5  -7   4    3.38    0.59
  -5   7   4    2.85    0.54
   5   8   4   16.10    1.16
   5  -8  -4   12.16    1.10
  -5   8  -4   17.57    1.17
   5  -8   4   15.00    1.20
   5   8  -4   14.03    1.17
  -5  -8  -4   15.65    1.22
  -5   8   4   14.02    1.16
   5   9   4    0.15    0.31
   5  -9  -4   -0.21    0.30
  -5   9   4    0.00    0.35
   5   9  -4    0.23    0.39
  -5  -9  -4    0.39    0.36
   5  -9   4   -0.70    0.28
   5  10   4    0.95    0.78
  -5 -10  -4    0.69    0.50
   5 -10   4    1.58    0.80
   5  10  -4    0.87    0.71
   6   0   4   85.12    4.07
   6   0   4   84.57    3.95
  -6   0  -4   79.87    4.07
  -6   0   4   79.87    4.11
   6   0  -4   80.41    4.09
   6   0  -4   83.78    3.87
   6   1   4   10.95    0.69
   6   1   4   11.12    0.58
  -6  -1   4    9.13    0.66
   6  -1  -4   10.23    0.70
   6  -1  -4   11.04    0.53
   6  -1   4   10.46    0.66
  -6   1   4    9.45    0.69
   6  -1   4   11.29    0.67
  -6  -1  -4    9.21    0.69
   6   1  -4   11.33    0.65
   6   1  -4    8.82    0.67
   6  -1   4   10.42    0.69
  -6  -2   4    7.80    0.56
   6  -2  -4    8.46    0.63
  -6   2  -4    7.06    0.53
   6   2   4    7.79    0.59
   6   2  -4    8.70    0.58
   6  -2   4    8.84    0.55
   6  -2   4    8.07    0.62
   6   2  -4    7.24    0.57
  -6   2   4    7.00    0.59
  -6  -2  -4    7.41    0.60
  -6  -3   4    7.70    0.57
   6  -3  -4    7.82    0.64
  -6   3  -4    7.12    0.54
   6   3   4    6.66    0.59
  -6  -3   4    8.32    0.61
   6  -3   4    7.80    0.65
   6   3  -4    7.65    0.61
   6  -3   4    7.80    0.55
  -6   3   4    7.59    0.64
  -6  -3  -4    9.08    0.66
  -6  -4   4   28.93    1.57
   6   4   4   25.84    1.56
   6  -4  -4   29.57    1.64
  -6   4  -4   26.66    1.51
  -6  -4   4   27.73    1.54
   6  -4   4   24.70    1.63
   6  -4   4   28.29    1.51
   6   4  -4   28.52    1.59
  -6   4   4   29.44    1.66
  -6  -4  -4   30.11    1.65
   6  -5  -4    5.69    0.62
  -6  -5   4    7.40    0.60
   6   5   4    7.25    0.65
  -6   5  -4    6.22    0.55
  -6  -5   4    6.15    0.56
  -6   5   4    6.67    0.65
   6   5  -4    5.85    0.63
   6  -5   4    6.86    0.55
  -6  -5  -4    6.52    0.66
   6  -5   4    6.86    0.69
  -6  -6   4   14.08    0.99
   6   6   4   14.31    1.05
   6  -6  -4   14.03    1.05
  -6   6  -4   14.20    0.98
  -6   6   4   14.67    1.09
   6   6  -4   15.82    1.09
  -6  -6  -4   14.67    1.10
   6  -6   4   15.40    1.14
  -6   7  -4    0.54    0.30
   6   7   4    1.63    0.42
  -6  -7   4    0.87    0.32
   6  -7  -4    0.38    0.35
   6  -7   4    0.99    0.41
  -6   7   4    1.06    0.41
  -6  -7  -4    0.50    0.38
   6   7  -4    0.93    0.41
   6   8   4    5.45    0.68
   6  -8  -4    4.25    0.69
   6   8  -4    6.53    0.75
  -6   8   4    5.71    0.72
  -6  -8  -4    7.15    0.80
   6  -8   4    6.02    0.76
   6  -9  -4    2.84    0.59
   6   9   4    1.52    0.44
  -6  -9  -4    1.96    0.58
  -6   9   4    1.40    0.47
   6   9  -4    1.48    0.47
   6  -9   4    1.19    0.51
   7   0   4    0.02    0.18
   7   0   4    0.00    0.18
  -7   0   4   -0.25    0.17
   7   0  -4   -0.06    0.19
  -7   0  -4   -0.04    0.19
   7   0  -4    0.10    0.15
   7   1   4   28.96    1.49
   7  -1  -4   26.49    1.54
   7   1   4   29.44    1.41
  -7  -1   4   28.17    1.50
   7  -1  -4   28.32    1.33
  -7   1   4   25.01    1.52
  -7  -1  -4   26.83    1.52
   7  -1   4   27.07    1.49
   7   1  -4   26.58    1.43
   7   1  -4   26.90    1.52
   7  -1   4   29.27    1.47
   7  -1   4   28.63    1.52
  -7   2  -4    3.70    0.37
   7  -2  -4    4.08    0.47
  -7  -2   4    4.27    0.40
   7   2   4    5.29    0.47
  -7   2   4    3.92    0.45
   7  -2   4    4.90    0.48
   7   2  -4    4.00    0.41
  -7  -2  -4    4.17    0.46
   7   2  -4    4.02    0.43
   7  -2   4    4.27    0.41
  -7  -3   4   15.82    0.95
   7  -3  -4   14.61    0.98
  -7   3  -4   13.65    0.87
   7   3   4   14.27    0.94
  -7  -3   4   14.25    0.90
  -7  -3  -4   15.00    0.99
   7   3  -4   15.57    0.94
  -7   3   4   14.56    1.00
   7  -3   4   15.35    1.01
   7  -3   4   15.45    0.90
   7  -4  -4   10.82    0.82
  -7   4  -4   10.51    0.72
  -7  -4   4   10.65    0.76
  -7  -4   4   10.73    0.72
   7   4   4    9.26    0.77
  -7   4   4   11.24    0.85
   7   4  -4   10.64    0.79
   7  -4   4   11.02    0.86
   7  -4   4   11.52    0.74
  -7  -4  -4   11.81    0.85
  -7   5  -4    5.42    0.53
   7   5   4    6.75    0.64
   7  -5  -4    6.01    0.63
  -7  -5   4    6.95    0.59
  -7  -5   4    5.77    0.53
   7  -5   4    6.21    0.67
  -7   5   4    6.45    0.65
   7  -5   4    5.68    0.53
   7   5  -4    6.34    0.61
  -7  -5  -4    5.27    0.62
   7   6   4    6.40    0.67
  -7  -6   4    7.10    0.64
  -7   6  -4    5.68    0.58
   7  -6  -4    5.79    0.65
   7  -6   4    6.83    0.72
  -7  -6  -4    6.33    0.72
   7   6  -4    6.31    0.68
  -7   6   4    6.04    0.70
   7  -7  -4    5.67    0.69
  -7  -7   4    6.80    0.67
  -7   7  -4    8.36    0.72
   7   7   4    6.49    0.70
  -7  -7  -4    5.72    0.73
   7   7  -4    6.79    0.75
   7  -7   4    7.46    0.77
  -7   7   4    5.73    0.71
   7  -8  -4    3.76    0.65
   7   8   4    4.77    0.62
   7  -8   4    4.64    0.67
  -7  -8  -4    3.74    0.71
   7   8  -4    4.55    0.64
  -7   8   4    4.08    0.66
   7   9   4    0.40    0.35
   7  -9  -4   -0.45    0.31
  -7  -9  -4   -0.08    0.34
  -7   9   4   -0.18    0.36
   7  -9   4   -0.17    0.34
   7   9  -4    0.08    0.35
   8   0   4   11.19    0.75
   8   0  -4   11.77    0.65
   8   0  -4    9.51    0.73
  -8   0   4    9.85    0.71
   8   0   4   11.26    0.72
   8   0   4   11.42    0.69
  -8  -1   4    5.77    0.49
   8   1   4    6.75    0.53
   8  -1  -4    6.38    0.38
   8  -1  -4    6.47    0.56
   8   1   4    6.88    0.41
   8  -1   4    6.94    0.51
   8   1  -4    5.84    0.48
  -8   1   4    5.23    0.51
   8  -1   4    6.14    0.52
   8  -1   4    5.84    0.51
   8   1  -4    5.73    0.53
  -8  -1  -4    5.74    0.53
   8  -2  -4   49.61    2.54
   8   2   4   48.13    2.45
  -8  -2   4   48.29    2.47
  -8  -2  -4   45.60    2.51
   8   2  -4   46.31    2.50
   8  -2   4   47.58    2.46
  -8   2   4   43.85    2.53
   8  -2   4   49.73    2.54
   8  -2   4   49.40    2.40
   8   2  -4   47.88    2.40
   8  -3  -4    0.26    0.25
  -8  -3   4    0.57    0.20
  -8   3  -4    0.71    0.20
   8   3   4    0.48    0.23
  -8  -3   4    0.82    0.27
  -8  -3  -4    0.26    0.28
   8  -3   4    0.35    0.22
   8  -3   4    0.03    0.26
  -8   3   4    0.16    0.24
   8   3  -4    0.35    0.23
   8  -4  -4    2.01    0.40
   8   4   4    2.04    0.40
  -8  -4   4    1.97    0.38
  -8  -4   4    2.03    0.32
  -8   4  -4    1.95    0.31
  -8  -4  -4    2.32    0.45
   8  -4   4    1.98    0.34
   8  -4   4    1.94    0.42
   8   4  -4    2.27    0.40
  -8   4   4    2.03    0.41
  -8  -5   4    5.21    0.55
   8  -5  -4    4.61    0.57
  -8   5  -4    3.11    0.42
   8   5   4    4.89    0.57
   8   5  -4    4.27    0.53
   8  -5   4    4.55    0.58
  -8   5   4    3.38    0.53
   8  -5   4    4.88    0.49
  -8  -5  -4    5.24    0.60
  -8   6  -4    0.00    0.22
   8   6   4   -0.10    0.26
   8  -6  -4   -0.02    0.26
  -8  -6   4    0.37    0.31
  -8   6   4   -0.05    0.28
   8  -6   4   -0.26    0.30
   8   6  -4    0.08    0.27
  -8  -6  -4   -0.07    0.31
  -8  -7   4    1.24    0.36
   8   7   4    0.46    0.34
   8  -7  -4    0.26    0.31
  -8  -7  -4    0.93    0.43
  -8   7   4    1.35    0.45
   8  -7   4    0.34    0.38
   8   7  -4    0.71    0.36
   8  -8  -4    1.68    0.48
   8   8   4    1.64    0.47
  -8   8   4    1.33    0.49
   8  -8   4    0.72    0.43
   8   8  -4    1.13    0.44
  -8  -8  -4    2.46    0.59
   8   9   4    2.71    0.60
   8  -9  -4    1.81    0.49
   8  -9   4    2.18    0.61
   8   9  -4    3.01    0.63
  -8   9   4    2.60    0.59
  -8  -9  -4    2.88    0.61
   9   0   4    0.04    0.19
   9   0   4   -0.17    0.17
   9   0  -4   -0.16    0.15
  -9   0   4    0.08    0.18
   9   0   4   -0.17    0.21
   9   0  -4   -0.15    0.18
  -9  -1   4   39.56    2.17
   9   1   4   41.08    2.14
   9  -1  -4   42.90    2.24
   9  -1  -4   42.45    1.99
   9  -1   4   43.52    2.19
  -9  -1  -4   40.08    2.21
   9   1  -4   39.50    2.07
   9  -1   4   43.38    2.11
  -9  -1  -4   40.93    2.08
   9   1  -4   40.01    2.21
  -9   1   4   39.49    2.22
   9  -1   4   42.58    2.20
   9   2   4    0.32    0.25
  -9  -2   4    0.38    0.19
   9  -2  -4    0.58    0.28
   9   2  -4    0.12    0.22
   9  -2   4    0.65    0.24
   9   2  -4    0.37    0.23
  -9   2   4    0.23    0.22
  -9  -2  -4    0.13    0.24
   9  -2   4    0.30    0.26
   9  -2   4    0.73    0.25
  -9  -3   4    4.28    0.43
   9   3   4    5.09    0.52
  -9   3  -4    4.85    0.43
   9  -3  -4    4.23    0.52
  -9  -3   4    4.66    0.52
  -9  -3  -4    5.74    0.57
   9   3  -4    4.81    0.49
   9  -3   4    4.78    0.54
   9  -3   4    4.91    0.48
  -9   3   4    3.98    0.50
  -9  -4   4    1.90    0.32
   9   4   4    0.92    0.33
  -9  -4   4    1.98    0.38
  -9   4  -4    1.88    0.31
   9  -4  -4    1.40    0.37
   9   4  -4    1.20    0.34
  -9   4   4    2.09    0.42
   9  -4   4    1.66    0.39
  -9  -4  -4    1.47    0.40
   9  -4   4    1.27    0.32
  -9   5  -4    2.64    0.38
   9  -5  -4    3.07    0.50
   9   5   4    3.20    0.52
  -9  -5   4    2.87    0.45
   9   5  -4    2.61    0.47
   9  -5   4    1.87    0.46
   9  -5   4    2.92    0.43
  -9  -5  -4    3.35    0.54
  -9   5   4    2.76    0.51
  -9  -6   4    2.33    0.48
  -9   6  -4    2.70    0.44
   9  -6  -4    1.79    0.47
   9   6   4    2.86    0.52
  -9  -6  -4    3.74    0.59
   9  -6   4    2.53    0.54
  -9   6   4    2.11    0.51
   9   6  -4    2.29    0.49
   9  -7  -4    0.88    0.39
  -9  -7   4    0.51    0.34
   9   7   4    0.06    0.28
  -9  -7  -4    1.02    0.43
   9   7  -4    0.47    0.37
  -9   7   4    0.86    0.40
   9  -7   4    0.70    0.41
   9   8   4    0.80    0.38
   9  -8  -4   -0.33    0.35
   9   8  -4    0.79    0.37
  -9  -8  -4    0.76    0.44
  -9   8   4    0.08    0.36
   9  -8   4    0.73    0.42
   9   9   4    1.18    0.50
  -9  -9  -4    0.16    0.37
  -9   9   4    0.68    0.43
   9   9  -4    0.22    0.41
   9  -9   4    0.05    0.44
  10   0   4   21.15    1.18
  10   0   4   20.73    1.19
  10   0  -4   18.53    1.24
  10   0   4   21.17    1.25
 -10   0   4   20.93    1.22
  10   0  -4   21.53    1.11
  10   1   4    4.20    0.46
  10  -1  -4    4.67    0.34
 -10  -1   4    3.90    0.41
  10  -1  -4    4.64    0.52
  10   1  -4    3.22    0.45
  10  -1   4    4.87    0.45
 -10  -1  -4    4.00    0.34
  10  -1   4    4.67    0.47
 -10  -1  -4    4.41    0.49
  10  -1   4    4.35    0.47
 -10   1   4    3.92    0.45
  10   1  -4    3.96    0.41
  10  -2  -4    1.72    0.37
  10   2   4    2.58    0.40
 -10  -2   4    1.92    0.31
  10  -2   4    1.55    0.34
  10   2  -4    1.62    0.32
  10  -2   4    2.43    0.38
 -10   2   4    1.74    0.36
 -10  -2  -4    1.93    0.38
  10  -2   4    2.15    0.33
  10   2  -4    1.68    0.34
  10  -3  -4   23.24    1.42
 -10  -3   4   24.31    1.32
  10   3   4   23.12    1.38
 -10  -3   4   24.39    1.41
 -10   3  -4   21.66    1.28
  10   3  -4   24.49    1.37
 -10  -3  -4   22.65    1.42
  10  -3   4   22.95    1.35
 -10   3   4   20.01    1.41
  10  -3   4   23.34    1.44
 -10   4  -4    1.45    0.30
  10  -4  -4    1.63    0.40
  10   4   4    2.24    0.42
 -10  -4   4    2.12    0.42
 -10   4   4    1.92    0.43
 -10  -4  -4    2.77    0.48
  10   4  -4    1.90    0.39
  10  -4   4    1.11    0.38
  10  -4   4    1.65    0.33
  10   5   4    0.40    0.30
 -10  -5   4    0.12    0.28
 -10   5  -4    0.21    0.22
  10  -5  -4    0.05    0.28
  10  -5   4   -0.07    0.26
 -10  -5  -4    0.41    0.34
  10  -5   4    0.45    0.36
 -10   5   4    0.17    0.30
  10   5  -4   -0.21    0.24
 -10  -6   4    3.04    0.51
  10  -6  -4    3.36    0.54
  10   6   4    4.87    0.60
  10  -6   4    3.95    0.63
 -10   6   4    4.17    0.62
  10   6  -4    3.59    0.57
 -10  -6  -4    4.10    0.63
  10   7   4    1.08    0.41
 -10  -7   4    0.94    0.36
  10  -7  -4    0.51    0.38
  10   7  -4    0.47    0.35
 -10   7   4    0.35    0.37
  10  -7   4    0.84    0.44
 -10  -7  -4    0.76    0.43
  10   8   4    2.38    0.53
  10  -8  -4    2.52    0.56
 -10   8   4    2.95    0.60
 -10  -8  -4    2.01    0.59
  10   8  -4    2.08    0.50
  10  -8   4    2.42    0.55
  10   9   4    0.89    0.49
  10  -9   4    0.02    0.49
  10   9  -4   -0.03    0.44
 -10   9   4   -0.01    0.36
 -10  -9  -4    0.08    0.38
  11   0  -4   -0.12    0.20
  11   0   4    0.03    0.19
  11   0   4    0.00    0.21
  11   0   4    0.09    0.23
  11   0  -4    0.08    0.18
 -11   0   4   -0.06    0.16
  11   1   4    2.19    0.36
  11  -1  -4    1.35    0.35
  11  -1  -4    1.53    0.24
 -11  -1   4    1.89    0.31
  11   1  -4    1.55    0.34
 -11  -1  -4    1.47    0.24
  11  -1   4    1.79    0.34
  11  -1   4    2.36    0.36
 -11   1   4    1.86    0.35
  11  -1   4    2.38    0.38
 -11  -1  -4    1.20    0.33
  11   1  -4    1.67    0.31
 -11  -2   4    2.93    0.38
  11  -2  -4    2.68    0.47
  11   2   4    3.90    0.47
  11  -2   4    4.67    0.48
 -11   2   4    2.99    0.45
  11  -2   4    2.91    0.45
  11   2  -4    4.05    0.48
 -11  -2  -4    3.34    0.47
  11  -2   4    3.93    0.42
  11   2  -4    3.38    0.42
  11  -3  -4   16.50    1.09
 -11  -3   4   16.01    0.96
  11   3   4   15.38    1.04
 -11   3  -4   14.13    0.93
 -11  -3   4   14.79    1.05
 -11  -3  -4   16.12    1.10
  11  -3   4   15.02    1.00
  11  -3   4   16.01    1.08
  11   3  -4   13.99    0.99
 -11   3   4   15.13    1.08
 -11   4  -4    1.36    0.30
  11  -4  -4    1.78    0.41
 -11  -4   4    1.69    0.39
  11   4   4    1.03    0.34
  11   4  -4    0.68    0.30
  11  -4   4    1.19    0.34
 -11  -4  -4    1.91    0.43
  11  -4   4    1.73    0.42
 -11   4   4    1.39    0.40
 -11  -5   4    6.74    0.66
  11   5   4    7.18    0.69
 -11   5  -4    6.47    0.59
  11  -5  -4    5.78    0.65
 -11   5   4    6.31    0.71
  11   5  -4    5.89    0.65
 -11  -5  -4    6.17    0.72
  11  -5   4    6.29    0.72
  11  -5   4    5.35    0.58
 -11  -6   4    4.34    0.58
  11   6   4    3.83    0.58
  11  -6  -4    3.16    0.58
  11   6  -4    3.30    0.57
  11  -6   4    3.88    0.62
 -11  -6  -4    3.92    0.65
 -11   6   4    3.10    0.61
 -11  -7   4    3.43    0.58
  11  -7  -4    3.31    0.61
  11   7   4    3.29    0.61
  11  -7   4    3.17    0.63
 -11   7   4    3.16    0.62
 -11  -7  -4    4.17    0.71
  11   7  -4    2.29    0.53
  11  -8  -4   -0.02    0.35
  11   8   4    0.59    0.38
  11  -8   4    0.32    0.35
  11   8  -4    0.95    0.36
 -11  -8  -4    0.24    0.41
 -11   8   4    0.41    0.41
  11   9   4    1.68    0.68
  11  -9   4    1.24    0.66
 -11  -9  -4    1.40    0.54
  11   9  -4    0.80    0.54
 -11   9   4   -0.07    0.33
  12   0   4    8.44    0.69
 -12   0  -4    7.59    0.59
  12   0  -4    8.33    0.58
  12   0   4    7.94    0.64
 -12   0   4    7.69    0.62
  12   0  -4    8.02    0.70
  12   1   4    0.95    0.31
  12  -1  -4    1.13    0.22
  12  -1  -4    1.23    0.34
 -12  -1   4    1.15    0.28
  12  -1   4    1.31    0.31
  12   1  -4    1.31    0.35
  12  -1   4    1.67    0.33
  12  -1   4    1.20    0.33
 -12  -1  -4    1.50    0.35
 -12   1   4    1.04    0.29
 -12  -1  -4    1.05    0.22
  12   1  -4    1.49    0.30
  12   2   4   10.84    0.81
 -12  -2   4   10.96    0.74
  12  -2  -4   10.28    0.83
 -12   2   4    9.53    0.81
  12   2  -4   11.68    0.77
  12  -2   4   11.12    0.74
 -12  -2  -4    9.57    0.81
  12   2  -4    8.12    0.77
  12  -2   4   10.82    0.80
  12  -2   4   10.51    0.81
  12  -3  -4    5.92    0.67
  12   3   4    8.24    0.69
 -12   3  -4    5.94    0.53
 -12  -3   4    7.34    0.68
  12  -3   4    6.62    0.62
 -12  -3  -4    8.24    0.72
  12  -3   4    6.25    0.65
  12   3  -4    7.50    0.64
 -12   3   4    6.01    0.66
 -12   4  -4    5.88    0.54
  12  -4  -4    6.66    0.68
  12   4   4    6.44    0.66
 -12  -4   4    6.29    0.67
  12  -4   4    6.31    0.68
 -12   4   4    5.78    0.67
  12  -4   4    6.38    0.61
  12   4  -4    6.40    0.63
 -12  -4  -4    5.94    0.69
 -12  -5   4    1.76    0.46
  12  -5  -4    1.83    0.46
  12   5   4    2.48    0.51
 -12  -5  -4    2.97    0.57
 -12   5   4    2.24    0.53
  12   5  -4    1.96    0.45
  12  -5   4    2.32    0.51
  12  -5   4    2.81    0.48
  12   6   4    0.43    0.34
  12  -6  -4    0.32    0.36
 -12  -6   4    0.63    0.37
  12   6  -4   -0.02    0.30
  12  -6   4    0.22    0.36
 -12   6   4    0.54    0.38
 -12  -6  -4    0.15    0.37
 -12  -7   4    0.75    0.41
  12   7   4    0.99    0.36
  12  -7  -4    0.63    0.40
  12  -7   4    0.76    0.41
 -12  -7  -4   -0.17    0.42
  12   7  -4    1.01    0.43
 -12   7   4    0.56    0.41
  12   8   4    0.85    0.37
  12  -8  -4    0.37    0.37
 -12  -8  -4    1.52    0.55
 -12   8   4    0.37    0.41
  12   8  -4    0.81    0.32
  12  -8   4    0.68    0.38
  12   9   4    0.65    0.62
 -12   9   4    0.29    0.38
 -12  -9  -4    0.05    0.46
  13   0   4   -0.17    0.18
 -13   0  -4   -0.08    0.16
  13   0  -4    0.05    0.20
  13   0   4   -0.03    0.26
  13   0  -4   -0.14    0.21
 -13   0   4   -0.03    0.17
  13  -1  -4    4.54    0.57
 -13  -1   4    4.33    0.47
  13   1   4    4.73    0.52
  13  -1  -4    4.46    0.40
 -13  -1  -4    3.89    0.51
  13  -1   4    5.11    0.49
 -13   1   4    4.04    0.49
  13  -1   4    5.01    0.52
  13   1  -4    4.13    0.54
  13   1  -4    4.40    0.45
  13  -1   4    5.53    0.57
 -13  -2   4    4.57    0.47
  13   2   4    3.86    0.52
  13  -2  -4    3.14    0.53
 -13   2   4    4.14    0.53
  13   2  -4    5.35    0.59
  13  -2   4    4.55    0.52
  13  -2   4    4.44    0.46
 -13  -2  -4    4.69    0.58
  13  -2   4    3.10    0.48
  13   2  -4    4.31    0.48
  13   3   4    1.36    0.37
  13  -3  -4    1.61    0.42
 -13  -3   4    1.75    0.42
 -13   3  -4    1.48    0.30
 -13   3   4    2.09    0.45
  13   3  -4    0.88    0.33
  13  -3   4    0.60    0.32
  13  -3   4    0.78    0.31
 -13  -3  -4    1.14    0.41
 -13  -4   4    5.11    0.63
 -13   4  -4    4.73    0.52
  13   4   4    4.38    0.59
  13  -4  -4    4.60    0.62
 -13  -4  -4    5.79    0.69
 -13   4   4    5.64    0.67
  13  -4   4    5.35    0.59
  13  -4   4    5.20    0.64
  13   4  -4    5.19    0.59
 -13  -5   4    2.07    0.47
  13  -5  -4    1.94    0.47
  13   5   4    2.12    0.47
  13   5  -4    1.98    0.44
 -13  -5  -4    2.85    0.59
  13  -5   4    2.13    0.42
  13  -5   4    2.11    0.52
 -13   5   4    3.03    0.57
  13   6   4    2.32    0.52
  13  -6  -4    2.45    0.52
 -13  -6   4    2.59    0.56
 -13  -6  -4    1.53    0.55
  13   6  -4    2.24    0.51
  13  -6   4    2.04    0.54
 -13   6   4    1.61    0.51
  13  -7  -4    0.71    0.42
 -13  -7   4   -0.14    0.32
  13   7   4    0.31    0.31
  13   7  -4    0.15    0.34
 -13   7   4   -0.06    0.37
 -13  -7  -4    0.53    0.43
  13  -7   4    0.97    0.39
  13  -8  -4    3.16    0.58
  13   8   4    1.59    0.48
 -13  -8  -4    3.56    0.72
  13  -8   4    3.69    0.68
  13   8  -4    3.16    0.65
 -13   8   4    1.32    0.57
 -14   0   4    2.22    0.37
  14   0   4    1.97    0.41
  14   0   4    1.45    0.36
  14   0  -4    1.91    0.43
 -14   0  -4    1.94    0.32
  14   0  -4    2.42    0.36
 -14  -1   4    1.97    0.36
  14  -1  -4    1.98    0.44
 -14   1  -4    1.70    0.36
  14   1   4    1.77    0.39
  14   1  -4    1.63    0.34
 -14   1   4    1.51    0.37
  14  -1   4    2.36    0.44
 -14  -1  -4    1.85    0.42
  14  -1   4    2.15    0.38
  14   1  -4    2.24    0.45
 -14  -2   4    1.81    0.36
  14  -2  -4    1.66    0.42
  14   2   4    1.87    0.41
  14  -2   4    2.20    0.43
  14   2  -4    1.77    0.43
 -14   2   4    2.44    0.46
  14  -2   4    2.10    0.42
  14   2  -4    1.04    0.32
 -14  -2  -4    1.37    0.42
  14  -2   4    1.58    0.35
 -14  -3   4   17.15    1.14
 -14   3  -4   13.63    0.94
  14   3   4   15.18    1.06
  14  -3  -4   13.55    1.07
  14  -3   4   13.69    1.03
 -14  -3  -4   16.54    1.14
  14   3  -4   13.55    1.00
  14  -3   4   14.93    1.08
 -14   3   4   14.96    1.11
 -14  -4   4    8.09    0.79
  14  -4  -4    8.08    0.78
  14   4   4    7.10    0.74
 -14  -4  -4    8.36    0.82
  14   4  -4    5.72    0.66
  14  -4   4    7.76    0.70
  14  -4   4    6.07    0.74
 -14   4   4    7.76    0.78
  14   5   4   15.57    1.26
  14  -5  -4   17.45    1.31
 -14  -5   4   20.11    1.34
 -14  -5  -4   19.88    1.39
 -14   5   4   19.49    1.40
  14  -5   4   18.58    1.37
  14   5  -4   18.38    1.28
  14  -5   4   17.19    1.21
  14  -6  -4    1.18    0.45
 -14  -6   4    2.30    0.55
  14   6   4    1.66    0.45
 -14   6   4    1.37    0.45
 -14  -6  -4    1.83    0.54
  14  -6   4    1.71    0.54
  14   6  -4    2.03    0.50
 -14  -7   4    2.21    0.54
  14   7   4    3.18    0.55
  14  -7  -4    1.61    0.50
  14  -7   4    2.44    0.65
 -14   7   4    1.65    0.55
 -14  -7  -4    1.51    0.53
  14   7  -4    1.01    0.50
  14  -8  -4    0.03    0.35
  14   8   4    0.34    0.39
 -14  -8  -4    0.58    0.45
 -14   8   4   -0.14    0.38
  14   8  -4    0.31    0.43
  14  -8   4    0.33    0.41
  15   0   4    0.21    0.29
  15   0  -4    0.33    0.31
  15   0   4    0.11    0.25
  15   0  -4    0.19    0.23
 -15   0   4   -0.16    0.18
 -15   0  -4    0.16    0.20
  15  -1  -4    0.77    0.34
 -15   1  -4    1.24    0.31
  15   1   4    1.24    0.34
 -15  -1   4    1.59    0.35
 -15  -1  -4    1.99    0.45
 -15   1   4    1.11    0.36
  15   1  -4    1.01    0.31
  15  -1   4    1.38    0.39
  15   1  -4    1.43    0.43
  15  -1   4    1.57    0.36
  15  -2  -4    0.84    0.36
 -15   2  -4    0.44    0.33
  15   2   4    0.51    0.32
 -15   2   4    1.14    0.37
  15  -2   4    1.32    0.36
  15  -2   4    1.81    0.37
  15  -2   4    0.77    0.35
  15   2  -4    1.26    0.41
 -15  -2  -4    0.82    0.39
  15   2  -4    0.60    0.30
 -15   3  -4   14.82    1.03
  15  -3  -4   15.78    1.18
  15   3   4   16.09    1.14
 -15  -3   4   17.09    1.20
  15  -3   4   16.42    1.13
 -15   3   4   16.71    1.21
  15   3  -4   14.45    1.06
  15  -3   4   16.38    1.17
 -15  -3  -4   16.56    1.21
  15  -4  -4    3.45    0.60
 -15  -4   4    5.45    0.66
  15   4   4    4.43    0.61
  15   4  -4    3.38    0.56
  15  -4   4    3.25    0.53
 -15  -4  -4    3.76    0.61
 -15   4   4    6.31    0.69
  15  -4   4    2.45    0.56
  15   5   4    4.19    0.63
  15  -5  -4    3.91    0.64
 -15  -5   4    4.55    0.64
  15  -5   4    3.29    0.65
 -15   5   4    4.64    0.65
  15   5  -4    3.70    0.57
 -15  -5  -4    3.83    0.69
 -15  -6   4    1.26    0.46
  15   6   4    0.97    0.44
  15  -6  -4    0.96    0.47
 -15   6   4    0.99    0.42
  15   6  -4    1.27    0.43
  15  -6   4    0.92    0.46
 -15  -6  -4    1.19    0.49
 -15  -7   4    1.47    0.46
  15   7   4    1.65    0.44
  15  -7  -4    1.21    0.45
  15   7  -4    1.68    0.52
 -15  -7  -4    1.08    0.50
 -15   7   4    1.85    0.58
  15  -7   4    0.75    0.50
 -15   8  -4    4.28    0.92
  15   8   4    2.07    0.62
  15  -8  -4    3.35    0.65
 -15  -8  -4    2.96    0.67
 -15   8   4    2.57    0.65
  15   8  -4    2.49    0.68
  16   0   4    2.72    0.46
  16   0   4    2.94    0.52
  16   0  -4    2.99    0.55
 -16   0   4    3.05    0.42
  16   1   4    1.16    0.35
 -16   1  -4    1.51    0.32
 -16  -1   4    0.94    0.32
  16  -1  -4    0.61    0.37
  16   1  -4    0.92    0.39
  16  -1   4    0.81    0.39
  16  -1   4    0.92    0.34
 -16   1   4    1.84    0.40
  16   1  -4    1.42    0.36
 -16  -1  -4    1.78    0.48
 -16   2  -4   17.15    1.15
  16  -2  -4   14.36    1.18
  16   2   4   16.33    1.14
  16   2  -4   16.01    1.08
 -16   2   4   16.92    1.18
  16  -2   4   17.89    1.09
  16  -2   4   15.31    1.14
 -16  -2  -4   16.23    1.22
  16   2  -4   15.85    1.20
  16  -3  -4   25.80    1.74
  16   3   4   25.72    1.67
 -16   3  -4   29.35    1.76
  16   3  -4   25.58    1.62
 -16   3   4   29.05    1.79
 -16  -3  -4   28.89    1.80
  16  -3   4   27.49    1.70
  16   4   4    0.09    0.32
 -16  -4   4    0.76    0.42
  16  -4  -4    0.54    0.36
 -16  -4  -4    0.76    0.42
 -16   4   4    0.39    0.36
  16  -4   4    0.74    0.38
  16  -4   4    0.31    0.30
  16   4  -4    0.31    0.33
  16  -5  -4    8.65    0.89
 -16  -5   4    9.62    0.92
  16   5   4    7.14    0.83
 -16   5   4   10.30    0.95
  16   5  -4    7.42    0.81
 -16  -5  -4    9.39    0.97
  16  -5   4    9.38    0.94
  16  -6  -4    0.58    0.41
 -16  -6   4    1.60    0.52
  16   6   4    0.20    0.36
  16  -6   4    0.67    0.45
 -16   6   4    0.64    0.32
  16   6  -4    1.05    0.43
 -16  -6  -4    0.83    0.50
  16  -7  -4    0.58    0.37
 -16  -7   4    0.08    0.37
 -16   7  -4   -0.23    0.43
  16   7   4    0.71    0.34
  16   7  -4    0.49    0.43
 -16  -7  -4    1.24    0.54
 -16   7   4    0.51    0.32
  17   0   4    0.11    0.28
  17   0   4   -0.52    0.27
 -17   0   4    0.32    0.24
  17   0  -4    0.05    0.32
 -17   1  -4   10.16    0.85
  17   1   4   10.60    0.89
  17  -1  -4   11.47    0.99
  17  -1   4   12.64    0.89
  17   1  -4   11.33    0.85
 -17  -1  -4   11.75    0.99
  17  -1   4    9.81    0.92
  17   1  -4   12.54    1.01
 -17   1   4   13.41    0.96
  17  -2  -4    9.35    0.92
 -17   2  -4   12.51    0.89
  17   2   4    9.68    0.85
  17  -2   4   10.28    0.79
  17  -2   4    9.24    0.87
 -17  -2  -4   10.32    0.94
  17   2  -4   10.03    0.93
 -17   2   4   10.11    0.88
  17   2  -4    9.55    0.78
  17  -3  -4    5.42    0.71
  17   3   4    5.53    0.67
 -17  -3   4    5.98    0.74
 -17   3  -4    6.73    0.69
  17  -3   4    5.67    0.65
 -17   3   4    5.72    0.70
  17   3  -4    5.52    0.63
 -17  -3  -4    5.81    0.73
 -17   4  -4    5.59    0.70
  17  -4  -4    5.92    0.72
 -17  -4   4    4.72    0.70
  17   4   4    5.22    0.70
  17   4  -4    4.98    0.63
 -17   4   4    5.46    0.71
 -17  -4  -4    5.11    0.74
  17  -4   4    4.67    0.64
  17   5   4    2.99    0.60
 -17  -5   4    4.32    0.68
  17  -5  -4    2.56    0.57
 -17   5  -4    3.88    0.72
 -17  -5  -4    3.50    0.68
  17   5  -4    3.49    0.61
 -17   5   4    3.82    0.68
  17  -6  -4    3.59    0.65
 -17   6  -4    3.21    0.68
 -17  -6   4    4.51    0.69
  17   6   4    3.58    0.65
  17   6  -4    2.68    0.58
 -17   6   4    3.77    0.59
 -17  -6  -4    3.73    0.73
 -17   7  -4    0.02    0.52
  17  -7  -4    1.11    0.40
 -17  -7   4    0.10    0.38
  17   7   4    0.47    0.42
  17   7  -4   -0.03    0.40
 -17  -7  -4   -0.39    0.40
 -17   7   4    0.48    0.38
  18   0  -4    0.12    0.32
  18   0   4    0.02    0.31
 -18   0   4   -0.14    0.21
  18   0   4   -0.02    0.30
 -18   0  -4    0.93    0.42
  18  -1  -4   14.27    1.17
  18   1   4   13.78    1.06
  18  -1   4   13.58    1.12
 -18   1   4   18.49    1.16
  18  -1   4   13.74    1.03
  18   1  -4   13.66    1.15
 -18  -1  -4   15.05    1.16
 -18   2  -4   10.26    0.80
  18  -2  -4    8.66    0.90
  18   2   4    8.24    0.82
  18   2  -4    8.92    0.77
 -18   2   4   10.02    0.87
 -18  -2  -4    9.19    0.92
  18  -2   4    9.26    0.88
  18   2  -4    9.59    0.91
  18   3   4    2.07    0.49
  18  -3  -4    1.76    0.51
 -18   3  -4    1.93    0.44
 -18  -3   4    2.01    0.55
  18   3  -4    2.54    0.47
 -18  -3  -4    2.02    0.53
  18  -3   4    3.05    0.53
 -18   3   4    2.57    0.53
 -18  -4   4    6.46    0.80
  18  -4  -4    5.74    0.75
  18   4   4    5.09    0.70
 -18   4  -4    6.16    0.71
  18   4  -4    5.56    0.68
  18  -4   4    5.09    0.65
 -18  -4  -4    5.81    0.79
 -18   4   4    6.10    0.74
 -18  -5   4    0.07    0.37
 -18   5  -4    0.50    0.35
  18   5   4    0.05    0.34
  18  -5  -4   -0.13    0.34
 -18  -5  -4    0.10    0.37
 -18   5   4    0.16    0.31
  18   5  -4    0.42    0.36
 -18  -6   4    3.07    0.65
  18  -6  -4    2.73    0.58
 -18   6  -4    3.03    0.67
  18   6   4    3.88    0.69
 -18   6   4    3.31    0.63
 -18  -6  -4    3.14    0.72
  18   6  -4    2.77    0.61
 -18   7  -4    0.11    0.58
  18  -7  -4    0.24    0.37
  18   7   4    0.30    0.44
 -18  -7   4    0.93    0.44
 -18   7   4    0.12    0.47
 -18  -7  -4   -0.05    0.42
  18   7  -4   -0.40    0.35
 -19   0  -4   -0.46    0.30
  19   0  -4    0.13    0.38
  19   0   4    0.15    0.27
  19   1   4    2.80    0.54
  19  -1  -4    3.84    0.68
 -19   1   4    4.90    0.55
  19   1  -4    4.29    0.66
 -19  -1  -4    3.95    0.63
  19  -1   4    3.80    0.63
  19  -1   4    4.79    0.56
 -19   2  -4    7.68    0.71
  19  -2  -4    6.46    0.81
  19   2   4    6.80    0.75
  19   2  -4    7.34    0.83
 -19   2   4    8.00    0.77
 -19  -2  -4    8.41    0.88
  19  -2   4    6.78    0.78
  19   2  -4    6.07    0.65
  19  -3  -4    7.14    0.83
 -19  -3   4    5.76    0.78
 -19   3  -4    8.38    0.75
  19   3   4    6.50    0.75
 -19   3   4    6.96    0.75
  19  -3   4    7.27    0.78
 -19  -3  -4    6.60    0.80
  19   3  -4    6.56    0.71
 -19  -4   4    0.12    0.38
 -19   4  -4    0.21    0.30
  19  -4  -4    0.51    0.40
  19   4   4    0.49    0.37
  19  -4   4   -0.09    0.30
 -19   4   4   -0.36    0.26
  19   4  -4    0.08    0.34
 -19  -4  -4    0.35    0.40
 -19   5  -4    2.67    0.59
 -19  -5   4    2.22    0.57
  19   5   4    2.73    0.60
  19  -5  -4    3.28    0.66
 -19  -5  -4    2.31    0.62
  19   5  -4    2.95    0.59
 -19   5   4    2.88    0.54
 -19  -6   4    1.82    0.54
 -19   6  -4    3.46    0.74
  19  -6  -4    1.12    0.46
  19   6   4    1.22    0.50
  19   6  -4    1.81    0.50
 -19   6   4    1.48    0.52
 -19  -6  -4    1.63    0.58
 -20   0  -4    4.56    0.70
  20   0   4    5.14    0.60
  20   0  -4    4.12    0.68
  20  -1  -4    2.21    0.56
  20   1   4    2.90    0.51
 -20   1   4    2.38    0.50
  20   1  -4    2.04    0.56
  20  -1   4    2.05    0.53
 -20  -1  -4    3.00    0.59
 -20  -2   4    6.00    0.81
  20  -2  -4    5.39    0.75
  20   2   4    5.42    0.65
 -20   2   4    5.14    0.65
  20  -2   4    4.57    0.69
 -20  -2  -4    4.91    0.72
 -20   3  -4    2.92    0.46
 -20  -3   4    2.24    0.58
  20   3   4    1.83    0.49
  20  -3  -4    2.22    0.56
  20   3  -4    1.52    0.43
 -20   3   4    1.53    0.47
  20  -3   4    2.68    0.57
 -20  -3  -4    2.10    0.52
 -20   4  -4    0.40    0.30
  20   4   4    0.10    0.36
 -20  -4   4    0.93    0.47
  20  -4  -4    0.72    0.43
  20   4  -4    0.04    0.31
 -20   4   4    0.53    0.32
 -20  -4  -4    0.53    0.42
  20  -4   4    0.36    0.36
 -20   5  -4    0.10    0.33
 -20  -5   4    0.26    0.35
  20  -5  -4    0.00    0.35
  20   5   4   -0.28    0.33
  20   5  -4    0.20    0.33
 -20   5   4    0.08    0.35
 -20  -5  -4    0.03    0.42
  20  -6  -4    4.22    0.69
 -20  -6   4    3.75    0.75
 -20   6  -4    4.33    0.90
  20   6   4    3.96    0.77
 -20  -6  -4    5.34    0.90
 -20   6   4    4.00    0.84
  20   6  -4    3.59    0.68
  21   0  -4   -0.05    0.35
 -21   0  -4    0.23    0.36
  21   1   4    1.35    0.40
  21  -1  -4    1.03    0.46
 -21  -1  -4    1.59    0.46
  21  -1   4    1.55    0.48
  21   1  -4    1.26    0.44
 -21  -2   4    1.27    0.54
  21  -2  -4    0.84    0.44
  21   2   4    0.62    0.43
 -21  -2  -4    0.90    0.42
  21  -2   4    1.58    0.51
 -21   2   4    0.84    0.34
 -21   3  -4    0.21    0.33
  21  -3  -4    0.33    0.37
  21   3   4    1.41    0.47
 -21  -3   4    1.27    0.50
 -21  -3  -4    0.13    0.30
  21   3  -4    1.34    0.42
 -21   3   4    1.28    0.41
  21  -3   4    0.30    0.43
 -21  -4   4    1.07    0.53
  21  -4  -4    1.72    0.54
  21   4   4    2.06    0.51
 -21   4  -4    1.64    0.43
  21   4  -4    1.19    0.43
 -21  -4  -4    1.19    0.43
 -21   4   4    2.59    0.54
  21  -4   4    1.40    0.46
  21   5   4    0.35    0.42
 -21  -5   4   -0.19    0.35
 -21   5  -4    0.05    0.44
  21  -5  -4    0.65    0.44
 -21   5   4    0.46    0.51
  21   5  -4   -0.15    0.31
 -21  -5  -4    0.00    0.41
  22   0  -4    0.56    0.44
 -22   0  -4    0.01    0.37
  22   1   4    9.54    0.88
  22  -1  -4    9.85    1.02
  22   1  -4    8.58    0.93
 -22  -1  -4   12.22    1.07
  22  -1   4    9.28    0.97
  22   2   4    0.66    0.35
 -22  -2   4    1.12    0.51
  22  -2  -4    0.48    0.44
 -22  -2  -4    1.66    0.50
  22  -2   4    1.02    0.45
 -22   2   4    2.54    0.57
  22   3   4    0.82    0.41
 -22  -3   4    0.80    0.51
  22  -3  -4    0.39    0.43
  22  -3   4    0.94    0.44
 -22   3   4    0.84    0.34
 -22  -3  -4    0.40    0.34
  22   4   4    0.31    0.37
 -22  -4   4   -0.04    0.42
  22  -4  -4    0.05    0.40
 -22   4  -4    1.04    0.46
 -22   4   4    2.36    0.55
  22   4  -4    0.18    0.35
 -22  -4  -4    0.77    0.43
 -22  -5   4    1.90    0.60
  22  -5  -4    1.65    0.59
 -22   5  -4    2.15    0.73
  22   5   4    2.02    0.61
  22   5  -4    2.45    0.57
 -22   5   4    3.50    0.84
 -23   0  -4   -0.13    0.35
  23   0  -4    0.39    0.48
  23  -1  -4    3.65    0.75
 -23  -1  -4    4.43    0.72
  23   1  -4    5.60    0.69
  23  -1   4    4.12    0.72
 -23  -2   4   -0.35    0.44
  23   2   4    0.58    0.38
  23  -2  -4    0.30    0.40
  23  -2   4    0.47    0.41
 -23  -2  -4    0.68    0.36
  23  -3  -4    0.65    0.43
 -23  -3   4    0.07    0.45
  23   3   4    0.22    0.32
 -23  -3  -4    0.09    0.41
  23  -3   4    0.17    0.37
 -23   3   4   -0.02    0.42
  23   4   4    1.38    0.50
 -23  -4   4    0.68    0.54
  23  -4  -4    1.46    0.54
 -23  -4  -4    1.20    0.63
 -23   4   4    2.41    0.70
  24   0  -4    9.34    1.04
 -24   0  -4    7.84    0.99
  24  -1  -4    1.82    0.60
 -24   1  -4    0.77    0.52
  24   1  -4    1.94    0.55
 -24  -1  -4    0.64    0.50
  24  -2  -4    0.01    0.39
 -24  -2   4    0.32    0.51
  24   2   4   -0.05    0.38
 -24  -2  -4    0.27    0.44
  24  -2   4   -0.12    0.37
  24   3   4    0.76    0.44
  24  -3  -4    1.11    0.57
 -24  -3   4    1.81    0.66
 -24  -3  -4    1.01    0.62
  24  -3   4    3.23    0.65
 -25   0  -4    0.42    0.68
  25   0  -4   -0.39    0.44
  25  -1  -4    0.12    0.47
 -25   1  -4   -0.34    0.64
 -25  -1  -4    1.10    0.70
   0   0   5    0.03    0.14
   0   0  -5   -0.12    0.13
   0   0   5    0.34    0.18
   0  -1  -5   -0.10    0.16
   0   1   5   -0.11    0.16
   0   1  -5    0.05    0.15
   0  -1   5    0.06    0.18
   0   1   5    0.03    0.13
   0  -2   5   -0.17    0.19
   0   2  -5   -0.05    0.16
   0  -2  -5    0.23    0.20
   0   2   5    0.02    0.15
   0   2   5   -0.13    0.18
   0  -3  -5    0.02    0.22
   0  -3   5   -0.04    0.14
   0   3   5    0.01    0.18
   0   3  -5   -0.26    0.15
   0  -3   5   -0.04    0.18
   0   3   5   -0.18    0.15
   0  -4   5    0.03    0.20
   0   4   5   -0.12    0.19
   0   4  -5   -0.11    0.17
   0   4   5   -0.09    0.16
   0  -4  -5   -0.01    0.22
   0  -4   5   -0.03    0.16
   0   5   5    0.43    0.20
   0  -5   5    0.52    0.26
   0  -5  -5    0.21    0.28
   0  -5   5    0.29    0.20
   0   5   5   -0.12    0.21
   0   5  -5    0.13    0.20
   0   6   5   -0.30    0.21
   0   6  -5   -0.20    0.25
   0  -6  -5   -0.13    0.28
   0  -6   5   -0.43    0.21
   0   6   5   -0.10    0.19
   0  -7   5   -0.44    0.24
   0   7  -5    0.14    0.28
   0  -7  -5   -0.04    0.28
   0   7   5    0.12    0.23
   0   7   5   -0.08    0.22
   0   8  -5    0.27    0.34
   0  -8  -5   -0.21    0.32
   0  -8   5   -0.19    0.28
   0  -9  -5    0.12    0.32
   0   9  -5    0.20    0.32
   0  10  -5    0.57    0.63
   0 -10  -5    0.73    0.44
   1   0   5    0.17    0.14
   1   0  -5   -0.01    0.14
  -1   0  -5    0.09    0.13
   1   0  -5   -0.07    0.14
  -1   0   5    0.06    0.18
   1   0   5    0.14    0.18
   1  -1  -5   36.69    1.91
   1   1   5   38.08    1.84
  -1  -1   5   34.98    1.94
  -1   1  -5   38.34    1.86
   1   1   5   38.96    1.91
   1  -1   5   38.75    1.95
  -1   1   5   36.23    1.80
   1   1  -5   38.34    1.85
  -1  -1  -5   35.80    1.91
   1   1  -5   37.46    1.84
  -1   1   5   39.95    1.94
   1  -2  -5   43.60    2.33
  -1  -2   5   44.17    2.35
  -1  -2   5   46.79    2.22
   1   2   5   46.95    2.23
  -1   2  -5   43.98    2.24
   1   2   5   48.02    2.30
   1   2  -5   47.65    2.26
   1  -2   5   41.93    2.35
  -1   2   5   47.23    2.19
  -1   2   5   46.00    2.33
  -1  -2  -5   42.37    2.32
  -1  -3   5   40.11    2.08
   1   3   5   44.49    2.11
   1   3   5   43.16    2.16
  -1  -3   5   40.44    2.21
   1  -3  -5   41.25    2.21
  -1   3  -5   40.04    2.12
   1  -3   5   43.54    2.07
   1  -3   5   38.90    2.22
  -1  -3  -5   42.09    2.21
  -1   3   5   43.79    2.07
  -1   3   5   42.98    2.20
   1   3  -5   41.20    2.13
  -1   4  -5    2.92    0.39
  -1  -4   5    3.88    0.34
  -1  -4   5    3.11    0.42
   1   4   5    3.54    0.39
   1  -4  -5    3.94    0.46
   1   4   5    2.95    0.37
   1  -4   5    3.49    0.44
  -1   4   5    3.08    0.35
   1   4  -5    3.26    0.40
  -1  -4  -5    3.78    0.47
   1  -4   5    3.65    0.34
  -1   4   5    4.43    0.43
   1   5   5   26.42    1.55
  -1   5  -5   26.91    1.59
   1  -5  -5   29.70    1.68
  -1  -5   5   26.21    1.63
  -1  -5   5   28.95    1.53
   1   5   5   28.95    1.58
  -1   5   5   29.53    1.63
   1  -5   5   28.18    1.68
  -1  -5  -5   27.99    1.66
  -1   5   5   29.40    1.54
   1  -5   5   28.97    1.52
   1   5  -5   27.63    1.61
   1  -6  -5    7.67    0.74
   1   6   5    9.30    0.67
  -1  -6   5    6.58    0.67
   1   6   5    7.39    0.65
  -1  -6   5    7.22    0.61
  -1   6  -5    8.46    0.73
   1   6  -5    8.34    0.74
  -1   6   5    8.38    0.68
   1  -6   5    8.81    0.75
  -1  -6  -5    7.05    0.73
  -1   6   5    7.72    0.64
  -1   7  -5    2.30    0.46
  -1  -7   5    1.17    0.41
   1  -7  -5    1.40    0.42
   1   7   5    1.38    0.38
  -1   7   5    1.53    0.37
   1  -7   5    1.39    0.42
  -1  -7  -5    1.78    0.45
  -1   7   5    1.57    0.39
   1   7  -5    1.63    0.43
   1   8   5   -0.14    0.30
  -1   8  -5    0.13    0.29
  -1  -8   5    0.12    0.30
   1  -8  -5   -0.64    0.28
   1   8  -5    0.37    0.32
  -1  -8  -5   -0.54    0.33
   1  -8   5    0.12    0.29
  -1   9  -5    0.97    0.40
   1  -9  -5    1.66    0.49
  -1  -9  -5    0.62    0.41
   1  -9   5    1.00    0.46
   1   9  -5    1.67    0.49
   1 -10  -5    2.78    0.60
  -1  10  -5    2.37    0.80
  -1 -10  -5    0.85    0.53
   1  10  -5    0.99    0.71
   2   0   5   70.97    3.51
   2   0   5   76.54    3.66
   2   0  -5   74.26    3.47
  -2   0   5   71.74    3.68
  -2   0  -5   71.73    3.59
   2   0  -5   77.98    3.62
   2   1   5   13.40    0.73
  -2   1  -5   11.83    0.72
   2  -1  -5   11.78    0.76
  -2  -1   5   11.98    0.77
   2   1   5   13.27    0.72
  -2   1  -5   12.23    0.65
  -2  -1  -5   12.17    0.75
   2   1  -5   13.76    0.73
  -2   1   5   13.12    0.77
   2   1  -5   12.65    0.70
  -2   1   5   12.89    0.65
   2  -1   5   14.48    0.79
  -2   2  -5   47.95    2.48
  -2  -2   5   49.22    2.59
   2  -2  -5   50.59    2.58
   2   2   5   53.72    2.52
   2   2   5   48.84    2.47
  -2  -2   5   51.59    2.49
   2  -2   5   49.17    2.60
  -2  -2  -5   48.66    2.57
  -2   2   5   51.98    2.59
  -2   2   5   51.19    2.40
   2   2  -5   51.73    2.48
   2   3   5    6.89    0.54
   2  -3  -5    6.77    0.58
  -2  -3   5    7.58    0.57
  -2  -3   5    7.05    0.48
  -2   3  -5    6.68    0.53
   2   3   5    7.75    0.50
  -2   3   5    7.04    0.48
   2  -3   5    8.15    0.46
  -2  -3  -5    7.14    0.59
   2  -3   5    6.33    0.57
  -2   3   5    7.65    0.58
   2   3  -5    6.28    0.54
  -2   4  -5    1.07    0.28
  -2  -4   5    1.52    0.30
   2   4   5    1.95    0.29
   2   4   5    1.56    0.30
   2  -4  -5    1.24    0.32
  -2  -4   5    1.94    0.27
  -2  -4  -5    1.55    0.35
   2  -4   5    1.68    0.25
   2  -4   5    1.59    0.34
  -2   4   5    1.71    0.26
   2   4  -5    1.38    0.31
  -2   4   5    1.45    0.30
   2  -5  -5    2.05    0.42
  -2  -5   5    2.31    0.34
   2   5   5    2.49    0.35
  -2  -5   5    1.64    0.36
   2   5   5    2.26    0.36
  -2   5  -5    2.53    0.37
   2   5  -5    1.84    0.39
  -2  -5  -5    2.14    0.42
  -2   5   5    2.27    0.40
  -2   5   5    2.24    0.34
   2  -5   5    2.44    0.33
   2  -5   5    1.81    0.39
  -2  -6   5   38.50    2.03
   2   6   5   38.27    2.05
  -2  -6   5   37.27    2.14
  -2   6  -5   41.46    2.12
   2  -6  -5   36.06    2.15
   2   6   5   37.30    2.06
   2  -6   5   37.93    2.19
  -2   6   5   37.09    2.00
  -2   6   5   36.33    2.11
   2   6  -5   37.80    2.11
  -2  -6  -5   35.10    2.15
   2   7   5    0.60    0.33
  -2   7  -5    0.30    0.29
  -2  -7   5    0.96    0.36
   2  -7  -5    0.64    0.36
  -2   7   5    0.24    0.30
  -2  -7  -5    0.00    0.32
   2   7  -5    0.71    0.36
   2  -7   5    0.02    0.30
   2  -8  -5    1.35    0.47
   2   8   5    1.43    0.40
  -2   8  -5    0.59    0.34
   2  -8   5    1.60    0.43
  -2   8   5    1.42    0.37
  -2  -8  -5    2.19    0.56
   2   8  -5    0.33    0.34
   2  -9  -5    2.03    0.54
  -2   9  -5    2.47    0.52
  -2  -9  -5    2.38    0.56
   2  -9   5    2.12    0.53
   2   9  -5    1.50    0.48
   2  10  -5    0.38    0.56
  -2 -10  -5    0.53    0.44
  -3   0  -5   -0.03    0.14
  -3   0   5   -0.16    0.18
   3   0   5   -0.02    0.18
   3   0   5   -0.12    0.15
   3   0  -5   -0.15    0.16
   3   0  -5   -0.05    0.13
   3   1   5   44.56    2.28
   3   1   5   49.79    2.32
  -3   1  -5   46.42    2.28
  -3   1  -5   46.04    2.27
   3  -1  -5   48.94    2.18
  -3  -1   5   45.13    2.38
   3  -1  -5   44.30    2.36
   3   1  -5   45.93    2.31
  -3  -1  -5   44.81    2.34
   3   1  -5   45.23    2.25
   3  -1   5   49.93    2.39
  -3   1   5   45.46    2.39
   3   2   5   22.31    1.16
   3   2   5   22.14    1.09
  -3  -2   5   19.49    1.18
  -3   2  -5   20.40    1.14
   3  -2  -5   20.09    1.19
   3   2  -5   19.86    1.14
  -3   2   5   20.94    1.03
   3  -2   5   21.82    1.22
   3  -2   5   22.08    1.07
  -3   2   5   21.49    1.21
  -3  -2  -5   19.61    1.18
  -3   3  -5   56.39    2.90
   3   3   5   59.29    2.93
  -3  -3   5   58.15    2.93
  -3  -3   5   56.52    3.03
   3  -3  -5   61.87    3.04
   3   3   5   59.21    2.92
   3   3  -5   60.82    2.94
   3  -3   5   60.89    2.90
   3  -3   5   54.72    3.06
  -3   3   5   58.18    3.04
  -3  -3  -5   58.05    3.03
  -3   3   5   62.45    2.82
  -3  -4   5   19.41    1.13
  -3  -4   5   18.17    1.19
  -3   4  -5   19.20    1.17
   3  -4  -5   20.85    1.24
   3   4   5   20.90    1.12
   3   4   5   19.60    1.17
  -3  -4  -5   22.26    1.27
   3  -4   5   18.78    1.25
   3  -4   5   20.54    1.10
  -3   4   5   21.69    1.24
  -3   4   5   21.14    1.09
   3   4  -5   19.49    1.19
  -3   5  -5    0.83    0.26
   3  -5  -5    0.67    0.30
  -3  -5   5    0.40    0.23
  -3  -5   5    0.72    0.26
   3   5   5    0.89    0.29
   3   5   5    0.58    0.23
   3   5  -5    0.15    0.23
  -3   5   5    0.75    0.23
   3  -5   5    0.47    0.27
  -3   5   5    0.87    0.30
   3  -5   5    0.80    0.24
  -3  -5  -5    0.33    0.28
   3   6   5    2.43    0.43
   3  -6  -5    1.91    0.42
  -3  -6   5    2.40    0.38
  -3  -6   5    2.35    0.43
  -3   6  -5    2.98    0.46
  -3   6   5    2.10    0.38
   3   6  -5    2.03    0.44
   3  -6   5    2.02    0.46
  -3   6   5    2.44    0.42
  -3  -6  -5    2.56    0.49
  -3   7  -5    0.01    0.27
   3  -7  -5    0.37    0.34
   3   7   5    0.29    0.27
  -3  -7   5    0.15    0.24
   3   7  -5    0.00    0.28
   3  -7   5    0.14    0.32
  -3   7   5    0.29    0.29
  -3  -7  -5    0.35    0.34
   3   8   5    3.44    0.58
  -3   8  -5    3.75    0.56
   3  -8  -5    3.48    0.65
  -3  -8  -5    3.94    0.64
   3   8  -5    3.86    0.61
   3  -8   5    4.79    0.64
  -3   8   5    3.14    0.56
  -3   9  -5   -0.08    0.32
   3  -9  -5    0.27    0.38
   3   9  -5    1.30    0.43
  -3  -9  -5    0.73    0.44
   3  -9   5    0.49    0.34
   3  10  -5    1.36    0.68
  -3 -10  -5   -0.10    0.35
   4   0   5   53.31    2.53
  -4   0  -5   51.32    2.58
   4   0  -5   50.66    2.61
   4   0  -5   51.90    2.46
  -4   0   5   47.83    2.64
   4   0   5   56.12    2.61
   4  -1  -5   15.32    0.94
   4   1   5   15.80    0.92
   4   1   5   17.10    0.86
  -4  -1   5   15.40    0.94
  -4   1   5   14.96    0.95
   4   1  -5   17.01    0.89
   4  -1   5   16.19    0.95
   4  -1   5   17.09    0.92
  -4  -1  -5   14.69    0.92
   4   1  -5   15.96    0.91
   4  -1   5   17.15    0.87
  -4  -2   5   21.24    1.20
  -4   2  -5   19.59    1.15
   4  -2  -5   22.27    1.23
   4   2   5   20.51    1.18
   4   2   5   22.42    1.09
   4  -2   5   21.30    1.24
  -4  -2  -5   19.00    1.20
   4   2  -5   20.26    1.16
  -4   2   5   21.93    1.24
   4  -2   5   23.18    1.11
   4   3   5   98.18    4.75
  -4  -3   5   94.88    4.86
   4   3   5   98.28    4.69
   4  -3  -5   97.95    4.86
  -4   3  -5   91.14    4.65
  -4  -3   5   96.70    4.77
   4  -3   5   92.04    4.90
  -4   3   5   97.65    4.90
  -4  -3  -5   98.91    4.86
   4   3  -5  101.54    4.70
   4  -3   5   98.33    4.72
  -4   3   5   99.32    4.55
   4  -4  -5    3.44    0.47
  -4  -4   5    3.31    0.41
  -4   4  -5    3.62    0.41
  -4  -4   5    4.56    0.40
   4   4   5    3.37    0.42
   4   4   5    3.77    0.34
  -4  -4  -5    3.79    0.49
   4  -4   5    3.87    0.36
  -4   4   5    4.12    0.34
   4  -4   5    3.47    0.47
  -4   4   5    4.25    0.48
   4   4  -5    3.13    0.41
  -4  -5   5    7.33    0.58
  -4  -5   5    6.18    0.58
   4   5   5    5.99    0.60
   4  -5  -5    7.04    0.66
  -4   5  -5    6.15    0.59
   4   5   5    7.37    0.52
  -4   5   5    7.16    0.53
   4  -5   5    7.42    0.55
  -4  -5  -5    8.71    0.72
   4  -5   5    6.26    0.65
  -4   5   5    6.94    0.66
   4   5  -5    8.32    0.68
  -4   6  -5    6.75    0.64
  -4  -6   5    5.94    0.58
   4  -6  -5    4.88    0.61
  -4  -6   5    6.20    0.57
   4   6   5    6.57    0.64
   4  -6   5    6.07    0.67
  -4   6   5    5.28    0.61
   4   6  -5    5.80    0.65
  -4  -6  -5    6.86    0.71
   4   7   5    5.68    0.61
   4  -7  -5    5.20    0.64
  -4  -7   5    4.46    0.57
  -4   7  -5    5.20    0.59
  -4   7   5    5.88    0.63
   4   7  -5    4.50    0.63
   4  -7   5    3.15    0.61
  -4  -7  -5    4.84    0.65
   4   8   5    1.56    0.43
  -4   8  -5    2.05    0.48
   4  -8  -5    0.93    0.47
   4  -8   5    1.89    0.50
   4   8  -5    1.98    0.51
  -4   8   5    1.23    0.43
  -4  -8  -5    2.09    0.54
   4   9   5    3.37    0.60
   4  -9  -5    2.31    0.55
   4  -9   5    2.02    0.50
   4   9  -5    2.28    0.54
  -4  -9  -5    2.19    0.58
  -4 -10  -5    0.43    0.48
   4  10  -5   -0.32    0.59
   4 -10   5    0.09    0.69
   5   0   5    0.11    0.18
  -5   0  -5    0.00    0.15
   5   0   5   -0.25    0.17
   5   0  -5    0.10    0.14
   5   0  -5   -0.09    0.18
  -5   0   5   -0.15    0.18
  -5  -1   5   55.83    2.95
   5   1   5   61.51    2.86
   5  -1  -5   56.54    2.94
   5   1   5   58.14    2.85
   5   1  -5   57.87    2.80
  -5   1   5   54.72    2.97
   5  -1   5   57.99    2.95
  -5  -1  -5   54.18    2.92
   5  -1   5   62.62    2.88
   5   1  -5   60.36    2.92
   5  -1   5   57.68    2.83
  -5   2  -5    0.27    0.19
   5  -2  -5    0.42    0.25
   5   2   5    0.49    0.22
  -5  -2   5    0.12    0.18
   5   2  -5    0.01    0.19
  -5   2   5   -0.03    0.22
  -5  -2  -5    0.32    0.22
   5  -2   5    0.28    0.24
   5  -2   5    0.55    0.18
   5   2  -5    0.38    0.19
  -5   3  -5   21.77    1.26
   5   3   5   21.04    1.28
   5  -3  -5   22.53    1.34
  -5  -3   5   22.25    1.30
  -5  -3   5   22.73    1.27
  -5   3   5   23.42    1.13
  -5   3   5   23.15    1.36
   5  -3   5   22.78    1.37
   5  -3   5   23.09    1.22
   5   3  -5   24.63    1.30
  -5  -3  -5   23.66    1.35
  -5   4  -5    1.26    0.28
   5  -4  -5    0.78    0.30
   5   4   5    1.45    0.21
  -5  -4   5    1.12    0.28
   5   4   5    1.66    0.33
  -5  -4   5    1.51    0.29
  -5   4   5    1.00    0.20
  -5  -4  -5    1.42    0.35
  -5   4   5    0.97    0.32
   5  -4   5    0.91    0.23
   5   4  -5    1.33    0.33
   5  -4   5    0.53    0.27
   5  -5  -5    9.54    0.80
   5   5   5    8.89    0.75
  -5   5  -5   10.18    0.75
  -5  -5   5    8.68    0.72
  -5  -5   5   10.76    0.74
   5   5  -5   11.32    0.83
  -5   5   5    9.83    0.81
   5  -5   5   10.05    0.68
   5  -5   5   10.86    0.86
  -5  -5  -5   10.30    0.83
   5   6   5   13.66    1.00
  -5  -6   5   13.96    0.95
  -5   6  -5   16.54    1.02
   5  -6  -5   13.99    1.04
  -5  -6   5   12.22    0.94
   5   6  -5   14.49    1.04
   5  -6   5   13.89    1.08
  -5   6   5   12.98    1.02
  -5  -6  -5   14.23    1.06
   5   7   5    0.37    0.29
  -5   7  -5   -0.01    0.25
   5  -7  -5    0.13    0.32
   5   7  -5   -0.19    0.30
  -5   7   5   -0.17    0.28
  -5  -7  -5    0.46    0.36
   5  -7   5   -0.12    0.31
  -5   8  -5    0.76    0.36
   5  -8  -5    0.19    0.34
   5   8   5    0.39    0.32
  -5   8   5    0.25    0.32
  -5  -8  -5    0.45    0.44
   5   8  -5   -0.31    0.32
   5  -8   5    0.84    0.40
   5   9   5    5.95    0.72
   5  -9  -5    4.09    0.66
   5  -9   5    5.44    0.73
  -5   9   5    4.42    0.65
  -5  -9  -5    4.95    0.73
   5   9  -5    6.89    0.79
  -5 -10  -5    2.72    0.68
   6   0   5  320.33   14.57
  -6   0  -5  311.10   15.05
   6   0  -5  312.12   15.08
  -6   0   5  304.02   15.22
   6   0  -5  307.42   14.47
   6   0   5  324.58   15.17
   6   1   5   18.74    0.91
   6   1   5   18.76    1.01
   6  -1  -5   15.43    1.01
  -6  -1   5   16.07    1.00
  -6  -1  -5   16.50    1.01
   6  -1   5   17.33    0.97
   6   1  -5   17.24    0.94
   6  -1   5   17.87    1.02
   6  -1   5   17.62    0.99
   6   1  -5   16.18    1.00
  -6   1   5   15.12    1.01
  -6   2  -5    2.68    0.33
   6  -2  -5    3.76    0.44
  -6  -2   5    3.03    0.36
   6   2   5    2.72    0.37
   6   2  -5    2.71    0.35
   6  -2   5    3.82    0.35
   6  -2   5    2.95    0.41
   6   2  -5    3.06    0.38
  -6  -2  -5    2.61    0.39
  -6   2   5    2.44    0.39
   6  -3  -5   19.12    1.17
   6   3   5   18.71    1.13
  -6  -3   5   19.54    1.12
  -6   3  -5   18.56    1.09
  -6  -3   5   18.17    1.11
  -6  -3  -5   18.87    1.17
   6   3  -5   19.32    1.13
   6  -3   5   19.63    1.06
  -6   3   5   20.52    1.21
   6  -3   5   18.42    1.18
  -6  -4   5    5.62    0.52
  -6   4  -5    5.42    0.49
   6   4   5    5.51    0.54
  -6  -4   5    4.76    0.48
   6  -4  -5    5.27    0.57
   6   4  -5    6.35    0.58
  -6  -4  -5    6.23    0.62
  -6   4   5    5.47    0.40
  -6   4   5    6.33    0.61
   6  -4   5    4.75    0.56
   6  -4   5    6.37    0.47
  -6  -5   5    0.05    0.19
   6  -5  -5    0.10    0.27
  -6   5  -5    0.26    0.22
   6   5   5   -0.23    0.20
  -6  -5   5    0.21    0.25
  -6  -5  -5    0.43    0.32
   6  -5   5    0.03    0.20
  -6   5   5    0.03    0.26
   6   5  -5    0.31    0.25
   6  -5   5    0.08    0.28
   6  -6  -5   11.49    0.96
  -6  -6   5   12.25    0.91
  -6  -6   5   12.85    0.90
   6   6   5   12.40    0.94
  -6   6  -5   12.99    0.91
  -6  -6  -5   11.81    0.98
   6  -6   5   13.15    1.04
  -6   6   5   10.69    0.95
   6   6  -5   12.91    0.99
  -6   7  -5    5.18    0.58
   6   7   5    4.53    0.60
   6  -7  -5    4.10    0.62
  -6   7   5    4.64    0.63
   6   7  -5    4.74    0.65
   6  -7   5    4.87    0.68
  -6  -7  -5    4.85    0.68
   6  -8  -5    2.60    0.56
   6   8   5    2.21    0.49
   6  -8   5    1.72    0.49
  -6   8   5    2.65    0.59
  -6  -8  -5    2.60    0.61
   6   8  -5    2.15    0.52
   6   9   5    3.33    0.60
   6  -9  -5    3.70    0.64
   6  -9   5    3.02    0.66
  -6  -9  -5    2.85    0.62
   6   9  -5    2.69    0.61
  -6   9   5    3.63    0.69
  -7   0  -5    0.07    0.18
   7   0   5   -0.01    0.18
   7   0   5    0.17    0.21
   7   0  -5    0.21    0.21
  -7   0   5    0.03    0.19
   7   0  -5    0.00    0.14
   7   1   5    0.36    0.22
   7  -1  -5    0.13    0.10
   7  -1  -5    0.21    0.22
  -7  -1   5    0.34    0.20
   7   1   5    0.05    0.14
   7   1  -5    0.20    0.20
   7  -1   5    0.07    0.20
  -7  -1  -5    0.16    0.21
   7  -1   5    0.26    0.21
   7   1  -5    0.07    0.19
   7  -1   5    0.07    0.21
  -7   1   5    0.08    0.22
   7  -2  -5   28.29    1.60
  -7   2  -5   27.56    1.50
   7   2   5   25.38    1.53
  -7  -2   5   28.19    1.55
   7  -2   5   30.56    1.52
   7   2  -5   28.28    1.56
  -7   2   5   27.45    1.61
  -7  -2  -5   27.86    1.59
   7   2  -5   30.12    1.53
   7  -2   5   29.19    1.60
  -7   3  -5    1.19    0.25
   7   3   5    1.04    0.29
  -7  -3   5    1.43    0.30
  -7  -3   5    1.20    0.27
   7  -3  -5    1.15    0.32
  -7   3   5    1.20    0.31
   7  -3   5    0.91    0.33
  -7  -3  -5    1.07    0.31
   7   3  -5    1.12    0.29
   7  -3   5    1.50    0.27
   7   4   5    2.59    0.43
  -7   4  -5    2.76    0.36
  -7  -4   5    3.28    0.40
  -7  -4   5    3.17    0.42
   7  -4  -5    3.27    0.47
   7  -4   5    3.49    0.38
   7  -4   5    3.23    0.49
  -7  -4  -5    3.32    0.51
   7   4  -5    3.21    0.45
  -7   4   5    2.70    0.47
  -7  -5   5    4.01    0.48
  -7   5  -5    3.31    0.43
   7   5   5    4.57    0.53
   7  -5  -5    3.84    0.53
  -7  -5   5    3.46    0.42
  -7  -5  -5    3.90    0.56
   7  -5   5    3.23    0.42
   7  -5   5    3.96    0.55
   7   5  -5    3.89    0.51
  -7   5   5    3.78    0.53
  -7  -6   5   11.10    0.86
  -7   6  -5   11.54    0.86
   7  -6  -5   10.63    0.92
   7   6   5   11.43    0.93
  -7   6   5   11.11    0.94
   7  -6   5   11.12    0.98
   7   6  -5   12.36    0.95
  -7  -6  -5   11.80    0.97
   7  -7  -5    1.78    0.47
  -7   7  -5    1.46    0.37
   7   7   5    1.75    0.43
   7  -7   5    1.05    0.42
   7   7  -5    1.36    0.45
  -7  -7  -5    2.09    0.52
  -7   7   5    1.48    0.44
   7  -8  -5    2.07    0.52
   7   8   5    3.47    0.59
   7  -8   5    2.80    0.57
  -7  -8  -5    2.90    0.63
  -7   8   5    3.63    0.65
   7   8  -5    2.27    0.55
   7  -9  -5    0.80    0.38
   7   9   5    0.67    0.41
  -7  -9  -5    0.39    0.40
   7   9  -5    0.74    0.46
   7  -9   5    1.17    0.49
  -7   9   5    0.41    0.38
   8   0  -5   24.48    1.27
   8   0  -5   23.92    1.41
   8   0   5   26.44    1.38
  -8   0   5   23.44    1.40
  -8   0  -5   24.50    1.39
   8   0   5   26.67    1.36
   8  -1  -5   11.67    0.84
   8   1   5   12.95    0.82
   8   1   5   12.83    0.71
  -8  -1   5   11.62    0.80
   8  -1  -5   13.06    0.65
   8  -1   5   12.77    0.79
   8  -1   5   13.11    0.82
   8  -1   5   13.12    0.81
   8   1  -5   12.07    0.75
  -8   1   5   11.91    0.84
   8   1  -5   12.54    0.83
  -8  -1  -5   10.97    0.81
  -8   2  -5    8.64    0.62
   8   2   5    8.45    0.67
  -8  -2   5    9.02    0.64
   8  -2  -5    8.81    0.70
   8  -2   5    8.84    0.68
  -8  -2  -5    7.53    0.66
   8   2  -5    8.44    0.65
   8   2  -5    9.33    0.64
  -8   2   5    7.77    0.68
   8  -2   5    9.75    0.64
   8  -3  -5    3.70    0.48
   8   3   5    2.87    0.41
  -8  -3   5    3.25    0.37
  -8   3  -5    2.96    0.35
  -8  -3   5    3.66    0.44
  -8   3   5    2.38    0.43
   8  -3   5    2.85    0.37
   8  -3   5    2.29    0.42
   8   3  -5    3.60    0.42
  -8  -3  -5    2.61    0.44
   8   4   5    5.77    0.59
   8  -4  -5    5.60    0.61
  -8  -4   5    5.44    0.51
  -8  -4   5    6.08    0.57
  -8   4  -5    5.05    0.49
  -8  -4  -5    6.98    0.66
   8  -4   5    6.35    0.64
  -8   4   5    6.30    0.64
   8  -4   5    6.35    0.52
   8   4  -5    6.14    0.60
  -8  -5   5    0.59    0.26
   8  -5  -5    0.82    0.35
   8   5   5    0.58    0.29
  -8   5  -5    0.27    0.22
  -8  -5   5    0.89    0.32
   8   5  -5    0.84    0.30
  -8  -5  -5    0.63    0.35
   8  -5   5    0.33    0.32
   8  -5   5    0.62    0.26
  -8   5   5    0.64    0.33
   8  -6  -5    5.68    0.69
   8   6   5    7.82    0.73
  -8   6  -5    8.88    0.70
  -8  -6   5    7.53    0.68
  -8  -6  -5    7.09    0.78
   8  -6   5    7.76    0.79
  -8   6   5    6.09    0.72
   8   6  -5    7.80    0.77
   8   7   5    1.05    0.41
   8  -7  -5    1.26    0.41
  -8   7  -5    1.77    0.46
   8  -7   5    0.43    0.40
  -8  -7  -5    1.07    0.46
   8   7  -5    2.03    0.49
  -8   7   5    0.94    0.43
   8  -8  -5   -0.44    0.36
   8   8   5    0.01    0.27
   8  -8   5    0.16    0.31
   8   8  -5   -0.51    0.22
  -8   8   5    0.08    0.38
  -8  -8  -5   -0.15    0.35
   8   9   5    4.48    0.72
   8  -9  -5    2.81    0.57
  -8  -9  -5    3.23    0.69
  -8   9   5    2.15    0.56
   8  -9   5    2.44    0.66
   8   9  -5    3.24    0.63
  -9   0   5    0.31    0.19
  -9   0  -5    0.06    0.19
   9   0   5    0.14    0.21
   9   0  -5    0.10    0.16
   9   0   5    0.06    0.19
   9   0  -5   -0.17    0.19
   9   1   5   27.90    1.55
  -9  -1   5   27.41    1.56
   9   1   5   29.70    1.46
   9  -1  -5   27.59    1.38
   9  -1  -5   26.99    1.60
   9  -1   5   28.80    1.57
  -9   1   5   26.89    1.60
   9  -1   5   29.31    1.56
   9  -1   5   29.21    1.52
  -9  -1  -5   26.32    1.58
   9   1  -5   29.03    1.48
   9   1  -5   27.22    1.59
   9   2   5    8.57    0.68
  -9  -2   5    8.62    0.62
   9  -2  -5    9.84    0.72
   9   2  -5    7.95    0.65
   9   2  -5    7.85    0.61
   9  -2   5    8.38    0.63
  -9  -2  -5    7.91    0.67
   9  -2   5    8.71    0.63
   9  -2   5    8.01    0.66
  -9   2   5    7.75    0.68
  -9  -3   5   15.62    0.97
   9   3   5   13.27    0.93
  -9  -3   5   13.97    0.89
  -9   3  -5   14.03    0.88
   9  -3  -5   13.78    0.98
  -9   3   5   12.99    0.97
   9  -3   5   14.59    0.90
   9   3  -5   14.12    0.93
   9  -3   5   14.50    1.00
  -9  -3  -5   13.29    0.98
  -9  -4   5    7.93    0.64
  -9  -4   5    6.07    0.55
  -9   4  -5    6.24    0.56
   9  -4  -5    5.97    0.63
   9   4   5    6.47    0.63
  -9   4   5    5.94    0.66
   9  -4   5    6.81    0.55
   9  -4   5    7.12    0.69
  -9  -4  -5    6.28    0.67
   9   4  -5    6.49    0.61
  -9   5  -5    2.22    0.38
   9  -5  -5    2.53    0.48
  -9  -5   5    1.62    0.39
   9   5   5    1.55    0.41
   9   5  -5    2.26    0.44
   9  -5   5    2.07    0.47
   9  -5   5    2.20    0.39
  -9   5   5    2.06    0.47
  -9  -5  -5    2.49    0.50
  -9   6  -5    2.53    0.43
   9   6   5    2.23    0.48
   9  -6  -5    2.18    0.49
  -9  -6   5    1.70    0.45
   9  -6   5    3.09    0.59
   9   6  -5    2.50    0.50
  -9   6   5    3.16    0.57
  -9  -6  -5    2.36    0.53
   9   7   5    0.39    0.32
   9  -7  -5    0.04    0.32
  -9   7   5    0.03    0.32
   9  -7   5    0.06    0.33
   9   7  -5    0.03    0.30
  -9  -7  -5   -0.15    0.34
   9  -8  -5    3.27    0.65
   9   8   5    3.04    0.59
   9  -8   5    3.42    0.65
  -9   8   5    2.93    0.65
  -9  -8  -5    4.39    0.74
   9   8  -5    4.03    0.69
   9   9   5    0.54    0.45
   9  -9  -5   -0.17    0.36
  -9  -9  -5    0.27    0.44
  -9   9   5    0.60    0.38
   9   9  -5    1.14    0.49
   9  -9   5    0.46    0.47
  10   0  -5    5.88    0.45
 -10   0   5    6.62    0.55
 -10   0  -5    5.97    0.55
  10   0   5    7.32    0.52
  10   0   5    6.70    0.56
  10   0  -5    5.43    0.57
 -10  -1   5    5.14    0.49
  10  -1  -5    5.89    0.39
  10  -1  -5    5.48    0.55
  10   1   5    6.29    0.43
  10   1   5    5.97    0.55
 -10  -1  -5    5.41    0.55
  10   1  -5    5.26    0.55
  10  -1   5    6.03    0.53
  10  -1   5    6.76    0.54
  10   1  -5    5.34    0.47
  10  -1   5    6.79    0.56
 -10   1   5    4.31    0.51
 -10  -2   5    1.83    0.32
  10   2   5    1.90    0.38
  10  -2  -5    1.86    0.40
  10   2  -5    1.66    0.32
 -10  -2  -5    1.32    0.34
 -10   2   5    1.80    0.38
  10  -2   5    2.12    0.34
  10   2  -5    1.95    0.36
  10  -2   5    2.21    0.39
  10  -2   5    2.74    0.37
 -10  -3   5   11.42    0.83
 -10  -3   5   11.38    0.75
  10   3   5   10.77    0.82
  10  -3  -5   10.73    0.85
 -10   3  -5   10.35    0.73
  10   3  -5   10.20    0.78
  10  -3   5   10.86    0.85
 -10   3   5    8.84    0.81
 -10  -3  -5    9.66    0.82
  10  -3   5   12.02    0.77
 -10  -4   5    3.46    0.45
  10  -4  -5    4.55    0.57
  10   4   5    5.24    0.56
 -10  -4   5    4.81    0.55
 -10   4  -5    3.81    0.43
  10   4  -5    3.79    0.49
 -10   4   5    4.24    0.55
 -10  -4  -5    5.23    0.61
  10  -4   5    4.31    0.48
  10  -4   5    4.36    0.57
 -10  -5   5    4.72    0.58
 -10   5  -5    4.93    0.53
  10  -5  -5    4.57    0.61
  10   5   5    6.11    0.64
  10   5  -5    5.36    0.61
 -10  -5  -5    4.77    0.66
 -10   5   5    5.32    0.65
  10  -5   5    6.40    0.69
  10   6   5    2.75    0.53
 -10   6  -5    2.95    0.47
 -10  -6   5    3.05    0.52
  10  -6  -5    1.57    0.47
  10  -6   5    3.13    0.59
  10   6  -5    2.60    0.54
 -10   6   5    3.94    0.61
 -10  -6  -5    3.03    0.58
  10   7   5    3.18    0.59
  10  -7  -5    2.48    0.54
 -10  -7  -5    3.16    0.64
  10   7  -5    2.79    0.54
 -10   7   5    1.92    0.53
  10  -7   5    1.23    0.50
  10  -8  -5    7.26    0.84
  10   8   5    8.40    0.86
 -10   8   5    9.25    0.95
  10  -8   5    7.93    0.91
  10   8  -5    9.04    0.88
 -10  -8  -5    8.55    0.95
  10   9   5    0.63    0.52
  10  -9  -5    0.73    0.39
 -10  -9  -5    1.47    0.53
  10   9  -5    0.85    0.52
 -10   9   5    0.08    0.38
  10  -9   5   -0.09    0.50
  11   0  -5   -0.07    0.22
  11   0   5   -0.10    0.21
 -11   0  -5   -0.17    0.20
  11   0   5    0.01    0.22
  11   0  -5    0.05    0.17
 -11   0   5    0.00    0.18
  11  -1  -5    6.75    0.44
  11   1   5    8.30    0.64
  11  -1  -5    6.39    0.62
 -11  -1   5    6.24    0.55
  11  -1   5    7.17    0.58
 -11   1   5    5.44    0.58
  11   1  -5    6.56    0.52
 -11  -1  -5    6.82    0.47
  11  -1   5    7.21    0.61
 -11  -1  -5    6.50    0.60
  11  -1   5    7.15    0.58
  11   1  -5    6.03    0.60
  11   2   5   29.18    1.58
 -11  -2   5   27.09    1.53
  11  -2  -5   27.65    1.63
 -11  -2  -5   24.80    1.59
  11  -2   5   27.42    1.50
  11  -2   5   28.31    1.60
  11  -2   5   28.48    1.56
 -11   2   5   25.73    1.60
  11   2  -5   24.34    1.57
  11   2  -5   27.27    1.50
 -11  -3   5    7.77    0.71
 -11  -3   5    8.35    0.63
  11   3   5    7.39    0.68
 -11   3  -5    7.58    0.60
  11  -3  -5    7.49    0.71
 -11   3   5    7.83    0.75
  11  -3   5    9.37    0.68
 -11  -3  -5    7.73    0.73
  11   3  -5    7.71    0.67
  11  -3   5    8.32    0.74
  11   4   5    8.83    0.78
 -11  -4   5    8.75    0.76
  11  -4  -5    8.70    0.79
 -11   4  -5    8.94    0.69
 -11  -4  -5    8.99    0.81
  11   4  -5    8.89    0.75
 -11   4   5    8.60    0.80
  11  -4   5    9.47    0.70
  11  -4   5    8.33    0.80
  11   5   5    5.53    0.64
 -11   5  -5    4.36    0.50
 -11  -5   5    4.49    0.58
  11  -5  -5    4.81    0.63
  11   5  -5    4.21    0.57
 -11   5   5    4.44    0.62
 -11  -5  -5    4.97    0.64
  11  -5   5    5.27    0.65
 -11  -6   5    1.98    0.47
  11   6   5    2.31    0.50
  11  -6  -5    1.69    0.46
 -11   6   5    1.95    0.51
 -11  -6  -5    2.20    0.55
  11  -6   5    1.26    0.46
  11   6  -5    1.57    0.46
 -11  -7   5    3.21    0.52
  11  -7  -5    2.47    0.54
  11   7   5    2.62    0.53
 -11  -7  -5    2.81    0.63
  11  -7   5    2.67    0.59
  11   7  -5    3.46    0.64
 -11   7   5    3.21    0.64
  11   8   5    0.81    0.39
  11  -8  -5    0.56    0.37
  11   8  -5    0.72    0.29
  11  -8   5   -0.12    0.28
 -11   8   5    0.35    0.37
 -11  -8  -5   -0.02    0.41
  11   9   5    1.81    0.68
  11  -9  -5    1.48    0.53
 -11  -9  -5    1.02    0.50
  11  -9   5    0.97    0.65
  11   9  -5    0.75    0.57
 -11   9   5    1.55    0.54
  12   0   5   23.80    1.24
 -12   0  -5   19.98    1.30
  12   0  -5   19.73    1.32
 -12   0   5   20.61    1.29
  12   0   5   20.57    1.25
  12   0  -5   21.29    1.15
  12  -1  -5   14.15    1.04
  12  -1  -5   16.41    0.83
 -12  -1   5   13.88    0.95
  12   1   5   15.91    1.00
 -12  -1  -5   14.83    0.86
 -12   1   5   13.73    1.00
 -12  -1  -5   14.60    1.02
  12  -1   5   14.53    1.00
  12  -1   5   15.96    0.98
  12   1  -5   14.89    0.91
  12  -1   5   14.55    0.95
  12   1  -5   13.37    1.00
  12   2   5    0.63    0.30
 -12  -2   5    0.02    0.18
  12  -2  -5    0.19    0.27
 -12   2   5    0.25    0.24
  12   2  -5    0.14    0.24
  12  -2   5    0.24    0.22
  12  -2   5    0.17    0.24
  12  -2   5   -0.10    0.25
 -12  -2  -5    0.34    0.28
  12   2  -5    0.02    0.20
 -12  -3   5    1.58    0.33
  12  -3  -5    1.15    0.38
 -12  -3   5    1.74    0.42
 -12   3  -5    0.85    0.26
  12   3   5    1.39    0.36
 -12  -3  -5    0.98    0.37
  12  -3   5    1.17    0.37
  12  -3   5    0.78    0.28
 -12   3   5    1.37    0.39
  12   3  -5    1.45    0.36
  12   4   5   15.59    1.12
  12  -4  -5   16.11    1.14
 -12   4  -5   14.72    1.00
 -12  -4   5   17.47    1.15
  12  -4   5   16.84    1.07
  12   4  -5   14.06    1.06
 -12   4   5   16.12    1.18
 -12  -4  -5   16.02    1.18
  12  -4   5   15.73    1.16
 -12   5  -5    1.87    0.39
  12   5   5    2.60    0.50
 -12  -5   5    2.16    0.46
  12  -5  -5    3.05    0.56
  12  -5   5    2.39    0.52
 -12   5   5    2.02    0.50
 -12  -5  -5    1.70    0.49
  12   5  -5    1.82    0.44
  12  -6  -5    2.78    0.56
 -12  -6   5    3.83    0.58
  12   6   5    3.84    0.57
  12  -6   5    2.96    0.61
 -12  -6  -5    2.79    0.60
 -12   6   5    3.23    0.63
  12   6  -5    3.60    0.56
  12   7   5    0.43    0.35
 -12  -7   5    1.32    0.42
  12  -7  -5    0.71    0.40
 -12   7   5    1.46    0.48
 -12  -7  -5    0.57    0.44
  12   7  -5    0.82    0.42
  12  -7   5    1.28    0.43
  12   8   5    0.52    0.39
  12  -8  -5    0.50    0.41
 -12  -8  -5    0.19    0.38
 -12   8   5    0.82    0.45
  12   8  -5   -0.34    0.25
  12  -8   5    0.84    0.43
  13   0   5    0.00    0.22
  13   0  -5    0.12    0.25
  13   0   5    0.01    0.22
 -13   0   5    0.37    0.22
  13   0  -5    0.12    0.19
 -13   0  -5   -0.11    0.23
  13  -1  -5    1.25    0.36
  13   1   5    0.57    0.27
 -13  -1   5    0.94    0.28
  13   1  -5    0.64    0.25
 -13   1   5    0.92    0.31
  13  -1   5    0.98    0.31
  13  -1   5    1.08    0.30
 -13  -1  -5    1.00    0.33
  13   1  -5    1.50    0.38
  13  -1   5    0.61    0.30
  13  -2  -5    7.73    0.73
  13   2   5    7.48    0.69
 -13  -2   5    7.33    0.62
  13   2  -5    7.88    0.73
 -13   2   5    8.85    0.75
 -13  -2  -5    7.49    0.73
  13   2  -5    6.67    0.61
  13  -2   5    8.00    0.68
  13  -2   5    8.37    0.65
  13  -2   5    6.99    0.68
  13   3   5    5.37    0.61
  13  -3  -5    4.45    0.61
 -13  -3   5    4.90    0.62
 -13   3  -5    4.71    0.49
  13  -3   5    4.57    0.58
  13  -3   5    5.83    0.57
 -13  -3  -5    4.74    0.62
  13   3  -5    5.62    0.56
 -13   3   5    4.61    0.61
  13   4   5    1.20    0.39
  13  -4  -5    0.79    0.34
 -13   4  -5    0.38    0.24
 -13  -4   5    0.11    0.30
 -13  -4  -5    0.44    0.37
  13  -4   5    0.56    0.34
  13   4  -5    0.14    0.26
 -13   4   5    0.46    0.33
  13  -4   5    0.81    0.35
  13   5   5    8.90    0.83
  13  -5  -5    8.76    0.84
 -13  -5   5    8.34    0.80
  13   5  -5    8.94    0.81
 -13  -5  -5    8.84    0.88
 -13   5   5    8.47    0.86
  13  -5   5    8.50    0.87
 -13  -6   5    0.02    0.35
  13  -6  -5   -0.16    0.30
  13   6   5    0.33    0.34
  13  -6   5    0.07    0.38
 -13  -6  -5    0.57    0.45
  13   6  -5    0.10    0.34
 -13   6   5   -0.03    0.36
  13   7   5    1.46    0.44
 -13  -7   5    1.30    0.42
  13  -7  -5    0.79    0.40
  13  -7   5    1.35    0.50
 -13  -7  -5    1.26    0.51
  13   7  -5    1.13    0.45
 -13   7   5    0.94    0.46
  13   8   5    1.87    0.50
  13  -8  -5    1.23    0.47
 -13  -8  -5    1.82    0.57
  13  -8   5    2.49    0.61
  13   8  -5    1.46    0.56
 -13   8   5    1.77    0.57
 -14   0   5    4.44    0.50
 -14   0  -5    3.62    0.42
  14   0   5    4.36    0.50
 -14   0  -5    4.54    0.56
  14   0  -5    4.07    0.42
  14   0  -5    4.94    0.59
  14  -1  -5    0.25    0.29
 -14  -1   5    0.50    0.25
  14   1   5    0.31    0.26
 -14  -1  -5    0.13    0.28
  14   1  -5    0.42    0.30
  14  -1   5    0.31    0.27
  14   1  -5    0.20    0.24
 -14   1   5    0.27    0.25
  14  -1   5    0.23    0.26
  14  -1   5   -0.01    0.24
  14  -2  -5    6.94    0.71
  14   2   5    7.22    0.68
 -14  -2   5    7.52    0.63
  14   2  -5    7.24    0.62
  14  -2   5    6.17    0.64
  14   2  -5    7.04    0.71
 -14  -2  -5    6.92    0.72
 -14   2   5    7.64    0.73
  14  -2   5    6.26    0.60
  14  -2   5    6.96    0.67
  14   3   5    1.01    0.37
 -14   3  -5    1.44    0.32
 -14  -3   5    1.27    0.42
  14  -3  -5    1.36    0.40
 -14   3   5    0.66    0.38
  14  -3   5    1.60    0.41
  14  -3   5    1.30    0.36
 -14  -3  -5    1.56    0.45
  14   3  -5    1.36    0.37
  14  -4  -5    4.55    0.64
 -14  -4   5    4.91    0.62
  14   4   5    3.77    0.58
  14   4  -5    3.34    0.52
 -14  -4  -5    4.69    0.65
 -14   4   5    5.47    0.66
  14  -4   5    4.72    0.57
  14  -4   5    5.12    0.65
 -14  -5   5    1.42    0.43
  14  -5  -5    1.35    0.45
  14   5   5    1.90    0.47
  14   5  -5    2.25    0.48
 -14  -5  -5    1.81    0.53
  14  -5   5    2.00    0.52
 -14   5   5    1.14    0.46
  14   6   5    2.98    0.57
  14  -6  -5    2.53    0.57
 -14  -6   5    2.61    0.58
  14   6  -5    3.36    0.62
 -14   6   5    3.98    0.64
  14  -6   5    2.13    0.58
 -14  -6  -5    3.50    0.67
 -14  -7   5    0.39    0.37
  14   7   5    0.31    0.28
  14  -7  -5    0.38    0.37
  14  -7   5    0.12    0.44
  14   7  -5    0.69    0.42
 -14   7   5    1.13    0.45
 -14  -7  -5    0.05    0.40
  14  -8  -5    0.73    0.41
  14   8   5    0.08    0.43
 -14  -8  -5    0.87    0.51
  14   8  -5    0.28    0.42
 -14   8   5    0.07    0.41
  14  -8   5    0.98    0.53
  15   0   5   -0.02    0.25
 -15   0   5   -0.01    0.23
 -15   0  -5   -0.42    0.26
  15   0  -5   -0.28    0.24
  15  -1  -5    1.28    0.41
 -15   1  -5    0.81    0.32
 -15  -1   5    1.17    0.31
  15   1   5    1.21    0.34
 -15   1   5    1.21    0.36
  15   1  -5    1.20    0.40
  15  -1   5    1.82    0.39
  15   1  -5    0.93    0.30
  15  -1   5    0.76    0.34
 -15  -1  -5    0.88    0.37
  15   2   5    3.81    0.52
  15  -2  -5    3.18    0.57
  15  -2   5    4.06    0.52
 -15  -2  -5    4.36    0.61
  15  -2   5    3.58    0.49
  15   2  -5    4.00    0.58
  15   2  -5    2.99    0.45
 -15   2   5    3.25    0.53
  15  -2   5    3.48    0.53
  15  -3  -5    0.59    0.37
 -15  -3   5    0.69    0.39
 -15   3  -5    0.14    0.23
  15   3   5    0.50    0.33
 -15  -3  -5    0.73    0.39
  15  -3   5    0.55    0.34
  15   3  -5    0.49    0.31
  15  -3   5    0.28    0.31
 -15   3   5    0.25    0.34
  15  -4  -5    7.63    0.79
  15   4   5    6.85    0.74
 -15  -4   5    7.38    0.77
 -15   4   5    7.41    0.81
 -15  -4  -5    7.71    0.82
  15  -4   5    6.85    0.76
  15   4  -5    6.02    0.67
  15  -4   5    7.33    0.70
  15  -5  -5    0.21    0.36
 -15  -5   5    0.84    0.42
  15   5   5    1.17    0.44
  15   5  -5    0.97    0.37
  15  -5   5    0.16    0.38
 -15   5   5    0.42    0.37
 -15  -5  -5    0.15    0.41
  15  -6  -5    1.89    0.53
 -15  -6   5    2.01    0.55
  15   6   5    1.77    0.49
  15   6  -5    2.18    0.53
  15  -6   5    2.62    0.62
 -15   6   5    1.93    0.46
 -15  -6  -5    2.39    0.61
  15   7   5    1.58    0.43
 -15  -7   5    1.35    0.43
  15  -7  -5    1.33    0.47
 -15   7   5    0.96    0.49
  15  -7   5    1.99    0.58
 -15  -7  -5    1.48    0.55
  15   7  -5    0.62    0.42
  15   8   5    0.91    0.57
  15  -8  -5    1.22    0.51
 -15   8   5    0.93    0.50
  15   8  -5    1.65    0.57
  15  -8   5    2.19    0.69
 -15  -8  -5    1.68    0.58
 -16   0  -5    2.63    0.52
  16   0   5    3.44    0.49
 -16   0   5    2.49    0.45
  16   0  -5    2.98    0.54
  16  -1  -5    5.39    0.67
  16   1   5    5.33    0.61
 -16  -1   5    5.55    0.57
 -16   1  -5    5.80    0.57
  16   1  -5    5.27    0.67
  16   1  -5    4.91    0.54
 -16  -1  -5    5.53    0.67
  16  -1   5    5.54    0.65
 -16   1   5    6.12    0.62
  16  -1   5    4.93    0.58
  16   2   5   14.06    1.05
  16  -2  -5   13.81    1.11
 -16  -2  -5   14.19    1.12
 -16   2   5   15.82    1.12
  16  -2   5   14.82    0.99
  16   2  -5   14.45    1.12
  16  -2   5   13.27    1.05
  16   2  -5   14.75    0.99
  16  -2   5   13.27    1.03
  16  -3  -5    1.08    0.42
 -16  -3   5    1.40    0.46
  16   3   5    1.60    0.43
 -16   3   5    2.14    0.47
  16  -3   5    1.60    0.41
  16  -3   5    1.48    0.44
  16   3  -5    0.70    0.32
 -16  -3  -5    0.87    0.42
  16   4   5    4.77    0.68
  16  -4  -5    5.67    0.71
 -16  -4   5    5.10    0.70
  16  -4   5    6.12    0.64
 -16  -4  -5    5.72    0.75
  16  -4   5    4.91    0.69
  16   4  -5    4.72    0.63
 -16   4   5    5.93    0.71
 -16  -5   5    1.42    0.47
  16  -5  -5    1.82    0.51
  16   5   5    1.16    0.45
 -16   5   5    0.79    0.45
 -16  -5  -5    2.17    0.57
  16   5  -5    1.87    0.50
  16  -5   5    2.22    0.57
  16  -6  -5    0.56    0.40
  16   6   5    1.07    0.44
 -16  -6   5    0.49    0.46
 -16  -6  -5    1.17    0.53
  16   6  -5    0.09    0.35
  16  -6   5    0.61    0.45
 -16   6   5    1.00    0.34
  16  -7  -5    1.51    0.47
  16   7   5    1.71    0.47
 -16  -7   5    1.48    0.49
  16   7  -5    1.14    0.48
 -16   7   5    0.55    0.46
  16  -7   5    0.53    0.48
 -16  -7  -5    1.14    0.52
  17   0   5   -0.01    0.25
 -17   0  -5    0.10    0.30
  17   0  -5   -0.38    0.26
 -17   0   5    0.00    0.24
  17  -1  -5    8.97    0.86
  17   1   5    7.29    0.76
 -17   1  -5    8.10    0.72
  17  -1   5    7.91    0.74
 -17   1   5   10.10    0.82
 -17  -1  -5    8.99    0.86
  17   1  -5    8.86    0.86
  17  -1   5    9.20    0.83
  17   2   5    9.77    0.89
  17  -2  -5   11.31    1.00
 -17   2  -5   12.22    0.91
  17   2  -5    9.72    0.80
 -17  -2  -5   12.00    1.00
  17  -2   5   10.76    0.83
  17   2  -5   10.91    0.98
  17  -2   5    9.07    0.89
 -17   2   5   11.87    0.97
  17  -3  -5    1.80    0.52
 -17   3  -5    2.64    0.55
  17   3   5    2.80    0.54
 -17  -3   5    1.43    0.50
 -17  -3  -5    2.84    0.60
  17   3  -5    2.08    0.44
 -17   3   5    2.36    0.50
  17  -3   5    2.39    0.49
  17  -4  -5    0.44    0.39
 -17  -4   5    0.47    0.38
  17   4   5    0.21    0.36
  17  -4   5   -0.06    0.28
 -17   4   5    0.34    0.35
  17   4  -5    0.47    0.33
 -17  -4  -5   -0.02    0.33
  17  -4   5   -0.06    0.34
  17   5   5    1.14    0.46
  17  -5  -5    1.39    0.46
 -17  -5   5    0.89    0.45
  17  -5   5    1.19    0.49
 -17   5   5    0.54    0.41
  17   5  -5    0.93    0.41
 -17  -5  -5    0.47    0.46
  17  -6  -5    1.21    0.47
 -17  -6   5    1.28    0.46
  17   6   5    0.42    0.40
  17  -6   5    0.53    0.42
  17   6  -5    1.08    0.42
 -17  -6  -5    0.83    0.50
 -17   6   5    0.65    0.31
 -17   7  -5    2.70    0.77
  17   7   5    0.67    0.48
  17  -7  -5    2.14    0.55
 -17  -7   5    2.14    0.54
 -17  -7  -5    2.08    0.61
 -17   7   5    1.57    0.54
  17   7  -5    1.77    0.55
  18   0   5    0.17    0.28
 -18   0   5    0.41    0.24
  18   0  -5    0.43    0.35
 -18   0  -5    0.19    0.33
  18  -1  -5    2.03    0.52
  18   1   5    1.91    0.46
  18  -1   5    1.89    0.44
  18  -1   5    2.69    0.52
  18   1  -5    2.11    0.49
 -18  -1  -5    2.02    0.51
 -18   1   5    3.26    0.50
 -18   2  -5    9.28    0.79
  18   2   5    8.71    0.83
  18  -2  -5    7.86    0.88
  18   2  -5   10.04    0.92
  18   2  -5    8.54    0.75
  18  -2   5    8.87    0.83
 -18   2   5    9.80    0.87
 -18  -2  -5    8.33    0.88
 -18   3  -5    1.18    0.41
 -18  -3   5    2.33    0.56
  18   3   5    1.50    0.47
  18  -3  -5    1.78    0.50
 -18  -3  -5    2.00    0.53
  18   3  -5    1.82    0.43
 -18   3   5    2.49    0.54
  18  -3   5    2.66    0.52
  18   4   5    0.67    0.42
 -18  -4   5    1.27    0.50
 -18   4  -5    0.56    0.36
  18  -4  -5    0.72    0.43
 -18   4   5    0.40    0.33
  18   4  -5    0.37    0.33
 -18  -4  -5   -0.17    0.32
  18  -4   5   -0.09    0.29
  18  -5  -5    0.66    0.43
 -18  -5   5    1.00    0.46
 -18   5  -5    1.43    0.52
  18   5   5    1.22    0.47
 -18   5   5    0.47    0.38
  18   5  -5    0.72    0.38
 -18  -5  -5    1.06    0.50
  18  -6  -5    0.17    0.37
 -18   6  -5    0.13    0.46
  18   6   5    1.30    0.48
 -18  -6   5    0.90    0.44
  18   6  -5    0.34    0.35
 -18  -6  -5    1.32    0.53
 -18   6   5    0.03    0.31
  18  -7  -5    0.75    0.45
 -18   7  -5    0.67    0.66
  18   7   5    0.71    0.48
 -18  -7   5    0.51    0.46
 -18  -7  -5    0.52    0.56
  18   7  -5    1.00    0.51
 -19   0  -5    0.01    0.33
  19   0  -5    0.38    0.35
  19   0   5   -0.02    0.29
  19   1   5    1.98    0.46
  19  -1  -5    1.27    0.48
  19  -1   5    1.03    0.42
  19   1  -5    1.06    0.44
 -19  -1  -5    1.48    0.47
 -19   1   5    1.14    0.38
  19  -1   5    0.36    0.31
  19   2   5    0.24    0.31
 -19   2  -5    0.14    0.30
  19  -2  -5    0.36    0.40
 -19  -2  -5    0.01    0.38
  19  -2   5    0.01    0.32
 -19   2   5    0.18    0.29
  19   2  -5   -0.07    0.34
 -19   3  -5    1.30    0.35
  19  -3  -5    0.64    0.45
 -19  -3   5    0.32    0.40
  19   3   5    0.04    0.35
  19   3  -5    0.28    0.30
 -19   3   5    0.68    0.36
  19  -3   5    0.68    0.37
 -19  -3  -5   -0.15    0.32
  19   4   5    0.52    0.39
 -19  -4   5    0.94    0.46
  19  -4  -5    0.66    0.42
 -19   4  -5    0.49    0.35
 -19   4   5    1.02    0.35
 -19  -4  -5    0.64    0.34
  19   4  -5    1.02    0.42
 -19  -5   5    4.72    0.75
  19  -5  -5    6.36    0.79
  19   5   5    4.93    0.71
 -19   5  -5    5.24    0.73
 -19   5   5    5.52    0.75
  19   5  -5    4.68    0.66
 -19  -5  -5    6.89    0.87
  19   6   5    2.29    0.58
 -19   6  -5    2.10    0.69
 -19  -6   5    2.27    0.54
  19  -6  -5    2.34    0.55
 -19   6   5    2.80    0.64
  19   6  -5    1.81    0.53
 -19  -6  -5    1.54    0.61
  20   0   5    1.63    0.44
 -20   0  -5    2.43    0.56
  20   0  -5    1.26    0.43
  20  -1  -5    5.20    0.76
  20   1   5    5.54    0.66
  20   1  -5    5.90    0.75
  20  -1   5    5.79    0.70
 -20   1   5    5.55    0.62
 -20  -1  -5    5.43    0.77
  20  -2  -5    1.49    0.51
  20   2   5    1.04    0.40
 -20   2   5    1.24    0.37
  20   2  -5    1.01    0.42
  20  -2   5    0.67    0.38
 -20  -2  -5    1.27    0.45
  20   3   5    5.22    0.71
 -20   3  -5    5.23    0.64
 -20  -3   5    6.58    0.81
  20  -3  -5    6.09    0.81
  20  -3   5    6.37    0.78
 -20  -3  -5    6.56    0.78
 -20   3   5    7.02    0.75
  20   3  -5    5.45    0.65
  20   4   5    2.44    0.59
  20  -4  -5    1.87    0.55
 -20  -4   5    3.17    0.66
 -20   4  -5    4.37    0.55
 -20   4   5    3.81    0.59
 -20  -4  -5    2.20    0.52
  20   4  -5    3.21    0.57
  20   5   5    3.08    0.66
  20  -5  -5    3.24    0.68
 -20   5  -5    2.63    0.62
 -20  -5   5    3.63    0.68
 -20   5   5    3.27    0.68
 -20  -5  -5    3.47    0.75
  20   5  -5    3.77    0.63
 -20  -6   5    2.09    0.55
  20   6   5    1.50    0.59
  20  -6  -5    1.65    0.54
 -20   6  -5    3.99    0.90
 -20  -6  -5    1.08    0.57
 -20   6   5    2.27    0.74
  20   6  -5    2.05    0.55
  21   0  -5    0.11    0.32
  21   0   5   -0.06    0.31
 -21   0  -5   -0.18    0.32
  21   1   5    0.22    0.35
  21  -1  -5    0.70    0.42
  21   1  -5    0.28    0.35
 -21  -1  -5    0.29    0.34
  21  -1   5    0.63    0.41
  21  -2  -5   -0.16    0.34
  21   2   5    0.49    0.37
 -21  -2   5   -0.14    0.43
 -21   2   5    0.84    0.40
  21   2  -5    0.90    0.40
 -21  -2  -5    0.47    0.37
  21  -2   5    0.20    0.39
 -21  -3   5    1.11    0.48
  21  -3  -5    1.06    0.45
  21   3   5    0.44    0.38
 -21  -3  -5    1.45    0.47
 -21   3   5    2.22    0.49
  21  -3   5    1.62    0.49
 -21  -4   5    0.63    0.46
  21   4   5    1.75    0.49
  21  -4  -5    0.81    0.50
 -21   4  -5    3.32    0.56
 -21   4   5    2.09    0.55
 -21  -4  -5    2.14    0.52
  21   4  -5    2.23    0.51
  21   5   5    0.63    0.42
 -21  -5   5    1.04    0.49
 -21   5  -5    1.49    0.53
  21  -5  -5    1.04    0.50
 -21  -5  -5    2.05    0.61
  21   5  -5    0.44    0.39
 -21   5   5    0.84    0.55
  22   0  -5    1.73    0.45
 -22   0  -5    1.82    0.50
  22  -1  -5    1.17    0.51
 -22   1  -5    1.32    0.45
  22   1   5    1.18    0.44
 -22  -1  -5    1.25    0.43
  22   1  -5    0.86    0.43
  22  -2  -5    2.97    0.68
 -22  -2   5    3.28    0.72
  22   2   5    2.75    0.56
  22  -2   5    4.50    0.66
 -22   2   5    4.03    0.60
 -22  -2  -5    2.93    0.62
  22   3   5    1.51    0.46
  22  -3  -5    2.36    0.59
 -22  -3   5    2.14    0.60
  22  -3   5    1.70    0.49
 -22   3   5    4.52    0.62
 -22  -3  -5    1.69    0.50
  22  -4  -5    0.49    0.42
  22   4   5   -0.31    0.33
 -22  -4   5   -0.15    0.40
 -22   4  -5    0.60    0.53
 -22  -4  -5    0.35    0.36
 -22   4   5    1.05    0.48
 -22  -5   5    2.93    0.71
  22  -5  -5    2.70    0.67
  22   5   5    2.50    0.60
 -22   5  -5    3.77    0.88
 -22   5   5    3.24    0.94
  22   5  -5    1.67    0.53
  23   0  -5   -0.34    0.29
 -23   0  -5    0.01    0.30
  23  -1  -5    5.36    0.84
  23   1   5    6.38    0.75
 -23   1  -5    5.96    0.75
  23   1  -5    6.10    0.78
 -23  -1  -5    6.90    0.84
 -23  -2   5    1.67    0.63
  23  -2  -5    1.69    0.58
  23   2   5    2.13    0.50
 -23  -2  -5    1.26    0.47
  23  -2   5    2.02    0.51
  23   3   5    0.07    0.31
 -23  -3   5   -0.44    0.40
  23  -3  -5    0.06    0.39
  23  -3   5   -0.01    0.36
 -23  -3  -5    0.29    0.40
 -23   3   5    0.04    0.45
 -23  -4   5   -0.13    0.49
  23   4   5    0.67    0.48
  23  -4  -5   -0.03    0.41
 -23   4   5    0.80    0.69
 -24   0  -5    2.37    0.63
  24   0  -5    3.27    0.72
 -24   1  -5    2.91    0.69
  24  -1  -5    0.64    0.50
 -24  -1  -5    2.06    0.65
  24   1  -5    2.43    0.62
 -24  -2   5   -0.34    0.48
  24  -2  -5   -0.46    0.40
  24   2   5    0.17    0.33
 -24  -2  -5    0.05    0.47
  24  -2   5    0.11    0.38
 -24  -3   5    0.19    0.54
  24   3   5    0.93    0.44
  24  -3  -5    0.81    0.54
  24  -3   5    0.41    0.49
 -25   0  -5   -0.24    0.65
 -25   1  -5    0.03    0.64
 -25  -1  -5    0.65    0.75
   0   0  -6  250.74   11.63
   0   0   6  256.30   11.63
   0   0   6  245.56   12.18
   0   0  -6  250.95   12.02
   0  -1  -6    1.55    0.26
   0  -1   6    1.70    0.29
   0   1   6    1.63    0.27
   0   1   6    1.70    0.23
   0   1  -6    1.74    0.26
   0   1  -6    1.51    0.16
   0  -2  -6   43.26    2.32
   0   2   6   46.61    2.31
   0   2  -6   47.29    2.26
   0   2   6   45.55    2.20
   0  -2   6   42.41    2.35
   0   3   6   62.87    2.92
   0  -3   6   55.98    3.09
   0  -3  -6   58.90    3.07
   0   3  -6   58.56    2.96
   0   3   6   63.18    3.05
   0  -3   6   58.87    2.91
   0   4   6    1.93    0.31
   0   4  -6    1.54    0.32
   0  -4  -6    1.87    0.37
   0  -4   6    1.84    0.26
   0   4   6    1.72    0.31
   0  -4   6    2.02    0.37
   0  -5  -6   38.47    2.05
   0   5  -6   34.27    1.94
   0  -5   6   36.07    1.85
   0  -5   6   34.56    2.02
   0   5   6   35.45    1.95
   0   5   6   34.06    1.88
   0   6   6   99.95    5.11
   0  -6   6  102.68    5.21
   0  -6  -6   96.16    5.15
   0   6   6   97.54    4.91
   0   6  -6  105.44    5.02
   0   7   6    0.73    0.26
   0   7  -6    1.00    0.41
   0  -7  -6    1.30    0.42
   0   7   6    0.78    0.31
   0  -7   6    1.99    0.42
   0  -8  -6    3.25    0.62
   0   8  -6    4.48    0.61
   0  -8   6    3.57    0.58
   0   9  -6    0.96    0.40
   0  -9  -6   -0.35    0.34
   0 -10  -6    0.14    0.42
   0  10  -6    0.94    0.70
  -1   0   6    0.29    0.21
   1   0  -6    0.49    0.18
   1   0  -6   -0.12    0.16
   1   0   6    0.04    0.20
   1   0   6    0.20    0.15
  -1   0  -6   -0.13    0.14
   1   1   6    8.12    0.51
   1   1   6    7.15    0.49
  -1  -1   6    6.74    0.53
   1  -1  -6    6.52    0.51
  -1   1  -6    7.82    0.51
  -1   1   6    8.80    0.56
   1   1  -6    7.54    0.43
   1   1  -6    7.33    0.50
  -1   1   6    7.13    0.45
   1  -1   6    8.00    0.57
  -1  -1  -6    6.95    0.51
  -1  -2   6  100.92    5.21
  -1  -2   6  105.76    5.03
  -1   2  -6  104.04    4.98
   1  -2  -6   99.77    5.16
   1   2   6  106.38    5.15
   1   2   6  109.15    4.96
  -1   2   6  107.16    4.92
  -1  -2  -6  100.52    5.15
  -1   2   6  108.84    5.19
   1  -2   6  103.02    5.22
   1   2  -6  105.74    4.98
   1   3   6   23.58    1.28
  -1  -3   6   21.82    1.35
   1  -3  -6   24.95    1.38
  -1  -3   6   22.98    1.22
   1   3   6   24.55    1.30
  -1   3  -6   22.71    1.30
   1   3  -6   22.10    1.30
  -1  -3  -6   24.79    1.38
   1  -3   6   22.24    1.37
  -1   3   6   25.46    1.35
   1  -3   6   24.97    1.20
  -1   3   6   25.07    1.25
   1   4   6    4.77    0.42
  -1   4  -6    3.25    0.41
  -1  -4   6    3.44    0.33
  -1  -4   6    2.61    0.40
   1   4   6    3.02    0.38
   1  -4  -6    3.87    0.48
  -1   4   6    3.73    0.42
  -1  -4  -6    4.14    0.49
  -1   4   6    3.67    0.37
   1  -4   6    3.59    0.32
   1  -4   6    3.73    0.45
   1   4  -6    3.44    0.42
   1  -5  -6    3.02    0.49
   1   5   6    3.59    0.39
  -1  -5   6    2.09    0.40
   1   5   6    2.53    0.37
  -1  -5   6    2.49    0.34
  -1   5  -6    3.05    0.41
   1   5  -6    2.57    0.41
  -1   5   6    2.12    0.35
  -1  -5  -6    2.99    0.48
   1  -5   6    3.49    0.35
   1  -5   6    2.67    0.45
  -1   5   6    3.26    0.42
   1  -6  -6   10.26    0.87
  -1   6  -6   10.85    0.83
   1   6   6   10.81    0.77
   1   6   6    9.25    0.75
  -1  -6   6   10.25    0.84
  -1  -6  -6    9.00    0.83
  -1   6   6    8.74    0.72
   1  -6   6    9.34    0.85
  -1   6   6   10.03    0.79
   1   6  -6   12.28    0.89
  -1  -7   6    2.86    0.50
   1  -7  -6    1.24    0.43
   1   7   6    2.21    0.42
  -1   7  -6    2.23    0.50
  -1  -7  -6    1.32    0.46
  -1   7   6    0.91    0.33
   1  -7   6    2.38    0.49
   1   7  -6    1.90    0.45
  -1   8  -6    3.17    0.59
   1  -8  -6    1.72    0.48
  -1  -8   6    3.35    0.57
  -1  -8  -6    1.74    0.53
   1   8  -6    3.94    0.58
   1  -8   6    3.08    0.55
  -1   9  -6    3.80    0.58
   1  -9  -6    3.69    0.66
   1  -9   6    3.50    0.65
   1   9  -6    2.65    0.61
  -1  -9  -6    2.51    0.62
   1 -10  -6    2.50    0.61
  -1  10  -6    3.48    0.86
   1  10  -6    2.94    0.80
  -1 -10  -6    1.97    0.57
  -2   0  -6    2.76    0.29
   2   0  -6    3.82    0.31
   2   0   6    3.42    0.35
   2   0   6    2.97    0.32
  -2   0   6    3.42    0.39
   2   0  -6    3.32    0.34
  -2  -1   6   23.03    1.35
  -2   1  -6   25.09    1.29
   2   1   6   24.85    1.28
  -2   1  -6   23.45    1.21
   2  -1  -6   24.71    1.33
   2   1   6   26.01    1.30
   2  -1   6   23.71    1.35
  -2   1   6   23.83    1.21
   2   1  -6   26.00    1.27
   2   1  -6   26.35    1.28
  -2  -1  -6   23.53    1.31
  -2   1   6   25.68    1.36
  -2  -2   6   25.94    1.47
  -2  -2   6   27.41    1.36
   2   2   6   27.41    1.40
  -2   2  -6   25.82    1.40
   2   2   6   28.55    1.40
   2  -2  -6   24.16    1.45
   2   2  -6   27.28    1.41
  -2  -2  -6   25.12    1.46
   2  -2   6   26.46    1.49
  -2   2   6   28.84    1.48
  -2   2   6   26.34    1.32
  -2  -3   6    0.62    0.24
   2   3   6    0.25    0.20
  -2  -3   6    0.43    0.17
  -2   3  -6    0.15    0.19
   2  -3  -6    0.61    0.26
   2   3   6    0.55    0.19
   2  -3   6    0.43    0.14
  -2   3   6    0.24    0.15
   2   3  -6    0.11    0.20
  -2  -3  -6    0.07    0.23
  -2   3   6    0.37    0.24
   2  -3   6    0.49    0.24
  -2  -4   6   11.74    0.72
   2   4   6   13.09    0.77
   2  -4  -6   12.67    0.87
  -2   4  -6   11.35    0.79
  -2  -4   6   10.82    0.81
   2   4   6   11.36    0.78
  -2  -4  -6   12.38    0.86
   2  -4   6   12.66    0.70
  -2   4   6   12.01    0.73
   2   4  -6   11.69    0.81
  -2   4   6   12.37    0.83
   2  -4   6   11.00    0.85
   2  -5  -6   15.43    1.04
  -2  -5   6   14.67    0.89
   2   5   6   15.91    0.94
   2   5   6   13.80    0.95
  -2  -5   6   13.19    0.99
  -2   5  -6   14.67    0.99
   2  -5   6   15.84    0.88
  -2  -5  -6   14.94    1.06
  -2   5   6   14.79    0.91
   2  -5   6   14.17    1.04
   2   5  -6   14.90    1.01
  -2   5   6   15.44    1.01
  -2   6  -6    0.87    0.33
   2   6   6    0.33    0.26
  -2  -6   6    0.63    0.30
   2  -6  -6    0.30    0.32
   2   6   6    0.37    0.23
  -2   6   6    0.38    0.28
   2   6  -6    0.20    0.26
  -2   6   6    0.01    0.23
  -2  -6  -6    0.45    0.34
   2  -6   6   -0.39    0.23
  -2  -7   6    2.42    0.47
   2   7   6    2.98    0.49
  -2   7  -6    2.21    0.48
   2  -7  -6    2.15    0.50
  -2  -7  -6    2.43    0.53
   2  -7   6    2.54    0.53
  -2   7   6    2.45    0.47
   2   7  -6    2.61    0.51
   2  -8  -6    1.38    0.44
  -2  -8   6    2.27    0.53
  -2   8  -6    2.19    0.51
   2   8   6    2.91    0.51
  -2  -8  -6    2.74    0.58
   2   8  -6    2.90    0.58
   2  -8   6    3.38    0.55
   2  -9  -6    1.22    0.45
  -2   9  -6    0.91    0.36
   2   9  -6    0.54    0.34
   2  -9   6    0.06    0.33
  -2  -9  -6    0.64    0.45
   2 -10  -6    0.06    0.39
   2  10  -6    0.27    0.61
  -2 -10  -6    0.53    0.44
  -3   0  -6   -0.09    0.13
   3   0  -6   -0.05    0.14
  -3   0   6   -0.20    0.18
   3   0  -6   -0.12    0.17
   3   0   6    0.02    0.17
   3   0   6   -0.13    0.18
   3   1   6   57.17    2.87
  -3  -1   6   56.97    3.01
  -3   1  -6   57.92    2.87
   3  -1  -6   57.50    2.97
   3  -1  -6   62.06    2.78
   3   1   6   62.44    2.95
  -3   1  -6   57.50    2.88
   3   1  -6   58.78    2.85
   3   1  -6   60.21    2.92
  -3  -1  -6   59.08    2.96
  -3   1   6   59.06    3.01
   3  -1   6   60.40    3.01
   3  -2  -6    1.36    0.29
   3   2   6    1.76    0.29
  -3  -2   6    1.93    0.31
   3   2   6    1.39    0.22
  -3   2  -6    1.61    0.26
  -3  -2  -6    1.11    0.27
  -3   2   6    1.80    0.32
  -3   2   6    1.34    0.18
   3   2  -6    2.02    0.31
   3   2  -6    1.34    0.22
   3  -2   6    1.46    0.31
   3  -3  -6    2.64    0.40
  -3   3  -6    2.05    0.33
   3   3   6    2.43    0.28
  -3  -3   6    2.26    0.29
   3   3   6    1.82    0.32
  -3  -3   6    2.30    0.35
   3  -3   6    2.61    0.24
  -3   3   6    2.35    0.26
  -3  -3  -6    2.25    0.37
   3   3  -6    2.90    0.37
   3  -3   6    2.14    0.35
  -3   3   6    2.94    0.41
  -3  -4   6   27.56    1.44
   3   4   6   23.07    1.47
   3  -4  -6   26.99    1.57
   3   4   6   27.34    1.45
  -3   4  -6   26.18    1.49
  -3  -4   6   26.33    1.55
  -3   4   6   28.84    1.57
  -3   4   6   28.87    1.41
   3  -4   6   28.71    1.41
  -3  -4  -6   29.11    1.60
   3  -4   6   24.83    1.57
   3   4  -6   24.65    1.51
   3  -5  -6    9.19    0.80
  -3   5  -6   10.17    0.76
  -3  -5   6   10.07    0.69
  -3  -5   6    9.81    0.77
   3   5   6   11.12    0.70
   3   5   6    8.86    0.74
   3  -5   6    9.30    0.81
   3   5  -6   11.75    0.82
   3  -5   6   10.14    0.66
  -3   5   6   11.20    0.81
  -3   5   6   10.12    0.67
  -3  -5  -6    9.55    0.82
  -3   6  -6   -0.19    0.22
   3  -6  -6    0.03    0.29
   3   6   6   -0.04    0.24
  -3  -6   6    0.16    0.26
  -3   6   6   -0.19    0.23
   3  -6   6    0.40    0.33
   3   6  -6    0.88    0.35
  -3  -6  -6    0.53    0.33
  -3   7  -6   34.58    1.86
   3  -7  -6   29.11    1.86
   3   7   6   29.83    1.78
  -3  -7   6   32.19    1.84
   3  -7   6   30.85    1.90
  -3  -7  -6   27.18    1.85
  -3   7   6   26.33    1.80
   3   7  -6   30.66    1.85
  -3   8  -6    2.79    0.55
   3   8   6    2.56    0.50
   3  -8  -6    2.15    0.54
   3   8  -6    2.97    0.59
  -3   8   6    1.97    0.48
  -3  -8  -6    2.09    0.56
   3  -8   6    2.59    0.56
   3  -9  -6    1.71    0.46
  -3   9  -6    0.76    0.41
   3   9  -6    1.21    0.44
  -3  -9  -6    1.20    0.46
   3  -9   6    0.39    0.34
   3 -10  -6    3.62    0.69
   3  10  -6    3.71    0.91
  -3 -10  -6    3.59    0.74
   3 -10   6    2.04    0.91
   4   0  -6  730.14   34.05
  -4   0   6  700.14   34.40
  -4   0  -6  704.34   34.01
   4   0  -6  682.14   32.80
   4   0   6  741.72   34.36
   4   0   6  717.18   32.88
  -4  -1   6   35.96    1.91
   4  -1  -6   36.60    1.70
   4   1   6   35.59    1.83
  -4   1  -6   35.55    1.80
   4   1   6   36.99    1.83
   4  -1  -6   34.01    1.89
  -4   1   6   34.65    1.91
   4  -1   6   36.53    1.90
   4  -1   6   37.80    1.83
   4   1  -6   35.77    1.85
   4   1  -6   36.41    1.79
  -4  -1  -6   35.44    1.87
  -4   2  -6    2.63    0.34
   4   2   6    2.63    0.36
  -4  -2   6    2.64    0.36
   4  -2  -6    2.33    0.37
   4   2   6    3.15    0.27
   4  -2   6    2.86    0.40
   4   2  -6    2.84    0.35
   4  -2   6    3.23    0.26
   4   2  -6    2.56    0.31
  -4   2   6    2.72    0.37
  -4  -2  -6    2.73    0.38
   4   3   6   12.16    0.85
  -4  -3   6   14.41    0.89
   4   3   6   14.06    0.76
  -4   3  -6   13.35    0.85
   4  -3  -6   12.97    0.90
  -4  -3   6   13.67    0.81
   4   3  -6   14.11    0.88
  -4   3   6   14.50    0.93
  -4   3   6   13.73    0.72
  -4  -3  -6   12.41    0.89
   4  -3   6   14.48    0.76
   4  -3   6   13.14    0.92
   4  -4  -6   23.68    1.46
  -4   4  -6   23.44    1.38
   4   4   6   24.93    1.40
   4   4   6   25.46    1.31
  -4  -4   6   22.70    1.41
  -4  -4   6   24.28    1.35
   4   4  -6   25.98    1.44
   4  -4   6   24.39    1.30
  -4   4   6   26.53    1.48
  -4   4   6   25.45    1.28
  -4  -4  -6   25.48    1.49
   4  -4   6   22.15    1.47
   4   5   6    2.16    0.39
  -4  -5   6    2.66    0.37
  -4  -5   6    2.43    0.41
  -4   5  -6    2.46    0.38
   4  -5  -6    1.89    0.41
  -4  -5  -6    2.96    0.48
  -4   5   6    2.52    0.35
   4  -5   6    3.10    0.48
  -4   5   6    2.81    0.46
   4   5  -6    3.55    0.49
   4   6   6    2.70    0.47
   4  -6  -6    2.74    0.51
  -4  -6   6    2.54    0.45
  -4   6  -6    3.06    0.49
   4  -6   6    3.66    0.58
  -4   6   6    3.08    0.48
   4   6  -6    3.17    0.53
  -4  -6  -6    2.88    0.52
   4  -7  -6    4.54    0.64
  -4  -7   6    6.11    0.62
  -4   7  -6    6.21    0.64
   4   7   6    5.38    0.61
  -4   7   6    4.67    0.61
  -4  -7  -6    4.92    0.68
   4   7  -6    5.30    0.66
   4  -7   6    5.87    0.71
  -4   8  -6   18.55    1.23
   4  -8  -6   14.48    1.20
   4   8   6   15.28    1.14
   4   8  -6   14.58    1.20
   4  -8   6   16.28    1.24
  -4   8   6   13.33    1.14
  -4  -8  -6   14.78    1.23
   4   9   6   -0.20    0.40
   4  -9  -6    0.38    0.36
  -4   9  -6   -0.23    0.35
  -4  -9  -6   -0.35    0.36
   4   9  -6   -0.17    0.31
   4  -9   6    0.18    0.35
   4 -10  -6    4.95    0.83
  -4 -10  -6    4.57    0.81
   5   0   6   -0.13    0.18
  -5   0  -6   -0.08    0.15
   5   0  -6   -0.13    0.19
  -5   0   6    0.21    0.20
   5   0  -6   -0.15    0.12
   5   0   6   -0.05    0.18
   5  -1  -6   10.56    0.52
   5   1   6   11.30    0.61
   5  -1  -6   10.03    0.70
  -5  -1   6   10.22    0.70
   5   1   6   10.32    0.68
  -5   1  -6    9.61    0.62
  -5   1   6    9.58    0.70
   5  -1   6   10.74    0.71
   5   1  -6    9.77    0.66
  -5  -1  -6    9.72    0.68
   5   1  -6   10.99    0.65
   5  -1   6   10.42    0.68
   5   2   6    3.77    0.27
  -5   2  -6    3.11    0.37
  -5  -2   6    2.75    0.38
   5   2   6    3.66    0.40
   5  -2  -6    3.23    0.40
   5  -2   6    3.62    0.32
  -5   2   6    3.51    0.41
  -5  -2  -6    2.89    0.40
   5   2  -6    3.17    0.37
   5   2  -6    3.18    0.35
   5  -2   6    3.57    0.43
   5  -3  -6   17.65    1.08
  -5  -3   6   17.55    1.04
  -5  -3   6   17.20    0.99
   5   3   6   16.92    1.03
  -5   3  -6   16.04    1.00
   5   3   6   17.74    0.89
  -5   3   6   16.30    0.84
   5  -3   6   17.03    0.93
   5   3  -6   17.63    1.03
  -5  -3  -6   14.41    1.05
  -5   3   6   17.78    1.10
   5  -3   6   16.40    1.09
   5   4   6   -0.10    0.19
   5   4   6    0.12    0.11
  -5  -4   6    0.16    0.20
   5  -4  -6   -0.13    0.23
  -5   4  -6    0.11    0.18
  -5  -4   6    0.05    0.19
  -5   4   6    0.14    0.15
  -5   4   6    0.32    0.25
  -5  -4  -6    0.06    0.26
   5   4  -6   -0.01    0.21
   5  -4   6    0.13    0.16
   5  -4   6    0.23    0.24
  -5  -5   6    6.41    0.53
   5  -5  -6    5.80    0.61
  -5   5  -6    5.50    0.54
  -5  -5   6    3.79    0.49
   5   5   6    5.68    0.57
  -5  -5  -6    7.86    0.69
   5   5  -6    5.77    0.59
  -5   5   6    6.66    0.63
   5  -5   6    5.33    0.63
   5   6   6    0.50    0.30
  -5  -6   6    1.24    0.32
   5  -6  -6    1.58    0.43
  -5   6  -6    0.71    0.31
  -5  -6   6    1.09    0.32
   5  -6   6    1.15    0.41
   5   6  -6    1.04    0.38
  -5   6   6    0.26    0.31
  -5  -6  -6    0.87    0.40
   5   7   6    8.67    0.82
   5  -7  -6    8.91    0.86
  -5   7  -6   11.53    0.86
   5  -7   6    9.55    0.93
  -5  -7  -6    9.65    0.91
   5   7  -6    9.82    0.89
  -5   7   6    9.33    0.87
   5   8   6    1.83    0.44
  -5   8  -6    2.34    0.51
   5  -8  -6    2.34    0.55
   5  -8   6    2.00    0.54
  -5  -8  -6    2.59    0.60
   5   8  -6    2.20    0.54
  -5   8   6    2.46    0.52
   5  -9  -6    0.39    0.38
   5   9   6    0.10    0.31
  -5  -9  -6    0.48    0.42
  -5   9   6    0.02    0.27
   5  -9   6    0.52    0.36
   5   9  -6    0.22    0.37
   6   0  -6  150.33    7.14
  -6   0  -6  152.37    7.45
   6   0  -6  153.03    7.48
  -6   0   6  147.95    7.56
   6   0   6  161.49    7.51
   6   0   6  154.84    7.24
   6  -1  -6   46.97    2.14
  -6   1  -6   43.94    2.31
   6   1   6   44.96    2.31
   6   1   6   48.45    2.29
   6  -1  -6   41.88    2.37
  -6  -1   6   43.76    2.39
   6  -1   6   47.51    2.30
   6   1  -6   44.90    2.35
  -6  -1  -6   45.69    2.37
  -6   1   6   43.28    2.41
   6  -1   6   48.49    2.39
   6   1  -6   46.92    2.25
  -6   2  -6   68.57    3.40
  -6  -2   6   71.37    3.55
   6  -2  -6   65.13    3.54
   6   2   6   68.77    3.43
  -6  -2  -6   69.14    3.54
   6   2  -6   66.48    3.49
   6  -2   6   74.47    3.44
   6   2  -6   68.43    3.39
  -6   2   6   72.19    3.60
   6  -2   6   70.49    3.57
   6  -3  -6   -0.03    0.23
  -6  -3   6    0.67    0.24
   6   3   6    0.33    0.23
  -6  -3   6    0.31    0.22
  -6   3  -6    0.01    0.17
   6  -3   6    0.58    0.19
  -6  -3  -6    0.58    0.27
   6  -3   6    0.62    0.29
   6   3  -6    0.47    0.23
  -6   3   6    0.32    0.27
  -6   4  -6    2.41    0.35
   6   4   6    2.40    0.40
  -6  -4   6    2.55    0.37
   6  -4  -6    2.16    0.42
  -6  -4   6    2.39    0.37
   6  -4   6    2.41    0.32
   6  -4   6    2.35    0.43
  -6  -4  -6    2.51    0.44
  -6   4   6    2.78    0.44
   6   4  -6    2.52    0.43
   6   5   6    0.60    0.30
  -6   5  -6   -0.01    0.20
  -6  -5   6   -0.05    0.21
   6  -5  -6    0.44    0.32
  -6  -5   6   -0.12    0.22
  -6  -5  -6    0.79    0.34
  -6   5   6    0.32    0.27
   6  -5   6    0.51    0.31
   6   5  -6    0.36    0.28
   6  -6  -6    6.69    0.70
   6   6   6    6.68    0.67
  -6  -6   6    6.57    0.61
  -6  -6   6    6.38    0.62
  -6   6  -6    5.73    0.59
  -6   6   6    5.87    0.67
  -6  -6  -6    5.68    0.71
   6   6  -6    5.72    0.66
   6  -6   6    6.17    0.72
   6  -7  -6    2.53    0.54
  -6   7  -6    1.60    0.43
   6   7   6    1.80    0.44
  -6   7   6    1.96    0.49
   6   7  -6    2.07    0.50
   6  -7   6    3.18    0.60
  -6  -7  -6    3.23    0.61
   6   8   6    3.96    0.59
  -6   8  -6    6.80    0.71
   6  -8  -6    4.43    0.73
   6   8  -6    5.03    0.67
  -6   8   6    3.25    0.64
   6  -8   6    4.70    0.67
  -6  -8  -6    4.91    0.80
   6  -9  -6    0.90    0.43
   6   9   6    0.69    0.38
   6   9  -6    0.02    0.37
  -6  -9  -6    1.38    0.49
   6  -9   6   -0.03    0.39
  -6   9   6    0.01    0.29
   7   0   6   -0.20    0.19
   7   0  -6   -0.05    0.19
  -7   0  -6   -0.06    0.16
  -7   0   6    0.06    0.20
   7   0   6    0.26    0.20
   7   0  -6   -0.08    0.15
   7   1   6    2.44    0.26
   7  -1  -6    2.47    0.19
   7  -1  -6    2.08    0.35
   7   1   6    1.88    0.32
  -7  -1   6    2.12    0.34
   7  -1   6    2.24    0.37
   7   1  -6    1.96    0.33
   7  -1   6    2.69    0.34
   7  -1   6    2.06    0.33
   7   1  -6    1.93    0.30
  -7   1   6    1.76    0.34
  -7  -1  -6    1.69    0.31
  -7   2  -6    9.27    0.63
   7   2   6    8.35    0.65
   7  -2  -6    7.71    0.66
  -7  -2   6    8.28    0.63
   7   2  -6    8.96    0.63
  -7  -2  -6    7.42    0.65
   7   2  -6    9.06    0.63
   7  -2   6    9.70    0.70
  -7   2   6    7.66    0.66
   7  -2   6    8.72    0.59
   7  -3  -6    0.08    0.23
  -7  -3   6    0.42    0.24
  -7   3  -6    0.09    0.17
   7   3   6    0.15    0.22
  -7  -3   6   -0.01    0.17
   7   3  -6    0.07    0.23
   7  -3   6    0.07    0.17
  -7   3   6    0.32    0.26
  -7  -3  -6   -0.09    0.21
   7  -3   6   -0.03    0.23
   7   4   6   14.94    1.08
  -7  -4   6   19.53    1.10
  -7  -4   6   17.81    1.08
  -7   4  -6   15.94    1.04
   7  -4  -6   17.96    1.16
  -7   4   6   16.90    1.16
   7  -4   6   17.10    1.01
   7  -4   6   16.79    1.18
   7   4  -6   18.11    1.12
  -7  -4  -6   18.05    1.18
   7   5   6    0.99    0.32
  -7  -5   6    0.62    0.28
  -7  -5   6    0.48    0.27
  -7   5  -6    0.78    0.27
   7  -5  -6    0.90    0.35
  -7   5   6    0.88    0.34
   7  -5   6    0.79    0.34
   7   5  -6    0.72    0.32
  -7  -5  -6    1.23    0.40
  -7   6  -6    1.85    0.39
   7   6   6    1.25    0.38
  -7  -6   6    1.99    0.40
   7  -6  -6    1.48    0.42
   7  -6   6    1.34    0.45
  -7  -6  -6    1.52    0.46
  -7   6   6    0.89    0.37
   7   6  -6    0.98    0.39
   7   7   6   13.10    1.02
   7  -7  -6   10.72    1.01
  -7   7  -6   14.86    1.02
   7   7  -6   12.45    1.05
  -7  -7  -6   12.50    1.09
  -7   7   6   12.51    1.06
   7  -7   6   13.73    1.12
   7   8   6    0.99    0.39
   7  -8  -6    0.95    0.46
  -7  -8  -6    1.69    0.52
   7  -8   6    1.45    0.47
   7   8  -6    2.01    0.51
  -7   8   6    1.35    0.45
   7  -9  -6    0.57    0.43
   7   9   6   -0.32    0.30
  -7  -9  -6    0.55    0.42
   7  -9   6    0.02    0.39
   7   9  -6    0.31    0.41
  -7   9   6    0.14    0.31
  -8   0  -6   12.28    0.80
   8   0   6   13.69    0.83
   8   0  -6   12.24    0.71
   8   0  -6   11.55    0.83
   8   0   6   13.66    0.78
  -8   0   6   11.44    0.83
   8  -1  -6   84.94    4.35
   8  -1  -6   88.40    4.02
   8   1   6   87.79    4.21
  -8  -1   6   84.82    4.35
   8   1   6   89.13    4.24
   8   1  -6   83.72    4.12
   8  -1   6   87.32    4.34
   8   1  -6   85.59    4.33
   8  -1   6   86.61    4.18
  -8   1   6   82.56    4.38
   8  -1   6   89.86    4.29
  -8  -1  -6   81.00    4.32
   8   2   6   12.68    0.88
   8  -2  -6   13.40    0.90
  -8   2  -6   13.25    0.84
  -8  -2   6   13.20    0.85
   8   2  -6   12.20    0.85
   8   2  -6   13.57    0.84
  -8  -2  -6   12.26    0.88
   8  -2   6   13.93    0.91
   8  -2   6   14.28    0.83
  -8   2   6   12.06    0.90
   8   3   6   14.68    1.06
  -8  -3   6   18.52    1.08
   8  -3  -6   18.31    1.13
  -8   3  -6   15.68    1.02
  -8  -3   6   18.47    1.08
  -8   3   6   16.68    1.15
   8   3  -6   18.54    1.08
  -8  -3  -6   15.19    1.10
   8  -3   6   18.84    1.02
   8  -3   6   16.59    1.13
   8   4   6    0.33    0.26
  -8   4  -6    0.42    0.23
  -8  -4   6    0.17    0.21
  -8  -4   6    0.63    0.28
   8  -4  -6    0.18    0.29
   8  -4   6    0.25    0.21
   8   4  -6    0.07    0.25
   8  -4   6   -0.16    0.26
  -8   4   6    0.54    0.31
  -8  -4  -6    0.59    0.32
   8  -5  -6   -0.12    0.25
   8   5   6    0.34    0.28
  -8  -5   6    0.28    0.27
  -8  -5   6    0.04    0.23
  -8   5  -6   -0.01    0.21
   8   5  -6    0.75    0.31
   8  -5   6    0.23    0.30
  -8   5   6    0.31    0.31
  -8  -5  -6    0.64    0.35
  -8  -6   6   -0.10    0.24
  -8   6  -6    0.20    0.23
   8   6   6   -0.01    0.28
   8  -6  -6    0.19    0.29
  -8   6   6    0.06    0.30
   8   6  -6    0.03    0.29
  -8  -6  -6   -0.25    0.34
   8  -6   6   -0.20    0.30
   8   7   6    3.21    0.58
   8  -7  -6    1.72    0.48
  -8   7  -6    4.02    0.52
  -8  -7  -6    2.87    0.61
   8   7  -6    2.71    0.55
   8  -7   6    2.54    0.58
  -8   7   6    2.46    0.56
   8   8   6    3.60    0.54
   8  -8  -6    1.78    0.51
  -8   8   6    1.41    0.50
   8   8  -6    3.04    0.59
   8  -8   6    1.79    0.53
  -8  -8  -6    1.96    0.55
   8   9   6    8.84    0.95
   8  -9  -6    7.96    0.90
  -8  -9  -6    9.48    1.01
  -8   9   6   10.11    0.97
   8  -9   6   10.10    1.08
   8   9  -6   10.28    1.01
  -9   0  -6    0.13    0.18
   9   0   6    0.29    0.23
   9   0  -6    0.08    0.16
   9   0  -6   -0.22    0.19
   9   0   6   -0.03    0.19
  -9   0   6    0.09    0.20
  -9  -1   6   28.96    1.67
   9  -1  -6   30.71    1.46
   9   1   6   31.60    1.56
   9   1   6   30.19    1.65
   9  -1  -6   28.71    1.70
  -9  -1  -6   27.78    1.67
   9  -1   6   29.38    1.62
   9   1  -6   29.96    1.69
   9   1  -6   29.61    1.56
  -9   1   6   28.30    1.70
   9  -1   6   32.65    1.66
   9  -1   6   31.07    1.67
  -9  -2   6    6.37    0.55
   9   2   6    7.73    0.63
   9  -2  -6    7.14    0.63
  -9   2   6    6.52    0.62
  -9  -2  -6    5.61    0.58
   9  -2   6    7.12    0.58
   9  -2   6    7.21    0.62
   9  -2   6    7.18    0.55
   9   2  -6    6.54    0.54
   9   2  -6    5.81    0.56
  -9  -3   6   -0.13    0.22
  -9  -3   6    0.24    0.22
   9  -3  -6    0.18    0.26
   9   3   6    0.11    0.21
  -9   3  -6    0.16    0.18
  -9   3   6    0.16    0.23
   9   3  -6    0.00    0.21
  -9  -3  -6    0.26    0.25
   9  -3   6    0.33    0.21
   9  -3   6    0.11    0.26
   9  -4  -6    5.27    0.61
  -9  -4   6    5.87    0.53
  -9   4  -6    4.98    0.52
  -9  -4   6    6.26    0.59
   9   4   6    6.87    0.64
   9  -4   6    5.73    0.53
   9   4  -6    6.24    0.60
   9  -4   6    5.13    0.63
  -9   4   6    5.08    0.62
  -9  -4  -6    6.47    0.66
  -9   5  -6    1.10    0.30
   9  -5  -6    1.04    0.36
   9   5   6    1.58    0.40
  -9  -5   6    1.10    0.34
  -9   5   6    1.20    0.39
   9   5  -6    1.12    0.36
   9  -5   6    0.77    0.39
  -9  -5  -6    1.02    0.41
   9  -6  -6    5.28    0.66
   9   6   6    6.08    0.66
  -9  -6   6    5.10    0.58
  -9   6  -6    4.98    0.55
  -9   6   6    4.98    0.66
  -9  -6  -6    5.38    0.71
   9  -6   6    5.31    0.70
   9   6  -6    4.49    0.61
   9  -7  -6    0.64    0.41
   9   7   6    0.45    0.35
  -9   7   6    0.33    0.38
   9  -7   6    1.43    0.49
  -9  -7  -6   -0.03    0.40
   9   7  -6    0.99    0.40
   9  -8  -6    0.41    0.42
   9   8   6    1.34    0.43
  -9   8   6    1.07    0.45
   9   8  -6    0.53    0.35
  -9  -8  -6    0.89    0.46
   9  -8   6    1.88    0.51
   9  -9  -6    0.51    0.41
   9   9   6    0.73    0.48
   9   9  -6    0.74    0.51
  -9  -9  -6    1.10    0.50
  -9   9   6    0.46    0.39
   9  -9   6    0.52    0.48
  10   0   6   20.57    1.18
 -10   0  -6   19.03    1.17
  10   0  -6   20.45    1.05
  10   0  -6   18.67    1.20
 -10   0   6   17.49    1.18
  10   0   6   20.17    1.13
  10  -1  -6    4.05    0.51
 -10  -1   6    5.06    0.50
  10   1   6    6.64    0.43
  10   1   6    6.39    0.55
  10  -1  -6    6.10    0.38
 -10   1   6    5.07    0.54
  10  -1   6    5.32    0.50
  10   1  -6    4.47    0.45
  10   1  -6    5.24    0.54
  10  -1   6    5.57    0.52
  10  -1   6    5.97    0.52
 -10  -1  -6    4.65    0.52
  10   2   6    0.68    0.30
 -10  -2   6    0.32    0.23
  10  -2  -6    0.48    0.29
  10  -2   6    0.78    0.31
  10  -2   6    0.68    0.25
  10   2  -6    1.05    0.30
 -10   2   6    0.12    0.24
 -10  -2  -6    0.45    0.26
  10   2  -6    0.58    0.24
  10  -2   6    0.29    0.23
 -10   3  -6    9.57    0.73
 -10  -3   6   11.07    0.82
  10   3   6   11.46    0.84
 -10  -3   6   10.54    0.74
  10  -3  -6   11.10    0.86
  10   3  -6    9.93    0.76
 -10   3   6    9.90    0.84
 -10  -3  -6   10.45    0.84
  10  -3   6   10.09    0.73
  10  -3   6   10.67    0.84
  10  -4  -6    7.22    0.72
  10   4   6    8.69    0.73
 -10  -4   6    8.05    0.69
 -10   4  -6    6.81    0.60
 -10  -4   6    7.14    0.62
  10  -4   6    7.10    0.74
 -10   4   6    8.22    0.76
  10   4  -6    7.09    0.68
  10  -4   6    8.42    0.64
 -10  -4  -6    9.08    0.77
 -10   5  -6    7.90    0.65
  10   5   6    7.57    0.74
  10  -5  -6    7.36    0.73
 -10  -5   6    6.86    0.67
 -10  -5  -6    8.05    0.80
  10   5  -6    7.28    0.71
  10  -5   6    7.51    0.78
 -10   5   6    6.58    0.74
 -10   6  -6    1.54    0.37
  10   6   6    1.32    0.42
 -10  -6   6    2.25    0.44
  10  -6  -6    1.07    0.40
  10  -6   6    1.87    0.50
  10   6  -6    1.11    0.40
 -10  -6  -6    1.45    0.49
 -10   6   6    2.22    0.51
  10  -7  -6    5.03    0.71
  10   7   6    5.87    0.70
 -10   7   6    5.77    0.75
  10   7  -6    5.86    0.73
 -10  -7  -6    5.84    0.78
  10  -7   6    6.12    0.78
  10  -8  -6    5.38    0.72
  10   8   6    5.72    0.70
 -10   8   6    5.58    0.74
  10   8  -6    3.75    0.68
 -10  -8  -6    4.50    0.74
  10  -8   6    4.20    0.69
  10  -9  -6    0.16    0.38
  10   9   6    0.25    0.49
  10  -9   6    1.23    0.64
 -10   9   6    0.27    0.37
  10   9  -6    1.30    0.58
 -10  -9  -6    0.98    0.53
 -11   0   6    0.03    0.20
  11   0  -6    0.15    0.23
  11   0   6    0.20    0.21
  11   0  -6   -0.24    0.15
 -11   0  -6    0.00    0.20
  11   0   6    0.09    0.21
  11  -1  -6    0.58    0.28
 -11  -1   6    0.87    0.26
  11  -1  -6    0.37    0.16
  11   1   6    0.98    0.21
  11   1   6    0.27    0.24
  11  -1   6    0.53    0.28
  11   1  -6    0.18    0.20
 -11  -1  -6    0.59    0.27
  11  -1   6    0.71    0.28
  11   1  -6    0.65    0.27
 -11   1   6    0.64    0.27
  11  -1   6    0.59    0.26
  11  -2  -6    1.83    0.42
 -11  -2   6    1.90    0.35
  11   2   6    1.45    0.37
 -11   2   6    1.99    0.42
  11   2  -6    1.79    0.37
  11  -2   6    2.41    0.42
  11  -2   6    2.03    0.37
 -11  -2  -6    1.65    0.38
  11   2  -6    1.62    0.32
  11  -2   6    2.43    0.39
  11  -3  -6    6.71    0.67
 -11  -3   6    6.20    0.65
  11   3   6    6.94    0.67
 -11   3  -6    6.17    0.56
 -11  -3   6    6.34    0.57
 -11   3   6    7.05    0.71
  11  -3   6    7.38    0.61
  11  -3   6    7.46    0.68
  11   3  -6    6.66    0.61
 -11  -3  -6    6.89    0.70
  11   4   6    4.07    0.55
  11  -4  -6    4.14    0.58
 -11   4  -6    3.67    0.45
 -11  -4   6    3.52    0.52
  11  -4   6    4.16    0.57
  11  -4   6    4.08    0.48
  11   4  -6    3.57    0.50
 -11  -4  -6    3.82    0.59
 -11   4   6    5.42    0.62
  11  -5  -6    1.43    0.43
 -11   5  -6    1.39    0.34
  11   5   6    1.22    0.40
 -11  -5   6    2.11    0.44
 -11  -5  -6    1.21    0.44
 -11   5   6    0.91    0.40
  11   5  -6    1.12    0.38
  11  -5   6    1.98    0.48
 -11  -6   6    2.02    0.46
  11   6   6    2.39    0.50
  11  -6  -6    1.50    0.45
  11   6  -6    2.26    0.49
 -11   6   6    2.51    0.56
  11  -6   6    1.99    0.54
 -11  -6  -6    2.22    0.56
  11   7   6    5.00    0.63
  11  -7  -6    3.49    0.65
  11   7  -6    4.40    0.67
 -11  -7  -6    4.46    0.73
 -11   7   6    4.51    0.70
  11  -7   6    3.59    0.67
  11  -8  -6    1.00    0.42
  11   8   6    1.08    0.44
 -11  -8  -6    1.73    0.53
  11   8  -6    0.67    0.31
  11  -8   6    1.03    0.44
 -11   8   6    0.57    0.42
  11   9   6    0.60    0.61
  11  -9  -6   -0.08    0.42
 -11   9   6    0.42    0.38
 -11  -9  -6    0.79    0.50
  11  -9   6    0.07    0.59
  12   0  -6   27.38    1.34
  12   0  -6   22.09    1.49
 -12   0  -6   24.72    1.49
  12   0   6   26.07    1.46
 -12   0   6   22.38    1.47
  12   0   6   26.13    1.41
 -12  -1   6    2.43    0.36
  12   1   6    2.11    0.40
  12  -1  -6    0.84    0.33
 -12   1   6    2.35    0.41
  12  -1   6    2.71    0.40
 -12  -1  -6    2.20    0.41
  12   1  -6    2.12    0.41
  12  -1   6    2.86    0.42
  12   1  -6    2.22    0.35
  12  -1   6    2.24    0.40
 -12  -2   6    1.79    0.33
  12   2   6    0.95    0.32
  12  -2  -6    1.35    0.37
 -12   2   6    1.16    0.36
 -12  -2  -6    1.91    0.41
  12  -2   6    0.44    0.28
  12  -2   6    1.55    0.35
  12  -2   6    1.40    0.34
  12   2  -6    1.31    0.35
  12   2  -6    1.23    0.31
  12   3   6    1.13    0.37
  12  -3  -6    1.06    0.37
 -12  -3   6    1.72    0.32
 -12  -3   6    1.27    0.39
 -12   3  -6    1.23    0.29
  12   3  -6    1.57    0.36
  12  -3   6    1.27    0.33
  12  -3   6    1.33    0.38
 -12  -3  -6    1.14    0.39
 -12   3   6    2.20    0.46
  12  -4  -6   11.60    0.98
 -12   4  -6   12.17    0.86
  12   4   6   12.30    0.97
 -12  -4   6   13.45    0.97
  12  -4   6   12.21    1.00
 -12   4   6   13.16    1.05
  12   4  -6   11.47    0.91
 -12  -4  -6   12.13    1.01
  12  -4   6   13.47    0.91
  12  -5  -6    4.25    0.63
  12   5   6    4.30    0.60
 -12  -5   6    4.93    0.60
  12  -5   6    4.76    0.66
 -12   5   6    4.48    0.65
 -12  -5  -6    4.58    0.67
  12   5  -6    4.55    0.57
 -12  -6   6   -0.33    0.29
  12  -6  -6    0.27    0.39
  12   6   6    0.44    0.35
  12   6  -6    0.02    0.34
 -12  -6  -6   -0.36    0.35
  12  -6   6    0.26    0.38
 -12   6   6   -0.03    0.33
  12   7   6    0.07    0.31
  12  -7  -6    0.81    0.43
  12   7  -6    0.02    0.36
 -12   7   6   -0.09    0.34
 -12  -7  -6    0.29    0.39
  12  -7   6    0.19    0.35
  12   8   6    0.97    0.47
  12  -8  -6    0.26    0.38
 -12  -8  -6    1.26    0.51
  12   8  -6    1.19    0.48
 -12   8   6    1.27    0.49
  12  -8   6    0.62    0.36
 -13   0  -6   -0.03    0.22
  13   0  -6   -0.26    0.25
  13   0   6    0.11    0.25
 -13   0   6   -0.02    0.19
  13   0  -6    0.18    0.19
  13   0   6   -0.33    0.20
 -13  -1   6    5.28    0.54
  13  -1  -6    5.82    0.63
  13   1   6    6.30    0.61
  13  -1   6    7.13    0.60
 -13   1   6    5.59    0.59
  13  -1   6    5.39    0.54
 -13  -1  -6    5.31    0.61
  13   1  -6    5.68    0.52
  13   1  -6    6.41    0.66
  13  -1   6    6.35    0.61
  13  -2  -6    2.23    0.45
 -13  -2   6    2.27    0.39
  13   2   6    2.33    0.43
 -13  -2  -6    2.53    0.48
  13  -2   6    2.07    0.42
 -13   2   6    3.65    0.52
  13  -2   6    2.40    0.41
  13   2  -6    3.08    0.49
  13   2  -6    2.33    0.39
  13  -2   6    1.97    0.41
  13   3   6    4.88    0.60
  13  -3  -6    4.65    0.63
 -13  -3   6    5.71    0.64
 -13   3  -6    5.27    0.52
  13   3  -6    4.67    0.54
  13  -3   6    4.16    0.52
  13  -3   6    4.86    0.60
 -13  -3  -6    5.76    0.66
 -13   3   6    5.30    0.64
  13   4   6    1.26    0.40
  13  -4  -6    1.28    0.42
 -13  -4   6    0.93    0.40
 -13   4  -6    0.92    0.30
 -13   4   6    0.67    0.39
  13   4  -6    1.08    0.37
  13  -4   6    1.33    0.42
 -13  -4  -6    1.54    0.43
  13  -4   6    0.59    0.31
 -13  -5   6    5.55    0.66
  13  -5  -6    5.62    0.68
  13   5   6    5.03    0.66
  13   5  -6    4.01    0.59
 -13  -5  -6    5.42    0.73
 -13   5   6    5.65    0.71
  13  -5   6    5.31    0.71
  13  -6  -6    2.62    0.56
  13   6   6    2.54    0.54
 -13  -6   6    2.75    0.53
 -13   6   6    2.57    0.60
  13  -6   6    1.75    0.54
 -13  -6  -6    1.95    0.57
  13   6  -6    1.92    0.50
  13   7   6    1.77    0.47
  13  -7  -6    1.50    0.48
  13   7  -6    1.83    0.53
  13  -7   6    1.83    0.57
 -13  -7  -6    0.89    0.49
 -13   7   6    1.40    0.52
  13   8   6    0.65    0.43
  13  -8  -6   -0.12    0.33
  13   8  -6    0.44    0.42
 -13  -8  -6    0.55    0.47
 -13   8   6   -0.76    0.35
  13  -8   6   -0.11    0.35
  14   0   6    6.04    0.52
  14   0   6    5.55    0.58
  14   0  -6    5.42    0.64
  14   0  -6    6.00    0.49
 -14   0   6    4.72    0.55
 -14   0  -6    6.06    0.64
  14  -1  -6    1.76    0.44
 -14  -1   6    1.34    0.33
  14   1   6    1.73    0.39
 -14   1   6    1.80    0.42
 -14  -1  -6    2.02    0.46
  14   1  -6    1.44    0.32
  14   1  -6    1.65    0.42
  14  -1   6    1.54    0.36
  14  -1   6    1.09    0.34
  14  -1   6    1.16    0.36
  14  -2  -6    7.26    0.77
  14   2   6    8.54    0.75
 -14  -2   6    8.27    0.71
 -14   2   6    9.56    0.81
  14  -2   6    8.80    0.71
  14  -2   6    8.41    0.74
  14   2  -6    8.53    0.78
  14   2  -6    8.63    0.68
  14  -2   6    7.86    0.73
 -14  -2  -6    8.66    0.80
  14   3   6    0.86    0.38
 -14  -3   6    1.44    0.46
 -14   3  -6    2.21    0.39
  14  -3  -6    2.86    0.54
 -14   3   6    2.24    0.48
 -14  -3  -6    2.32    0.51
  14  -3   6    2.17    0.46
  14   3  -6    1.95    0.39
  14  -3   6    2.11    0.43
  14   4   6    0.58    0.35
 -14  -4   6    0.14    0.34
  14  -4  -6    0.10    0.33
 -14   4  -6    1.00    0.28
 -14   4   6    0.73    0.39
  14  -4   6    1.03    0.40
  14   4  -6    0.04    0.26
  14  -4   6    0.37    0.26
 -14  -4  -6    0.54    0.40
  14   5   6    2.65    0.57
  14  -5  -6    3.46    0.61
 -14  -5   6    3.07    0.56
 -14   5   6    2.88    0.61
 -14  -5  -6    3.56    0.64
  14  -5   6    2.81    0.59
  14   5  -6    2.73    0.53
  14   6   6    3.00    0.57
 -14  -6   6    3.09    0.59
  14  -6  -6    2.77    0.60
  14   6  -6    2.28    0.53
 -14   6   6    2.55    0.59
 -14  -6  -6    1.71    0.56
  14  -6   6    2.68    0.63
  14  -7  -6    0.02    0.34
  14   7   6    0.52    0.34
 -14  -7  -6    0.11    0.37
  14   7  -6    0.11    0.35
 -14   7   6    0.58    0.42
  14  -7   6   -0.26    0.38
  14   8   6    0.01    0.43
  14  -8  -6    0.39    0.40
 -14   8   6    0.63    0.43
  14   8  -6   -0.01    0.44
  14  -8   6    0.25    0.45
 -14  -8  -6    0.87    0.51
 -15   0  -6    0.26    0.29
  15   0  -6    0.15    0.29
  15   0   6    0.19    0.26
 -15   0   6    0.12    0.23
 -15  -1   6    0.39    0.27
  15   1   6   -0.01    0.27
  15  -1  -6    0.80    0.36
  15  -1   6    0.94    0.32
 -15  -1  -6    0.79    0.36
  15  -1   6    0.98    0.36
 -15   1   6    1.46    0.38
  15   1  -6    0.60    0.26
  15   1  -6    0.96    0.38
  15  -1   6    0.61    0.31
 -15  -2   6    8.36    0.74
  15  -2  -6    8.02    0.81
  15   2   6    7.84    0.75
 -15   2   6   10.09    0.85
 -15  -2  -6    7.88    0.80
  15   2  -6    9.53    0.84
  15   2  -6    7.64    0.67
  15  -2   6    8.85    0.75
  15  -2   6    8.15    0.74
  15  -2   6    8.45    0.71
  15   3   6    2.29    0.49
  15  -3  -6    1.92    0.49
 -15  -3   6    2.00    0.48
 -15   3  -6    2.26    0.40
  15  -3   6    2.32    0.43
  15  -3   6    1.62    0.46
 -15  -3  -6    3.05    0.55
  15   3  -6    1.67    0.41
 -15   3   6    2.10    0.50
  15  -4  -6    1.27    0.41
  15   4   6    0.73    0.39
 -15  -4   6    1.71    0.49
  15   4  -6    1.09    0.38
 -15  -4  -6    0.83    0.41
 -15   4   6    1.84    0.48
  15  -4   6    1.57    0.47
  15  -4   6    1.13    0.36
  15   5   6    8.38    0.88
  15  -5  -6    9.53    0.93
 -15  -5   6    9.07    0.88
  15  -5   6    8.68    0.93
 -15  -5  -6   11.19    1.01
  15   5  -6    7.78    0.82
 -15   5   6   11.17    1.01
  15   6   6    0.94    0.38
 -15  -6   6    1.41    0.48
  15  -6  -6    0.67    0.41
 -15  -6  -6    0.72    0.47
 -15   6   6    1.03    0.40
  15  -6   6    0.61    0.43
  15   6  -6    0.48    0.37
  15   7   6    0.93    0.37
  15  -7  -6    1.11    0.46
 -15   7   6    0.55    0.46
 -15  -7  -6    0.32    0.44
  15   7  -6    1.38    0.47
  15  -7   6    0.72    0.50
  15  -8  -6    4.77    0.72
  15   8   6    3.81    0.81
 -15  -8  -6    3.47    0.79
 -15   8   6    2.62    0.67
  15   8  -6    3.36    0.71
 -16   0   6    4.42    0.54
  16   0  -6    4.43    0.63
  16   0   6    4.78    0.56
 -16   0  -6    4.40    0.59
 -16   1  -6    2.79    0.49
  16  -1  -6    3.23    0.57
 -16  -1   6    2.71    0.45
  16   1   6    2.48    0.50
  16   1  -6    3.82    0.58
  16  -1   6    2.78    0.48
  16   1  -6    2.55    0.41
  16  -1   6    3.08    0.52
 -16  -1  -6    3.49    0.55
 -16   1   6    2.97    0.49
  16   2   6    1.54    0.42
  16  -2  -6    1.28    0.41
 -16   2   6    0.70    0.40
  16   2  -6    1.18    0.34
  16  -2   6    1.29    0.40
 -16  -2  -6    1.28    0.45
  16   2  -6    1.93    0.48
  16  -2   6    1.71    0.38
  16  -2   6    1.29    0.38
  16   3   6    0.46    0.32
 -16   3  -6    0.50    0.24
 -16  -3   6    0.04    0.35
  16  -3  -6    0.20    0.34
  16  -3   6    0.64    0.33
  16  -3   6    0.36    0.33
  16   3  -6    0.08    0.27
 -16  -3  -6    1.17    0.44
 -16   3   6    0.29    0.37
  16  -4  -6    9.17    0.93
 -16  -4   6   10.75    0.96
  16   4   6    9.84    0.91
 -16   4   6    9.57    0.94
  16   4  -6    9.32    0.84
 -16  -4  -6    9.22    0.92
  16  -4   6   11.04    0.94
  16  -5  -6    6.65    0.84
 -16  -5   6    8.39    0.85
  16   5   6    8.59    0.86
 -16   5   6    9.41    0.93
  16   5  -6    8.28    0.82
  16  -5   6    6.54    0.85
 -16  -5  -6    8.38    0.94
  16  -6  -6    0.75    0.41
 -16  -6   6    0.15    0.38
  16   6   6    0.73    0.44
 -16  -6  -6    1.02    0.53
 -16   6   6    0.24    0.27
  16   6  -6    0.79    0.41
  16  -6   6    0.36    0.38
  16  -7  -6    0.70    0.44
  16   7   6    1.28    0.45
  16   7  -6    0.13    0.40
 -16   7   6    0.79    0.50
  16  -7   6    0.77    0.53
 -16  -7  -6    1.27    0.56
 -17   0  -6    0.00    0.29
  17   0  -6   -0.26    0.27
 -17   0   6    0.15    0.24
  17   0   6   -0.09    0.28
  17   1   6    1.49    0.41
 -17  -1   6    1.50    0.39
  17  -1  -6    1.77    0.48
 -17   1   6    2.77    0.49
  17  -1   6    1.55    0.40
 -17  -1  -6    2.33    0.50
  17  -1   6    1.55    0.44
  17   1  -6    1.93    0.49
  17  -2  -6   25.04    1.68
  17   2   6   21.33    1.54
 -17  -2  -6   26.21    1.69
  17  -2   6   25.83    1.51
  17   2  -6   25.64    1.67
  17   2  -6   23.75    1.47
  17  -2   6   24.80    1.59
 -17   2   6   26.94    1.68
  17  -3  -6    0.88    0.44
  17   3   6    0.44    0.36
 -17  -3   6    0.16    0.38
  17   3  -6    0.44    0.29
 -17   3   6    0.34    0.36
 -17  -3  -6    0.42    0.37
  17  -3   6    0.84    0.36
  17  -3   6    0.70    0.39
  17   4   6    0.28    0.40
  17  -4  -6    0.58    0.39
 -17  -4   6    0.88    0.46
  17  -4   6    0.91    0.43
  17   4  -6    0.66    0.37
 -17   4   6    1.02    0.40
 -17  -4  -6    1.46    0.48
  17   5   6    2.14    0.53
  17  -5  -6    2.02    0.53
 -17  -5   6    1.15    0.50
 -17  -5  -6    1.71    0.55
  17  -5   6    2.76    0.60
 -17   5   6    1.59    0.50
  17   5  -6    2.01    0.52
  17  -6  -6    3.12    0.63
 -17  -6   6    1.92    0.53
  17   6   6    1.17    0.50
 -17   6   6    2.81    0.56
 -17  -6  -6    2.24    0.62
  17   6  -6    2.38    0.54
  17  -6   6    1.89    0.57
  17   7   6    3.73    0.70
  17  -7  -6    3.16    0.69
  17   7  -6    3.42    0.68
 -17  -7  -6    2.39    0.67
 -17   7   6    3.61    0.72
  17  -7   6    2.12    0.67
  18   0   6    3.76    0.55
  18   0  -6    4.50    0.65
 -18   0  -6    4.18    0.61
  18   1   6    1.85    0.43
  18  -1  -6    2.48    0.54
  18   1  -6    2.48    0.55
  18  -1   6    1.51    0.45
 -18  -1  -6    2.11    0.50
  18  -1   6    1.45    0.40
 -18   1   6    1.79    0.40
  18  -2  -6    2.54    0.58
 -18   2  -6    3.46    0.50
  18   2   6    2.33    0.49
 -18   2   6    2.66    0.53
  18   2  -6    1.86    0.51
 -18  -2  -6    3.98    0.62
  18   2  -6    2.87    0.44
  18  -2   6    2.54    0.53
  18  -2   6    2.85    0.48
  18  -3  -6    6.35    0.78
 -18  -3   6    4.26    0.76
  18   3   6    5.69    0.69
 -18   3  -6    5.75    0.73
  18   3  -6    4.19    0.56
 -18   3   6    6.93    0.77
  18  -3   6    5.45    0.68
 -18  -3  -6    6.60    0.78
 -18  -4   6    1.28    0.51
  18   4   6    0.99    0.43
  18  -4  -6    0.53    0.41
  18  -4   6    1.36    0.46
  18   4  -6    1.61    0.45
 -18   4   6    0.81    0.41
 -18  -4  -6    2.31    0.56
  18  -5  -6    3.23    0.64
  18   5   6    2.95    0.65
 -18  -5   6    3.70    0.70
 -18  -5  -6    5.23    0.77
  18   5  -6    3.66    0.58
  18  -5   6    4.95    0.70
 -18   5   6    4.57    0.64
  18  -6  -6   -0.05    0.35
  18   6   6    0.27    0.42
 -18  -6   6    0.53    0.39
  18   6  -6    0.25    0.40
 -18   6   6    1.34    0.41
  18  -6   6    0.67    0.45
 -18  -6  -6    0.31    0.47
 -18   7  -6    0.40    0.78
  18  -7  -6    0.54    0.44
  18   7  -6    0.30    0.45
 -19   0  -6   -0.14    0.27
  19   0  -6    0.00    0.33
  19   0   6   -0.10    0.29
 -19   0   6    0.44    0.31
 -19   1  -6    1.91    0.50
  19   1   6    1.25    0.41
  19  -1  -6    1.20    0.47
 -19  -1  -6    1.20    0.44
  19   1  -6    1.16    0.46
 -19   1   6    1.51    0.40
  19  -1   6    1.76    0.48
  19  -1   6    1.33    0.42
  19   2   6    0.36    0.34
  19  -2  -6    0.52    0.40
  19  -2   6   -0.13    0.33
  19   2  -6    0.52    0.38
 -19   2   6    0.33    0.32
 -19  -2  -6    1.20    0.45
  19   3   6   -0.28    0.33
 -19  -3   6    0.19    0.40
 -19   3  -6    0.55    0.32
  19  -3  -6   -0.03    0.37
  19  -3   6   -0.12    0.29
 -19   3   6    0.31    0.32
 -19  -3  -6   -0.03    0.33
  19   3  -6    0.33    0.27
  19   4   6    1.89    0.54
  19  -4  -6    2.73    0.61
 -19   4  -6    3.11    0.62
 -19  -4   6    2.71    0.61
 -19  -4  -6    2.07    0.52
 -19   4   6    2.24    0.55
  19   4  -6    2.50    0.52
 -19  -5   6    1.64    0.51
 -19   5  -6    0.90    0.51
  19  -5  -6    0.65    0.42
  19   5   6    1.28    0.50
 -19  -5  -6   -0.04    0.42
 -19   5   6    1.08    0.41
  19   5  -6    1.97    0.48
  19   6   6    0.32    0.47
 -19  -6   6    1.15    0.41
  19  -6  -6   -0.14    0.36
 -19   6  -6    0.08    0.59
 -19  -6  -6    1.62    0.58
  19   6  -6    0.34    0.37
 -19   6   6    0.79    0.49
  20   0  -6    0.88    0.42
  20   0   6    0.74    0.38
 -20   0  -6    1.14    0.43
  20   1   6    2.55    0.54
  20  -1  -6    2.80    0.60
 -20   1  -6    2.21    0.51
 -20   1   6    3.14    0.56
 -20  -1  -6    3.03    0.61
  20  -1   6    1.60    0.43
  20   1  -6    1.89    0.53
  20  -2  -6    3.23    0.62
  20   2   6    2.16    0.53
  20  -2   6    2.56    0.58
 -20  -2  -6    2.26    0.53
  20   2  -6    2.41    0.56
 -20   2   6    3.20    0.57
  20  -3  -6    2.23    0.58
  20   3   6    2.74    0.58
 -20  -3   6    2.05    0.60
 -20   3  -6    1.93    0.50
  20  -3   6    2.06    0.51
 -20   3   6    2.01    0.52
 -20  -3  -6    2.49    0.55
  20   4   6    1.08    0.44
 -20   4  -6    1.83    0.44
 -20  -4   6    1.83    0.55
  20  -4  -6    1.75    0.53
 -20  -4  -6    2.47    0.56
 -20   4   6    2.22    0.55
  20   4  -6    1.79    0.47
  20   5   6    0.56    0.43
 -20  -5   6    1.12    0.44
 -20   5  -6    1.30    0.53
  20  -5  -6    1.10    0.45
 -20  -5  -6    0.92    0.51
 -20   5   6    1.31    0.51
  20   5  -6    1.63    0.49
 -20  -6   6    3.53    0.69
 -20   6  -6    4.08    0.96
  20   6   6    2.97    0.71
  20  -6  -6    4.04    0.76
 -20   6   6    5.64    0.90
  20   6  -6    3.46    0.67
 -21   0  -6   -0.24    0.26
  21   0  -6   -0.16    0.27
  21   0   6   -0.29    0.30
 -21   1  -6    2.20    0.50
  21   1   6    1.19    0.48
  21  -1  -6    1.78    0.56
 -21  -1  -6    1.82    0.48
  21   1  -6    2.17    0.53
  21  -2  -6    0.32    0.41
  21   2   6    0.33    0.35
  21   2  -6    0.67    0.36
 -21   2   6    0.11    0.27
  21  -2   6    0.71    0.41
 -21  -2  -6   -0.05    0.33
  21   3   6    0.57    0.39
  21  -3  -6    0.27    0.41
 -21  -3   6   -0.46    0.38
 -21   3   6    1.00    0.41
 -21  -3  -6    0.47    0.31
  21  -3   6    0.66    0.43
  21  -4  -6    0.09    0.41
 -21  -4   6   -0.12    0.41
  21   4   6    0.37    0.37
 -21   4  -6    0.11    0.35
 -21  -4  -6    0.46    0.29
 -21   4   6   -0.26    0.31
  21   4  -6   -0.24    0.27
 -21   5  -6    2.76    0.71
  21   5   6    2.92    0.66
  21  -5  -6    2.74    0.64
 -21  -5   6    1.68    0.54
  21   5  -6    2.56    0.58
 -21  -5  -6    2.73    0.69
 -21   5   6    4.30    0.81
  22   0  -6    3.95    0.63
 -22   0  -6    5.20    0.66
  22   0   6    4.27    0.63
  22   1   6    0.57    0.38
  22  -1  -6    0.49    0.45
 -22   1  -6    1.29    0.44
  22   1  -6    0.01    0.36
 -22  -1  -6    0.50    0.38
  22  -2  -6    0.21    0.39
  22   2   6    0.25    0.32
  22   2  -6   -0.39    0.27
 -22   2   6    0.08    0.29
 -22  -2  -6   -0.28    0.29
  22  -2   6    0.14    0.35
  22   3   6    0.67    0.41
 -22  -3   6    0.88    0.50
  22  -3  -6    1.25    0.51
 -22  -3  -6    0.79    0.40
 -22   3   6    0.63    0.43
 -22  -4   6    2.01    0.62
  22  -4  -6    0.19    0.45
  22   4   6    1.08    0.47
 -22   4   6    2.22    0.63
 -22  -4  -6    1.60    0.58
 -23   0  -6   -0.03    0.35
  23   0  -6   -0.15    0.30
  23  -1  -6    1.56    0.53
 -23   1  -6    3.02    0.61
  23   1   6    1.95    0.48
 -23  -1  -6    1.95    0.55
  23   1  -6    2.00    0.54
  23  -2  -6    1.15    0.54
  23   2   6    0.71    0.39
 -23  -2   6    2.15    0.66
  23  -2   6    1.50    0.49
 -23  -2  -6    1.54    0.52
 -23  -3   6    0.51    0.47
  23   3   6    0.71    0.43
  23  -3  -6    1.39    0.52
 -23  -3  -6    0.88    0.54
 -23   3   6    0.50    0.49
  23   4   6    0.96    0.49
  23  -4  -6    0.34    0.47
 -23  -4   6    0.88    0.56
 -23   4   6    1.60    0.76
  24   0  -6    2.27    0.66
 -24   0  -6    4.35    0.79
  24  -1  -6    0.72    0.54
 -24   1  -6   -0.15    0.43
 -24  -1  -6   -0.58    0.48
  24   1  -6    0.29    0.51
  24   2   6    0.55    0.39
 -24   2  -6    0.82    0.63
 -24  -2   6    1.42    0.62
  24  -2  -6    0.09    0.44
 -24  -2  -6    0.43    0.56
 -24   3   6    1.34    0.85
 -25   0  -6    0.99    0.72
 -25   1  -6    0.68    0.72
 -25  -1  -6    1.94    0.82
   0   0  -7   -0.12    0.15
   0   0   7   -0.02    0.20
   0   0  -7   -0.06    0.16
   0   1   7    0.04    0.19
   0   1  -7    0.02    0.11
   0  -1   7   -0.29    0.19
   0   1  -7    0.15    0.18
   0  -1  -7    0.15    0.18
   0   1   7   -0.14    0.14
   0  -2   7   -0.13    0.19
   0  -2  -7   -0.03    0.19
   0   2  -7    0.03    0.18
   0   2   7   -0.07    0.14
   0   2   7    0.15    0.18
   0  -3  -7   -0.20    0.20
   0  -3   7    0.31    0.22
   0   3   7    0.03    0.16
   0   3   7   -0.09    0.19
   0   3  -7    0.15    0.18
   0   4   7   -0.06    0.16
   0  -4   7   -0.20    0.19
   0  -4  -7   -0.14    0.24
   0  -4   7   -0.10    0.13
   0   4  -7   -0.15    0.18
   0   4   7    0.11    0.19
   0  -5   7   -0.09    0.20
   0  -5  -7    0.03    0.25
   0   5   7   -0.08    0.20
   0   5  -7   -0.12    0.20
   0   5   7   -0.07    0.17
   0   6   7   -0.23    0.23
   0  -6   7    0.16    0.28
   0  -6  -7    0.27    0.30
   0   6  -7    0.20    0.27
   0   6   7   -0.09    0.21
   0  -7  -7   -0.14    0.30
   0  -7   7    0.42    0.29
   0   7  -7    0.32    0.29
   0   8  -7    0.17    0.31
   0  -8  -7    0.26    0.38
   0  -8   7    0.50    0.34
   0  -9  -7   -0.15    0.34
   0   9  -7   -0.12    0.31
   0  -9   7    0.01    0.41
   0  10  -7    0.78    0.68
   0 -10  -7   -0.10    0.38
   1   0   7    0.22    0.20
  -1   0  -7    0.17    0.15
   1   0  -7   -0.09    0.15
  -1   0   7    0.08    0.20
   1   0   7    0.12    0.16
   1   0  -7    0.05    0.15
  -1   1  -7   20.80    1.08
   1  -1  -7   19.56    1.09
   1   1   7   18.49    1.03
  -1   1  -7   20.15    0.98
   1   1   7   20.54    1.09
  -1  -1   7   18.79    1.12
  -1   1   7   18.46    1.00
   1   1  -7   19.49    1.06
  -1  -1  -7   17.86    1.08
   1  -1   7   20.60    1.13
  -1   1   7   20.07    1.12
   1   1  -7   19.44    1.00
  -1   2  -7   20.84    1.17
  -1  -2   7   19.50    1.22
   1   2   7   21.99    1.17
   1   2   7   21.16    1.13
   1  -2  -7   21.44    1.22
  -1   2   7   21.89    1.20
  -1   2   7   21.02    1.09
   1  -2   7   20.65    1.23
   1   2  -7   22.21    1.17
  -1  -2  -7   20.35    1.20
  -1  -3   7    6.46    0.38
  -1  -3   7    5.43    0.53
   1   3   7    6.42    0.49
  -1   3  -7    6.32    0.52
   1  -3  -7    5.00    0.53
   1   3   7    6.16    0.48
   1   3  -7    5.69    0.51
  -1   3   7    7.36    0.54
  -1  -3  -7    5.67    0.54
  -1   3   7    5.93    0.45
   1  -3   7    5.60    0.54
  -1  -4   7   21.84    1.37
   1   4   7   22.63    1.29
  -1   4  -7   21.76    1.31
   1  -4  -7   24.55    1.41
   1   4   7   23.89    1.28
  -1  -4   7   22.17    1.20
  -1   4   7   21.64    1.23
   1   4  -7   21.25    1.31
   1  -4   7   20.97    1.37
   1  -4   7   24.12    1.18
  -1   4   7   24.63    1.35
  -1  -4  -7   23.06    1.39
   1   5   7    2.91    0.39
  -1   5  -7    3.11    0.42
  -1  -5   7    2.74    0.46
   1  -5  -7    2.22    0.44
   1   5   7    3.12    0.40
  -1   5   7    2.59    0.34
   1   5  -7    2.94    0.45
  -1  -5  -7    3.16    0.50
  -1   5   7    2.43    0.42
   1  -5   7    3.10    0.46
   1   6   7    8.29    0.68
  -1  -6   7    7.98    0.75
   1   6   7    8.26    0.69
  -1   6  -7    8.90    0.76
   1  -6  -7    8.49    0.78
  -1  -6  -7    8.54    0.79
   1  -6   7    7.88    0.77
  -1   6   7    7.46    0.66
   1   6  -7    8.64    0.77
  -1   6   7    8.26    0.71
  -1   7  -7    0.40    0.31
  -1  -7   7    0.18    0.26
   1  -7  -7    0.22    0.34
   1   7   7   -0.07    0.22
  -1  -7  -7   -0.07    0.34
  -1   7   7    0.22    0.26
   1  -7   7    0.16    0.29
   1   7  -7   -0.34    0.27
   1  -8  -7    3.64    0.68
  -1   8  -7    3.99    0.63
  -1  -8   7    5.05    0.64
   1  -8   7    5.30    0.66
   1   8  -7    3.79    0.59
  -1  -8  -7    5.07    0.72
   1  -9  -7    3.28    0.66
  -1   9  -7    2.82    0.64
   1  -9   7    4.12    0.66
  -1  -9  -7    2.92    0.64
   1   9  -7    4.36    0.65
   1 -10  -7    0.53    0.42
  -1  10  -7    0.52    0.70
   1  10  -7    0.15    0.66
  -1 -10  -7    0.09    0.46
   2   0  -7   60.84    2.97
  -2   0   7   60.01    3.05
   2   0   7   58.22    2.90
   2   0   7   59.90    3.02
   2   0  -7   59.79    2.86
  -2   1  -7   71.49    3.42
  -2  -1   7   65.78    3.58
   2   1   7   71.81    3.42
   2   1   7   74.25    3.54
   2  -1  -7   70.44    3.54
  -2   1  -7   71.31    3.43
  -2   1   7   68.73    3.34
   2   1  -7   72.14    3.41
   2  -1   7   72.12    3.59
  -2  -1  -7   68.77    3.52
  -2   1   7   70.99    3.58
   2   1  -7   73.38    3.47
  -2  -2   7   10.07    0.72
   2  -2  -7    9.85    0.70
  -2   2  -7    9.70    0.66
   2   2   7    9.88    0.65
   2   2   7   10.73    0.64
   2   2  -7   11.90    0.70
   2  -2   7   10.89    0.74
  -2   2   7    9.98    0.58
  -2  -2  -7    9.25    0.69
  -2   2   7    9.97    0.70
  -2  -3   7    8.65    0.52
  -2   3  -7    7.74    0.61
   2   3   7    8.70    0.56
   2  -3  -7    8.20    0.66
  -2  -3   7    8.23    0.64
   2   3   7    8.42    0.60
   2  -3   7    7.75    0.65
  -2   3   7    8.52    0.53
  -2  -3  -7    7.32    0.64
  -2   3   7    9.30    0.65
   2   3  -7    8.98    0.64
  -2   4  -7    4.56    0.47
  -2  -4   7    4.26    0.49
   2  -4  -7    4.95    0.53
  -2  -4   7    4.46    0.37
   2   4   7    4.37    0.44
   2   4   7    4.78    0.43
   2  -4   7    4.62    0.34
  -2  -4  -7    4.57    0.54
   2   4  -7    4.38    0.48
  -2   4   7    4.91    0.50
   2  -4   7    3.75    0.48
  -2   4   7    4.26    0.39
  -2  -5   7    0.30    0.20
  -2   5  -7    0.54    0.27
  -2  -5   7    0.68    0.28
   2   5   7    0.37    0.22
   2   5   7    0.38    0.23
   2  -5  -7    0.43    0.30
  -2   5   7    0.59    0.28
  -2  -5  -7    0.45    0.31
  -2   5   7    0.83    0.23
   2  -5   7    0.18    0.26
   2   5  -7    0.76    0.30
   2  -6  -7    1.78    0.43
  -2   6  -7    1.86    0.44
   2   6   7    2.43    0.43
  -2  -6   7    2.64    0.48
  -2   6   7    2.92    0.45
   2  -6   7    1.98    0.48
  -2  -6  -7    2.59    0.50
   2   6  -7    2.82    0.51
  -2   7  -7    0.32    0.31
   2  -7  -7    0.59    0.41
  -2  -7   7    0.59    0.35
   2   7   7    0.29    0.29
  -2  -7  -7    1.21    0.45
   2  -7   7    0.36    0.35
   2   7  -7    0.17    0.33
  -2   7   7    0.42    0.30
   2  -8  -7    1.98    0.55
  -2   8  -7    2.05    0.47
  -2  -8   7    3.39    0.57
   2   8  -7    3.06    0.61
  -2  -8  -7    2.35    0.58
   2  -8   7    3.07    0.57
   2  -9  -7    4.59    0.71
  -2   9  -7    6.38    0.73
  -2  -9  -7    3.67    0.73
   2  -9   7    6.49    0.77
   2   9  -7    4.83    0.71
  -2  10  -7    1.41    0.81
   2 -10  -7    1.51    0.55
   2  10  -7    1.04    0.77
  -2 -10  -7    0.33    0.43
   3   0   7    0.05    0.17
  -3   0  -7    0.05    0.14
  -3   0   7   -0.09    0.20
   3   0   7    0.07    0.20
   3   0  -7   -0.02    0.17
   3   0  -7    0.16    0.15
   3  -1  -7    0.02    0.12
   3  -1  -7    0.16    0.20
   3   1   7    0.20    0.18
  -3   1  -7   -0.13    0.11
   3   1   7    0.01    0.17
  -3   1  -7    0.04    0.17
  -3  -1   7    0.00    0.19
   3   1  -7    0.08    0.15
   3  -1   7   -0.02    0.22
   3   1  -7    0.20    0.18
  -3  -1  -7   -0.08    0.18
  -3   1   7   -0.01    0.21
   3  -2  -7    6.48    0.54
   3   2   7    7.85    0.47
  -3   2  -7    6.47    0.51
  -3  -2   7    5.81    0.53
   3   2   7    5.76    0.50
   3   2  -7    6.41    0.44
   3  -2   7    6.82    0.57
  -3  -2  -7    5.79    0.52
  -3   2   7    6.92    0.55
   3   2  -7    7.26    0.52
  -3   2   7    5.83    0.38
   3  -3  -7    7.72    0.64
  -3  -3   7    7.68    0.62
   3   3   7    8.06    0.59
  -3  -3   7    8.27    0.52
  -3   3  -7    6.79    0.58
   3   3   7    7.95    0.52
  -3  -3  -7    7.09    0.63
   3  -3   7    7.26    0.63
   3   3  -7    9.40    0.64
  -3   3   7    7.26    0.48
  -3   3   7    8.83    0.64
   3  -4  -7    7.06    0.62
  -3  -4   7    7.22    0.49
   3   4   7    6.76    0.49
  -3  -4   7    5.76    0.56
   3   4   7    6.68    0.56
  -3   4  -7    6.35    0.55
   3   4  -7    6.65    0.58
  -3  -4  -7    6.44    0.63
   3  -4   7    6.84    0.43
   3  -4   7    5.70    0.60
  -3   4   7    5.82    0.46
  -3   4   7    6.31    0.60
   3  -5  -7    0.80    0.33
  -3  -5   7    0.67    0.23
   3   5   7    0.72    0.26
  -3  -5   7    1.03    0.30
  -3   5  -7    1.06    0.31
   3   5   7    0.56    0.23
   3  -5   7    1.41    0.40
   3   5  -7    0.73    0.32
  -3   5   7    0.88    0.26
  -3   5   7    1.24    0.33
  -3  -5  -7    0.33    0.30
   3  -6  -7   16.59    1.23
   3   6   7   19.00    1.19
  -3  -6   7   18.85    1.23
  -3   6  -7   17.16    1.19
  -3  -6  -7   18.69    1.28
  -3   6   7   17.82    1.21
   3   6  -7   18.84    1.25
   3  -6   7   17.62    1.27
   3   7   7   12.81    0.97
  -3  -7   7   13.97    1.03
   3  -7  -7   12.44    1.04
  -3   7  -7   13.91    1.02
  -3   7   7   11.33    0.98
   3   7  -7   11.67    0.99
   3  -7   7   12.08    1.05
  -3  -7  -7   13.25    1.07
   3  -8  -7    0.87    0.46
  -3   8  -7    1.07    0.41
   3   8   7    1.21    0.43
  -3  -8  -7    1.17    0.50
   3   8  -7    1.49    0.43
   3  -8   7    0.65    0.39
  -3   8   7    0.69    0.35
  -3   9  -7    8.99    0.88
   3  -9  -7    8.42    0.88
   3  -9   7    7.17    0.82
  -3  -9  -7    7.32    0.87
   3   9  -7    6.85    0.85
   4   0  -7    7.32    0.45
  -4   0  -7    6.40    0.47
  -4   0   7    5.69    0.53
   4   0   7    6.81    0.52
   4   0  -7    6.91    0.52
   4   0   7    7.42    0.52
  -4   1  -7   40.17    2.00
   4  -1  -7   37.97    2.09
   4   1   7   39.64    2.03
   4  -1  -7   40.08    1.91
  -4  -1   7   37.57    2.11
   4   1   7   41.22    2.04
   4   1  -7   41.67    2.05
  -4  -1  -7   37.54    2.07
   4   1  -7   40.80    1.99
   4  -1   7   42.61    2.12
  -4   1   7   41.59    2.14
   4   2   7   10.52    0.72
   4   2   7   11.49    0.65
  -4   2  -7   10.69    0.72
   4  -2  -7    9.95    0.75
  -4  -2   7   10.02    0.74
  -4   2   7   11.16    0.78
   4   2  -7   11.30    0.67
   4  -2   7   11.23    0.77
   4  -2   7   12.10    0.61
  -4   2   7   10.30    0.56
  -4  -2  -7   11.11    0.75
   4   2  -7   10.46    0.70
  -4  -3   7   11.30    0.80
   4  -3  -7   11.91    0.83
   4   3   7   12.11    0.69
  -4  -3   7   12.25    0.72
  -4   3  -7   11.69    0.79
   4   3   7   11.49    0.78
  -4  -3  -7   10.66    0.82
  -4   3   7   12.40    0.84
   4  -3   7   12.45    0.86
   4   3  -7   12.79    0.81
   4  -3   7   11.88    0.65
  -4   3   7   11.12    0.63
  -4  -4   7    9.90    0.63
   4  -4  -7   10.13    0.76
   4   4   7    9.44    0.59
  -4   4  -7    8.34    0.69
   4   4   7    8.14    0.68
  -4  -4   7    8.83    0.69
   4   4  -7   10.17    0.75
  -4  -4  -7    9.47    0.77
  -4   4   7    9.07    0.57
   4  -4   7    9.32    0.56
  -4   4   7    9.74    0.76
   4  -4   7    8.19    0.73
  -4   5  -7    1.22    0.31
   4   5   7    0.65    0.28
   4  -5  -7    0.67    0.32
  -4  -5   7    0.83    0.24
  -4  -5   7    0.50    0.27
  -4  -5  -7    0.33    0.32
   4   5  -7    0.80    0.32
  -4   5   7    0.80    0.31
   4  -5   7    0.97    0.36
  -4  -6   7    4.38    0.56
   4  -6  -7    5.06    0.62
  -4   6  -7    5.00    0.59
   4   6   7    5.47    0.59
   4   6  -7    5.08    0.61
  -4   6   7    4.90    0.58
   4  -6   7    4.93    0.63
  -4  -6  -7    4.65    0.62
   4  -7  -7    3.17    0.59
  -4  -7   7    4.20    0.56
   4   7   7    3.40    0.51
  -4   7  -7    3.84    0.56
  -4   7   7    4.03    0.56
   4  -7   7    4.74    0.63
   4   7  -7    4.28    0.67
  -4  -7  -7    3.33    0.64
   4   8   7    0.19    0.27
  -4   8  -7    0.27    0.34
   4  -8  -7   -0.27    0.35
   4   8  -7    0.40    0.34
  -4   8   7   -0.01    0.29
  -4  -8  -7    0.44    0.40
   4  -8   7   -0.10    0.33
  -4   9  -7    1.77    0.54
   4  -9  -7    1.15    0.45
   4   9  -7    1.13    0.49
  -4  -9  -7    1.74    0.54
   4  -9   7    1.32    0.43
   5   0   7   -0.24    0.19
   5   0   7    0.00    0.19
  -5   0   7    0.03    0.20
   5   0  -7   -0.11    0.14
  -5   0  -7   -0.03    0.14
   5   0  -7    0.18    0.19
  -5  -1   7   22.77    1.34
   5   1   7   25.14    1.26
   5   1   7   22.58    1.29
   5  -1  -7   23.45    1.33
  -5   1  -7   22.21    1.24
   5  -1  -7   22.55    1.14
   5  -1   7   24.76    1.34
   5   1  -7   25.62    1.25
  -5  -1  -7   23.22    1.31
   5   1  -7   23.69    1.29
  -5   1   7   21.84    1.34
   5  -1   7   25.23    1.30
   5   2   7   53.18    2.55
   5  -2  -7   50.68    2.68
   5   2   7   50.48    2.59
  -5  -2   7   49.03    2.67
  -5   2  -7   51.08    2.58
  -5  -2  -7   48.60    2.66
  -5   2   7   52.68    2.72
   5   2  -7   49.55    2.60
   5   2  -7   51.91    2.56
   5  -2   7   54.47    2.54
   5  -2   7   50.97    2.70
   5   3   7    5.86    0.38
   5  -3  -7    5.64    0.56
  -5  -3   7    4.60    0.48
  -5   3  -7    4.95    0.48
  -5  -3   7    5.45    0.46
   5   3   7    4.89    0.49
  -5   3   7    5.58    0.55
  -5  -3  -7    4.62    0.52
   5   3  -7    6.11    0.52
   5  -3   7    5.36    0.39
   5  -3   7    5.89    0.58
   5   4   7    3.31    0.43
   5  -4  -7    3.41    0.49
  -5  -4   7    3.29    0.42
   5   4   7    3.47    0.30
  -5  -4   7    3.12    0.38
  -5   4  -7    3.16    0.42
   5  -4   7    2.88    0.46
   5   4  -7    3.48    0.46
  -5  -4  -7    3.10    0.50
   5  -4   7    4.08    0.33
  -5   4   7    3.60    0.48
   5   5   7    6.63    0.61
  -5  -5   7    5.07    0.55
   5  -5  -7    5.94    0.63
  -5  -5   7    6.36    0.52
  -5   5  -7    5.11    0.56
   5  -5   7    6.79    0.67
   5   5  -7    6.25    0.62
  -5   5   7    5.82    0.62
  -5  -5  -7    5.46    0.65
   5  -6  -7   12.10    0.97
  -5   6  -7   12.40    0.92
   5   6   7   13.66    0.95
  -5  -6   7   11.89    0.91
   5   6  -7   12.73    0.99
  -5   6   7   11.89    0.96
  -5  -6  -7   10.31    0.97
   5  -6   7   11.40    0.99
  -5   7  -7   23.37    1.43
   5  -7  -7   18.92    1.41
   5   7   7   20.69    1.38
  -5   7   7   21.24    1.43
   5  -7   7   20.58    1.49
   5   7  -7   21.13    1.45
  -5  -7  -7   20.06    1.47
  -5   8  -7    0.76    0.37
   5   8   7    1.27    0.42
   5  -8  -7    1.36    0.48
   5   8  -7    1.98    0.50
   5  -8   7    0.95    0.44
  -5  -8  -7    2.35    0.58
  -5   8   7    1.69    0.48
   5   9   7    0.98    0.50
   5  -9  -7    1.25    0.50
   5   9  -7    0.61    0.43
  -5  -9  -7    0.56    0.46
  -5   9   7    0.90    0.35
   5  -9   7    1.48    0.51
  -6   0  -7   16.77    0.98
   6   0   7   17.82    1.01
  -6   0   7   15.15    1.03
   6   0  -7   17.68    0.91
   6   0   7   18.37    1.00
   6   0  -7   17.15    1.03
   6  -1  -7   49.73    2.68
   6   1   7   51.28    2.61
   6  -1  -7   53.23    2.43
  -6  -1   7   49.25    2.70
   6   1   7   54.03    2.60
  -6   1  -7   51.43    2.60
   6  -1   7   55.24    2.70
  -6  -1  -7   49.39    2.66
  -6   1   7   48.62    2.71
   6  -1   7   53.36    2.59
   6   1  -7   51.63    2.54
   6   1  -7   52.46    2.65
   6   2   7    1.97    0.23
   6   2   7    1.91    0.34
  -6   2  -7    2.21    0.34
   6  -2  -7    1.74    0.35
  -6  -2   7    1.46    0.30
   6   2  -7    1.97    0.31
   6  -2   7    2.59    0.39
  -6  -2  -7    1.90    0.34
   6  -2   7    2.31    0.29
  -6   2   7    1.53    0.35
   6   2  -7    1.43    0.30
   6   3   7   15.88    1.04
  -6   3  -7   16.49    1.02
   6  -3  -7   17.05    1.10
  -6  -3   7   18.21    1.02
  -6  -3   7   15.42    1.04
   6   3  -7   17.02    1.04
   6  -3   7   17.95    0.95
  -6  -3  -7   15.95    1.08
   6  -3   7   17.90    1.12
  -6   3   7   15.57    1.08
  -6  -4   7   13.23    0.95
  -6   4  -7   13.10    0.94
   6  -4  -7   14.20    1.03
   6   4   7   14.22    0.98
  -6  -4   7   16.70    0.94
   6   4  -7   15.13    1.00
   6  -4   7   15.40    0.86
   6  -4   7   15.40    1.06
  -6  -4  -7   15.42    1.06
  -6   4   7   15.23    1.05
   6   5   7    2.03    0.42
  -6   5  -7    2.29    0.40
  -6  -5   7    2.32    0.36
   6  -5  -7    2.41    0.46
  -6  -5   7    2.23    0.40
  -6   5   7    2.03    0.44
   6  -5   7    2.50    0.48
   6   5  -7    1.71    0.40
  -6  -5  -7    2.75    0.50
   6  -6  -7    9.92    0.87
  -6   6  -7   11.74    0.86
   6   6   7   10.00    0.83
  -6  -6   7    8.56    0.78
  -6   6   7    9.37    0.86
   6   6  -7    9.74    0.86
   6  -6   7   10.87    0.94
  -6  -6  -7   10.29    0.91
  -6   7  -7    0.91    0.35
   6   7   7    0.09    0.26
   6  -7  -7    0.34    0.35
  -6   7   7    0.37    0.33
  -6  -7  -7    0.82    0.45
   6  -7   7    0.32    0.34
   6   7  -7   -0.03    0.31
   6  -8  -7   11.92    1.10
  -6   8  -7   12.58    1.03
   6   8   7   12.46    1.03
   6   8  -7   13.35    1.10
  -6   8   7   15.48    1.16
   6  -8   7   11.50    1.08
  -6  -8  -7   12.11    1.14
   6  -9  -7    0.39    0.37
   6   9   7    0.23    0.37
   6  -9   7    0.10    0.35
   6   9  -7   -0.11    0.36
  -6  -9  -7    0.28    0.41
  -6   9   7   -0.36    0.27
   7   0  -7    0.14    0.19
   7   0  -7    0.04    0.15
   7   0   7   -0.27    0.18
   7   0   7   -0.14    0.18
  -7   0   7    0.14    0.20
  -7   0  -7   -0.09    0.17
  -7  -1   7    3.83    0.45
   7  -1  -7    3.83    0.45
   7   1   7    5.19    0.38
   7   1   7    4.57    0.47
   7  -1  -7    4.63    0.29
  -7   1  -7    3.97    0.39
   7  -1   7    5.28    0.47
  -7   1   7    4.00    0.46
   7  -1   7    4.27    0.44
   7   1  -7    4.48    0.45
   7   1  -7    4.45    0.40
  -7  -1  -7    3.40    0.42
  -7   2  -7   10.36    0.72
  -7  -2   7   10.42    0.74
   7   2   7   10.62    0.75
   7  -2  -7    9.71    0.76
   7  -2   7   10.64    0.78
   7  -2   7   11.04    0.67
  -7  -2  -7   10.13    0.76
  -7   2   7   10.44    0.79
   7   2  -7   11.57    0.73
   7   2  -7    9.79    0.71
  -7   3  -7   11.88    0.82
  -7  -3   7   13.69    0.85
   7   3   7   11.70    0.86
   7  -3  -7   13.29    0.93
  -7  -3   7   12.66    0.85
  -7  -3  -7   11.53    0.89
   7   3  -7   12.21    0.85
  -7   3   7   15.25    0.96
   7  -3   7   12.26    0.92
   7  -3   7   12.84    0.77
  -7  -4   7    4.34    0.48
   7   4   7    3.63    0.49
  -7   4  -7    4.57    0.49
  -7  -4   7    4.72    0.48
   7  -4  -7    5.22    0.58
   7  -4   7    4.13    0.56
  -7   4   7    5.45    0.60
  -7  -4  -7    4.90    0.58
   7   4  -7    4.52    0.55
   7  -4   7    4.80    0.42
  -7  -5   7    0.24    0.23
  -7  -5   7    0.39    0.23
   7  -5  -7    0.56    0.32
   7   5   7    0.24    0.28
  -7   5  -7    0.86    0.29
  -7  -5  -7    0.34    0.32
  -7   5   7    0.64    0.33
   7  -5   7    0.44    0.34
   7   5  -7    0.79    0.33
  -7   6  -7   14.78    1.03
   7   6   7   14.69    1.07
  -7  -6   7   12.90    1.01
   7  -6  -7   12.79    1.06
   7  -6   7   14.43    1.14
  -7  -6  -7   15.07    1.14
   7   6  -7   14.60    1.09
  -7   6   7   14.31    1.10
  -7   7  -7    0.26    0.29
   7  -7  -7    1.27    0.45
   7   7   7    1.14    0.36
  -7   7   7    0.84    0.41
   7  -7   7    0.95    0.44
   7   7  -7    0.85    0.42
  -7  -7  -7    0.55    0.41
  -7   8  -7    0.46    0.35
   7  -8  -7    0.65    0.39
   7   8   7    0.53    0.36
   7  -8   7   -0.01    0.32
  -7   8   7    0.43    0.40
  -7  -8  -7    0.52    0.39
   7   8  -7    0.92    0.38
   7  -9  -7    2.78    0.62
   7   9   7    2.58    0.59
   7  -9   7    4.11    0.77
  -7   9   7    1.57    0.51
  -7  -9  -7    3.22    0.71
   7   9  -7    3.09    0.67
   8   0  -7   14.23    0.93
  -8   0   7   13.49    0.94
   8   0  -7   14.06    0.79
   8   0   7   16.33    0.89
  -8   0  -7   13.55    0.88
   8   0   7   13.85    0.90
  -8  -1   7   84.17    4.30
   8   1   7   89.41    4.18
   8  -1  -7   86.92    3.94
  -8   1  -7   85.59    4.21
   8   1   7   83.91    4.15
   8  -1  -7   82.26    4.28
   8   1  -7   83.03    4.26
   8  -1   7   87.55    4.28
  -8  -1  -7   81.00    4.24
  -8   1   7   80.21    4.31
   8   1  -7   83.12    4.05
   8  -1   7   84.52    4.12
  -8   2  -7   28.69    1.56
   8   2   7   26.36    1.57
  -8  -2   7   29.32    1.62
   8  -2  -7   26.48    1.62
   8  -2   7   29.22    1.54
  -8  -2  -7   27.82    1.63
   8   2  -7   26.98    1.58
   8  -2   7   31.65    1.66
  -8   2   7   27.68    1.66
   8   2  -7   29.68    1.54
  -8  -3   7    4.24    0.46
  -8   3  -7    2.96    0.39
  -8  -3   7    3.29    0.41
   8   3   7    3.44    0.45
   8  -3  -7    3.32    0.49
   8   3  -7    3.42    0.43
   8  -3   7    4.26    0.40
   8  -3   7    3.98    0.50
  -8  -3  -7    3.66    0.48
  -8   3   7    3.22    0.47
   8   4   7    4.01    0.53
  -8  -4   7    5.46    0.52
  -8  -4   7    5.50    0.52
   8  -4  -7    4.71    0.59
  -8   4  -7    4.19    0.48
   8  -4   7    5.68    0.46
  -8  -4  -7    5.81    0.62
  -8   4   7    4.19    0.58
   8  -4   7    4.77    0.60
   8   4  -7    5.60    0.56
  -8  -5   7    1.24    0.33
   8  -5  -7    0.94    0.36
  -8   5  -7    1.30    0.36
  -8  -5   7    1.12    0.33
   8   5   7    0.99    0.36
  -8  -5  -7    0.83    0.34
   8   5  -7    1.19    0.36
  -8   5   7    1.29    0.40
   8  -5   7    0.90    0.38
   8   6   7    1.78    0.42
   8  -6  -7    1.18    0.40
  -8   6  -7    1.39    0.36
   8   6  -7    1.57    0.45
   8  -6   7    1.43    0.45
  -8   6   7    1.06    0.41
  -8  -6  -7    0.59    0.42
   8   7   7    2.39    0.54
  -8   7  -7    2.70    0.51
   8  -7  -7    2.46    0.55
   8  -7   7    3.62    0.66
   8   7  -7    3.90    0.59
  -8   7   7    2.05    0.51
  -8  -7  -7    3.16    0.65
   8   8   7    3.21    0.57
   8  -8  -7    2.84    0.59
  -8   8   7    2.29    0.55
   8   8  -7    2.09    0.53
  -8  -8  -7    4.18    0.74
   8  -8   7    1.96    0.54
   8   9   7    1.04    0.49
   8  -9  -7    1.26    0.45
  -8   9   7    2.05    0.51
   8  -9   7    1.44    0.61
  -8  -9  -7    2.26    0.62
   8   9  -7    1.19    0.58
   9   0   7    0.08    0.22
  -9   0   7    0.13    0.21
   9   0   7   -0.04    0.19
   9   0  -7    0.18    0.21
  -9   0  -7   -0.02    0.17
   9   0  -7   -0.05    0.15
   9  -1  -7   60.08    2.75
   9   1   7   59.78    2.97
  -9   1  -7   57.76    2.98
  -9  -1   7   57.09    3.06
   9   1   7   59.93    2.93
   9  -1  -7   54.23    3.05
  -9   1   7   56.94    3.08
   9  -1   7   60.06    3.03
   9  -1   7   59.13    2.94
  -9  -1  -7   57.19    3.02
   9   1  -7   58.18    2.86
   9   1  -7   57.31    3.03
   9  -2  -7    2.18    0.40
  -9  -2   7    2.53    0.37
   9   2   7    2.63    0.41
   9  -2   7    2.65    0.42
   9   2  -7    2.09    0.35
   9   2  -7    2.35    0.38
   9  -2   7    2.67    0.38
   9  -2   7    2.07    0.34
  -9  -2  -7    1.91    0.38
  -9   2   7    2.20    0.42
   9  -3  -7    9.36    0.76
  -9  -3   7    8.32    0.68
  -9   3  -7    7.42    0.62
   9   3   7    7.00    0.67
  -9  -3   7    8.12    0.65
   9  -3   7    7.64    0.71
  -9   3   7    7.78    0.71
   9  -3   7    9.39    0.62
  -9  -3  -7    7.15    0.69
   9   3  -7    7.94    0.66
  -9  -4   7    1.24    0.33
  -9  -4   7    0.87    0.30
  -9   4  -7    0.73    0.27
   9   4   7    0.47    0.31
   9  -4  -7    0.68    0.33
  -9   4   7    0.75    0.33
   9   4  -7    0.49    0.31
  -9  -4  -7    1.29    0.40
   9  -4   7    1.01    0.27
   9  -4   7    1.32    0.39
  -9  -5   7   11.71    0.87
   9  -5  -7   11.11    0.95
  -9  -5   7   11.61    0.88
   9   5   7   12.56    0.95
  -9   5  -7   13.67    0.91
  -9  -5  -7   12.11    1.00
   9  -5   7   12.08    1.00
  -9   5   7   11.41    0.98
   9   5  -7   10.42    0.90
   9  -6  -7    1.94    0.50
  -9   6  -7    1.97    0.43
   9   6   7    2.72    0.54
  -9  -6   7    2.83    0.43
  -9  -6  -7    2.17    0.54
   9   6  -7    3.59    0.59
  -9   6   7    2.64    0.53
   9  -6   7    3.23    0.62
   9   7   7    1.08    0.39
  -9   7  -7    0.61    0.33
   9  -7  -7    0.41    0.41
  -9   7   7    0.58    0.40
  -9  -7  -7    0.52    0.42
   9   7  -7    0.06    0.33
   9  -7   7    0.55    0.42
   9  -8  -7    1.85    0.51
   9   8   7    1.37    0.42
  -9   8   7    1.67    0.53
   9   8  -7    1.42    0.47
  -9  -8  -7    1.38    0.54
   9  -8   7    0.93    0.43
   9  -9  -7    0.61    0.46
   9   9   7    1.72    0.60
   9   9  -7    1.44    0.56
  -9  -9  -7    1.06    0.54
   9  -9   7    0.93    0.59
  -9   9   7    1.77    0.49
 -10   0   7    6.95    0.64
 -10   0  -7    6.37    0.58
  10   0   7    8.03    0.65
  10   0   7    8.85    0.60
  10   0  -7    9.02    0.54
  10   0  -7    6.82    0.64
 -10  -1   7    0.85    0.27
 -10   1  -7    0.81    0.26
  10   1   7    0.39    0.26
  10  -1  -7    0.64    0.28
  10  -1  -7    0.95    0.17
  10   1   7    0.91    0.22
  10  -1   7    1.00    0.30
  10   1  -7    0.86    0.28
 -10   1   7    1.00    0.31
  10  -1   7    0.88    0.27
 -10  -1  -7    0.53    0.26
  10   1  -7    1.02    0.25
  10  -2  -7    1.11    0.33
 -10  -2   7    1.10    0.28
  10   2   7    1.10    0.32
 -10   2   7    0.98    0.33
  10  -2   7    1.00    0.32
  10   2  -7    0.97    0.29
  10  -2   7    1.41    0.33
  10   2  -7    1.11    0.29
  10  -2   7    1.33    0.29
 -10  -2  -7    0.95    0.30
 -10   3  -7   12.23    0.90
  10  -3  -7   12.65    0.98
  10   3   7   13.94    0.99
 -10  -3   7   13.24    0.92
 -10  -3   7   15.08    0.98
  10  -3   7   14.78    0.90
 -10  -3  -7   16.12    1.05
 -10   3   7   12.36    1.00
  10   3  -7   13.17    0.93
  10  -3   7   14.68    1.02
  10   4   7    1.21    0.36
 -10  -4   7    1.13    0.31
  10  -4  -7    1.59    0.40
 -10   4  -7    0.90    0.30
 -10  -4   7    0.94    0.35
 -10  -4  -7    1.35    0.40
 -10   4   7    1.62    0.43
  10  -4   7    1.30    0.41
  10   4  -7    1.65    0.37
 -10  -5   7    2.62    0.46
 -10   5  -7    3.44    0.44
  10  -5  -7    2.21    0.49
  10   5   7    2.38    0.48
 -10  -5  -7    2.44    0.52
 -10   5   7    2.10    0.50
  10   5  -7    2.07    0.46
  10  -5   7    2.31    0.53
 -10   6  -7    6.13    0.60
  10   6   7    4.56    0.60
 -10  -6   7    4.31    0.55
  10  -6  -7    4.78    0.63
 -10   6   7    5.94    0.72
  10   6  -7    4.01    0.60
  10  -6   7    4.01    0.71
 -10  -6  -7    4.85    0.71
  10   7   7   -0.02    0.27
  10  -7  -7    0.19    0.37
 -10   7   7    0.63    0.39
  10   7  -7    0.07    0.36
  10  -7   7    0.21    0.34
 -10  -7  -7   -0.04    0.37
  10  -8  -7    0.22    0.35
  10   8   7    0.64    0.37
 -10   8   7    0.13    0.35
  10   8  -7    0.47    0.29
 -10  -8  -7    0.87    0.46
  10  -8   7    0.52    0.37
  10   9   7    3.00    0.78
  10  -9  -7    2.47    0.62
  10   9  -7    1.25    0.64
  10  -9   7    1.88    0.72
 -10   9   7    2.18    0.55
 -10  -9  -7    2.78    0.70
  11   0  -7   -0.23    0.20
 -11   0  -7   -0.05    0.20
 -11   0   7   -0.30    0.19
  11   0  -7    0.12    0.18
  11   0   7   -0.35    0.19
  11   0   7   -0.06    0.20
  11   1   7    0.92    0.22
  11   1   7    0.16    0.25
 -11  -1   7    0.87    0.28
  11  -1  -7    0.91    0.30
  11   1  -7    0.65    0.28
  11  -1   7    1.40    0.33
 -11   1   7    1.04    0.30
  11   1  -7    1.03    0.26
 -11  -1  -7    1.10    0.30
  11  -1   7    0.69    0.28
  11  -1   7    1.41    0.33
  11   2   7    3.54    0.48
  11  -2  -7    1.79    0.42
 -11  -2   7    2.50    0.39
  11  -2   7    2.45    0.41
  11   2  -7    2.85    0.45
  11  -2   7    3.45    0.44
  11   2  -7    2.40    0.37
  11  -2   7    3.62    0.46
 -11  -2  -7    2.87    0.47
 -11   2   7    3.22    0.48
  11   3   7   16.31    1.17
 -11  -3   7   18.44    1.20
 -11  -3   7   17.57    1.14
 -11   3  -7   18.65    1.13
  11  -3  -7   17.43    1.22
  11   3  -7   18.11    1.14
 -11   3   7   19.34    1.27
 -11  -3  -7   18.91    1.25
  11  -3   7   16.53    1.20
  11  -3   7   18.83    1.12
 -11  -4   7    3.50    0.51
  11  -4  -7    3.85    0.57
  11   4   7    4.25    0.56
 -11  -4   7    4.28    0.55
 -11   4  -7    3.89    0.47
  11  -4   7    4.14    0.57
 -11   4   7    4.70    0.61
  11   4  -7    3.25    0.51
 -11  -4  -7    4.48    0.60
 -11  -5   7    0.14    0.30
  11   5   7    0.18    0.31
 -11   5  -7   -0.01    0.23
  11  -5  -7    0.44    0.38
  11  -5   7    0.54    0.37
 -11  -5  -7    0.31    0.37
 -11   5   7    0.56    0.35
  11   5  -7    0.72    0.35
  11   6   7    6.75    0.73
 -11   6  -7    9.20    0.75
  11  -6  -7    5.97    0.75
 -11  -6   7    7.54    0.70
  11   6  -7    6.64    0.74
 -11  -6  -7    6.70    0.81
  11  -6   7    5.68    0.78
 -11   6   7    6.39    0.79
  11   7   7    1.28    0.42
  11  -7  -7    2.12    0.52
  11  -7   7    2.17    0.54
  11   7  -7    1.60    0.52
 -11   7   7    1.78    0.51
 -11  -7  -7    2.73    0.64
  11  -8  -7    1.15    0.45
  11   8   7    1.21    0.44
 -11  -8  -7    0.92    0.50
  11   8  -7    0.26    0.43
  11  -8   7    0.73    0.42
 -11   8   7    1.09    0.47
  11  -9  -7    0.79    0.46
  11   9   7    2.59    0.78
 -11   9   7    0.89    0.50
 -11  -9  -7    0.81    0.53
 -12   0   7   16.44    1.08
  12   0  -7   14.55    1.06
  12   0   7   16.82    0.98
  12   0   7   15.72    1.04
 -12   0  -7   13.37    1.01
  12   0  -7   16.44    0.91
 -12  -1   7    6.50    0.62
  12   1   7    8.22    0.70
  12  -1  -7    7.99    0.71
 -12  -1  -7    6.82    0.65
 -12   1   7    5.80    0.64
  12   1  -7    8.19    0.59
  12  -1   7    9.07    0.68
  12  -1   7    8.31    0.65
  12   1  -7    6.53    0.67
  12  -1   7    8.07    0.64
  12  -2  -7    2.76    0.50
 -12  -2   7    2.89    0.42
  12   2   7    2.30    0.44
  12  -2   7    3.15    0.44
  12  -2   7    2.86    0.46
 -12  -2  -7    4.12    0.53
  12  -2   7    3.20    0.45
 -12   2   7    3.20    0.53
  12   2  -7    3.23    0.42
  12   2  -7    2.58    0.45
 -12   3  -7    9.08    0.73
 -12  -3   7    9.53    0.76
 -12  -3   7    9.65    0.83
  12   3   7   10.03    0.84
  12  -3  -7    8.82    0.83
 -12  -3  -7    9.61    0.85
  12   3  -7    8.93    0.76
 -12   3   7   11.38    0.91
  12  -3   7   11.78    0.78
  12  -3   7    9.18    0.83
  12   4   7    4.44    0.61
 -12  -4   7    4.75    0.61
  12  -4  -7    5.56    0.66
 -12   4  -7    6.13    0.57
 -12  -4  -7    6.71    0.72
  12   4  -7    4.43    0.56
 -12   4   7    5.84    0.69
  12  -4   7    4.89    0.64
  12  -5  -7    2.82    0.51
 -12   5  -7    2.81    0.45
 -12  -5   7    1.79    0.45
  12   5   7    2.20    0.50
  12   5  -7    2.81    0.51
  12  -5   7    3.07    0.59
 -12   5   7    2.62    0.58
 -12  -5  -7    2.84    0.59
 -12  -6   7    2.32    0.45
  12  -6  -7    1.35    0.45
  12   6   7    1.55    0.47
  12   6  -7    1.86    0.49
 -12   6   7    1.72    0.53
  12  -6   7    1.61    0.51
 -12  -6  -7    1.80    0.58
  12  -7  -7    0.90    0.43
  12   7   7    2.78    0.56
  12  -7   7    1.34    0.43
  12   7  -7    2.01    0.52
 -12   7   7    0.84    0.46
 -12  -7  -7    2.29    0.60
  12  -8  -7    0.30    0.38
  12   8   7    0.17    0.41
  12   8  -7    0.16    0.43
  12  -8   7    0.32    0.33
 -12  -8  -7    0.89    0.49
 -12   8   7    0.05    0.34
 -13   0  -7    0.19    0.23
  13   0  -7   -0.11    0.18
  13   0   7   -0.01    0.22
 -13   0   7    0.37    0.24
  13   0   7    0.08    0.25
  13   0  -7    0.20    0.28
 -13  -1   7    2.32    0.41
  13  -1  -7    2.92    0.51
  13   1   7    2.07    0.43
  13  -1   7    2.95    0.41
 -13   1   7    2.74    0.46
 -13  -1  -7    2.93    0.46
  13   1  -7    2.78    0.49
  13  -1   7    2.07    0.40
  13  -1   7    2.02    0.41
  13   1  -7    2.56    0.36
  13  -2  -7    0.93    0.36
 -13  -2   7    1.02    0.31
  13   2   7    1.86    0.41
  13   2  -7    1.54    0.39
  13  -2   7    0.75    0.31
 -13  -2  -7    2.10    0.45
  13  -2   7    1.16    0.36
  13   2  -7    1.24    0.32
 -13   2   7    1.63    0.41
  13  -2   7    1.08    0.33
  13   3   7    2.17    0.46
 -13   3  -7    2.56    0.42
 -13  -3   7    2.75    0.52
 -13  -3   7    2.63    0.45
  13  -3  -7    2.26    0.50
 -13   3   7    2.97    0.55
  13   3  -7    2.72    0.44
  13  -3   7    3.06    0.49
 -13  -3  -7    2.23    0.51
  13  -3   7    2.93    0.46
 -13  -4   7   14.00    1.08
  13  -4  -7   14.99    1.14
  13   4   7   15.52    1.14
 -13   4  -7   14.66    1.01
 -13   4   7   15.41    1.18
 -13  -4  -7   14.75    1.16
  13  -4   7   14.90    1.14
  13   4  -7   14.75    1.06
  13   5   7    0.18    0.33
 -13  -5   7    0.61    0.32
  13  -5  -7    0.72    0.38
 -13   5  -7    0.44    0.27
 -13   5   7    1.11    0.45
 -13  -5  -7    0.42    0.41
  13  -5   7    0.73    0.41
  13   5  -7    1.19    0.38
 -13  -6   7   -0.09    0.29
  13  -6  -7   -0.33    0.34
  13   6   7    0.24    0.33
 -13  -6  -7    0.14    0.37
 -13   6   7    0.16    0.36
  13   6  -7    0.09    0.32
  13  -6   7    0.68    0.42
  13   7   7    2.32    0.55
  13  -7  -7    1.13    0.47
 -13  -7  -7    1.28    0.52
  13  -7   7    1.46    0.54
  13   7  -7    0.78    0.43
 -13   7   7    0.64    0.47
  13  -8  -7    7.15    0.82
  13   8   7    6.33    0.86
 -13   8   7    5.94    0.87
 -13  -8  -7    8.01    0.96
  13  -8   7    6.89    0.90
  13   8  -7    6.67    0.86
 -14   0   7    5.53    0.59
  14   0  -7    5.59    0.65
 -14   0  -7    5.58    0.61
  14   0   7    5.66    0.52
  14   0   7    5.46    0.59
 -14  -1   7    0.73    0.28
  14  -1  -7    0.49    0.31
 -14   1  -7    0.45    0.28
  14   1   7    0.12    0.27
  14  -1   7    0.33    0.29
  14   1  -7   -0.15    0.25
  14   1  -7   -0.20    0.19
 -14  -1  -7    0.35    0.31
  14  -1   7    0.14    0.26
  14  -1   7    0.78    0.33
 -14   1   7    0.63    0.31
 -14  -2   7    1.17    0.32
  14  -2  -7    1.84    0.43
  14   2   7    1.50    0.40
 -14  -2  -7    1.08    0.38
  14  -2   7    1.53    0.39
  14   2  -7    1.68    0.43
  14   2  -7    1.08    0.32
  14  -2   7    1.42    0.38
  14  -2   7    1.14    0.37
 -14   2   7    0.96    0.40
  14   3   7    6.50    0.69
  14  -3  -7    5.45    0.70
 -14   3  -7    6.74    0.62
 -14  -3   7    5.67    0.70
  14  -3   7    7.74    0.69
  14   3  -7    7.30    0.64
 -14  -3  -7    6.55    0.74
  14  -3   7    6.73    0.69
 -14   3   7    6.33    0.72
  14   4   7   23.53    1.56
 -14   4  -7   27.21    1.49
 -14  -4   7   23.01    1.55
  14  -4  -7   22.17    1.60
 -14  -4  -7   25.95    1.66
  14  -4   7   24.44    1.61
 -14   4   7   23.90    1.63
  14   4  -7   22.73    1.49
 -14  -5   7    1.47    0.42
  14   5   7    2.85    0.55
  14  -5  -7    1.25    0.44
 -14  -5  -7    0.25    0.42
 -14   5   7    1.64    0.49
  14  -5   7    1.53    0.48
  14   5  -7    1.51    0.45
  14   6   7    0.22    0.30
  14  -6  -7    0.26    0.39
 -14  -6   7    0.35    0.33
  14  -6   7    0.78    0.44
 -14   6   7   -0.24    0.39
  14   6  -7    0.15    0.33
 -14  -6  -7    0.23    0.41
  14  -7  -7    2.87    0.62
  14   7   7    3.52    0.62
 -14   7   7    2.24    0.63
 -14  -7  -7    4.18    0.78
  14   7  -7    3.16    0.64
  14  -7   7    3.04    0.69
  14  -8  -7    0.74    0.43
  14   8   7   -0.27    0.46
  14  -8   7    0.24    0.52
 -14   8   7   -1.01    0.34
  14   8  -7   -0.03    0.42
 -14  -8  -7    0.88    0.52
  15   0   7    0.38    0.28
 -15   0  -7   -0.20    0.22
  15   0  -7    0.35    0.34
 -15   0   7    0.50    0.27
 -15   1  -7    2.28    0.43
  15   1   7    2.38    0.44
 -15  -1   7    2.14    0.42
  15  -1  -7    2.19    0.49
  15   1  -7    1.96    0.46
  15  -1   7    1.86    0.40
  15   1  -7    1.93    0.35
 -15  -1  -7    2.12    0.47
 -15   1   7    2.11    0.46
  15  -1   7    2.07    0.43
  15  -2  -7    2.67    0.53
 -15  -2   7    2.79    0.49
  15   2   7    2.79    0.50
 -15  -2  -7    3.48    0.55
  15  -2   7    3.33    0.51
  15   2  -7    4.11    0.57
  15  -2   7    2.80    0.48
  15  -2   7    2.72    0.48
  15   2  -7    3.80    0.49
 -15   2   7    4.12    0.59
  15   3   7   13.31    1.04
 -15  -3   7   13.80    1.07
  15  -3  -7   12.43    1.05
 -15   3  -7   13.86    0.95
  15  -3   7   12.83    1.01
  15  -3   7   12.74    0.96
  15   3  -7   12.00    0.93
 -15   3   7   12.37    1.06
 -15  -3  -7   12.43    1.05
  15   4   7   -0.15    0.33
 -15   4  -7    0.77    0.26
 -15  -4   7   -0.05    0.29
  15  -4  -7    0.89    0.42
 -15   4   7    0.34    0.36
  15   4  -7    0.90    0.34
  15  -4   7   -0.03    0.31
 -15  -4  -7   -0.62    0.27
  15  -5  -7   12.38    1.12
  15   5   7   13.58    1.12
 -15  -5   7   15.41    1.13
  15  -5   7   12.27    1.12
 -15  -5  -7   14.25    1.18
 -15   5   7   13.48    1.17
  15   5  -7   11.90    1.03
 -15  -6   7    0.40    0.39
  15   6   7    0.82    0.40
  15  -6  -7    0.48    0.39
  15  -6   7    0.42    0.43
 -15   6   7    0.03    0.32
 -15  -6  -7    0.93    0.50
  15   6  -7    0.18    0.36
  15  -7  -7    0.77    0.44
  15   7   7    0.41    0.37
 -15  -7  -7    0.98    0.52
  15   7  -7    1.31    0.48
  15  -7   7    0.84    0.49
 -15   7   7    0.62    0.47
  15  -8  -7    1.45    0.54
 -15  -8  -7    1.41    0.60
  16   0   7    6.90    0.71
  16   0  -7    7.62    0.80
 -16   0  -7    8.92    0.77
 -16   0   7    7.88    0.73
  16   1   7    1.57    0.41
 -16   1  -7    2.23    0.44
 -16  -1   7    2.47    0.46
  16  -1  -7    2.52    0.55
  16  -1   7    2.07    0.44
  16   1  -7    2.30    0.51
 -16  -1  -7    2.41    0.49
 -16   1   7    2.49    0.49
  16  -1   7    2.39    0.46
  16   2   7    0.42    0.31
  16  -2  -7    0.53    0.37
  16  -2   7    0.54    0.32
  16  -2   7    0.99    0.37
 -16  -2  -7    0.69    0.40
  16  -2   7   -0.17    0.26
  16   2  -7    0.03    0.24
  16   2  -7    0.23    0.35
 -16   2   7    0.27    0.34
 -16  -3   7    9.27    0.92
 -16   3  -7    9.93    0.78
  16   3   7    8.99    0.86
  16  -3  -7    8.77    0.91
  16  -3   7   10.33    0.85
 -16   3   7   11.57    0.98
 -16  -3  -7   10.69    0.95
  16  -3   7    8.83    0.85
  16   3  -7    9.61    0.81
 -16  -4   7    4.50    0.68
  16  -4  -7    4.21    0.71
  16   4   7    3.61    0.65
 -16   4   7    5.39    0.73
 -16  -4  -7    5.49    0.73
  16  -4   7    5.90    0.71
  16   4  -7    5.81    0.64
  16   5   7    0.96    0.42
  16  -5  -7    1.55    0.50
 -16  -5   7    0.68    0.43
  16  -5   7    1.27    0.49
  16   5  -7    0.99    0.44
 -16   5   7    1.66    0.49
 -16  -5  -7    1.30    0.48
  16   6   7    0.40    0.26
  16  -6  -7    0.04    0.36
 -16  -6   7   -0.44    0.32
  16  -6   7   -0.31    0.36
 -16   6   7    0.04    0.26
 -16  -6  -7   -0.07    0.42
  16   6  -7    0.30    0.35
  16  -7  -7    0.06    0.35
  16   7   7    0.61    0.40
 -16   7   7    0.64    0.45
  16   7  -7    0.24    0.39
  16  -7   7    0.58    0.48
 -16  -7  -7    0.63    0.51
  17   0  -7   -0.29    0.27
 -17   0  -7   -0.25    0.25
 -17   0   7   -0.17    0.25
  17   0   7   -0.08    0.29
  17  -1  -7    0.94    0.43
 -17   1  -7    1.26    0.39
 -17  -1   7    1.71    0.42
  17   1   7    1.46    0.42
  17  -1   7    2.34    0.45
 -17  -1  -7    1.51    0.42
 -17   1   7    1.59    0.42
  17   1  -7    2.21    0.53
  17  -2  -7    3.02    0.60
  17   2   7    3.83    0.58
  17   2  -7    4.07    0.50
  17  -2   7    3.29    0.55
 -17   2   7    4.18    0.60
 -17  -2  -7    5.35    0.65
  17   2  -7    4.38    0.62
  17  -2   7    2.61    0.52
  17  -2   7    4.60    0.56
  17  -3  -7    1.98    0.54
 -17  -3   7    1.99    0.53
 -17   3  -7    3.19    0.49
  17   3   7    2.06    0.49
  17  -3   7    2.27    0.45
 -17  -3  -7    2.01    0.52
  17   3  -7    2.66    0.47
  17  -3   7    2.63    0.54
 -17   3   7    2.56    0.56
  17   4   7    1.30    0.47
 -17  -4   7    1.03    0.42
  17  -4  -7    0.11    0.37
  17   4  -7    1.00    0.40
 -17   4   7    1.41    0.48
  17  -4   7    0.91    0.40
 -17  -4  -7    0.43    0.39
  17  -5  -7    4.26    0.69
  17   5   7    4.87    0.70
 -17  -5   7    4.88    0.72
  17   5  -7    5.21    0.66
  17  -5   7    4.52    0.71
 -17   5   7    5.12    0.69
 -17  -5  -7    5.61    0.71
  17  -6  -7    0.32    0.39
  17   6   7    0.01    0.39
 -17  -6   7    0.18    0.31
  17  -6   7    0.59    0.45
 -17  -6  -7    0.52    0.49
  17   6  -7   -0.20    0.30
 -17   6   7    0.43    0.30
  17   7   7   -0.11    0.47
  17  -7  -7   -0.31    0.39
 -17  -7  -7    0.35    0.49
 -17   7   7    0.59    0.47
  17   7  -7    0.63    0.48
  17  -7   7   -0.11    0.44
 -18   0   7   -0.10    0.24
 -18   0  -7   -0.29    0.27
  18   0  -7    0.25    0.34
  18   0   7    0.53    0.34
  18   1   7    3.53    0.60
 -18   1  -7    5.65    0.62
  18  -1  -7    3.12    0.61
  18   1  -7    2.77    0.59
 -18  -1  -7    4.11    0.61
 -18   1   7    4.73    0.58
  18  -1   7    4.20    0.57
  18  -2  -7    0.25    0.38
  18   2   7    0.06    0.32
  18  -2   7    0.41    0.31
  18   2  -7    0.64    0.42
 -18  -2  -7    0.83    0.40
  18  -2   7    0.43    0.35
  18  -2   7    1.29    0.37
 -18   2   7    0.47    0.33
  18   3   7    5.69    0.74
 -18  -3   7    6.60    0.81
  18  -3  -7    5.05    0.74
  18   3  -7    5.03    0.61
 -18  -3  -7    5.89    0.76
 -18   3   7    6.53    0.76
  18  -3   7    5.43    0.65
  18  -3   7    5.47    0.69
 -18  -4   7    0.92    0.47
  18   4   7    0.81    0.42
  18  -4  -7    0.51    0.41
  18   4  -7    0.52    0.36
 -18   4   7   -0.09    0.26
  18  -4   7    0.85    0.46
 -18  -4  -7    1.18    0.43
  18   5   7    0.54    0.43
  18  -5  -7    0.33    0.39
 -18  -5   7    0.56    0.38
 -18   5   7   -0.30    0.26
 -18  -5  -7    0.10    0.29
  18   5  -7    0.73    0.39
  18  -5   7   -0.40    0.35
  18   6   7    1.86    0.58
 -18  -6   7    1.27    0.44
  18  -6  -7    1.95    0.54
  18   6  -7    1.27    0.46
 -18   6   7    1.77    0.52
  18  -6   7    1.60    0.55
 -18  -6  -7    1.96    0.62
  19   0   7    0.06    0.32
 -19   0   7    0.09    0.27
 -19   0  -7   -0.34    0.25
  19   0  -7    0.10    0.36
  19  -1  -7    3.53    0.66
 -19   1  -7    3.76    0.58
  19   1   7    3.12    0.58
 -19  -1  -7    4.82    0.63
 -19   1   7    4.51    0.59
  19  -1   7    3.92    0.56
  19   1  -7    3.08    0.64
  19   2   7    0.67    0.41
  19  -2  -7    1.25    0.47
 -19   2   7    1.43    0.46
  19   2  -7    1.10    0.49
  19  -2   7    1.01    0.41
 -19  -2  -7    0.68    0.41
  19  -2   7    2.15    0.44
 -19   3  -7    1.63    0.50
  19  -3  -7    1.12    0.47
 -19  -3   7    0.75    0.45
  19   3   7    1.15    0.43
 -19   3   7    0.99    0.44
  19   3  -7    1.14    0.38
  19  -3   7    1.06    0.41
 -19  -3  -7    1.46    0.48
 -19  -4   7    2.56    0.56
  19  -4  -7    1.71    0.53
  19   4   7    1.27    0.43
  19   4  -7    1.75    0.45
  19  -4   7    1.36    0.49
 -19   4   7    1.92    0.52
 -19  -4  -7    1.71    0.48
 -19  -5   7    1.46    0.47
  19  -5  -7    0.93    0.44
  19   5   7    0.77    0.45
  19   5  -7    0.59    0.39
 -19   5   7    1.09    0.42
 -19  -5  -7    1.19    0.40
  19  -5   7    0.61    0.39
  19  -6  -7    2.06    0.58
 -19  -6   7    2.24    0.54
  19   6   7    1.94    0.61
 -19  -6  -7    1.02    0.58
 -19   6   7    0.82    0.51
  19   6  -7    2.15    0.55
  19  -6   7    1.38    0.53
 -20   0  -7    2.26    0.51
  20   0   7    2.06    0.49
  20   0  -7    2.11    0.55
 -20   1  -7    1.92    0.47
  20  -1  -7    2.10    0.53
  20   1   7    1.81    0.49
  20   1  -7    2.65    0.60
 -20   1   7    1.86    0.46
 -20  -1  -7    2.74    0.56
  20  -1   7    2.30    0.46
  20   2   7    1.39    0.47
  20  -2  -7    2.57    0.59
 -20  -2  -7    2.17    0.51
  20  -2   7    2.43    0.52
 -20   2   7    3.07    0.56
  20   2  -7    2.01    0.51
  20   3   7    0.31    0.32
 -20  -3   7    1.46    0.52
  20  -3  -7    0.57    0.42
 -20   3  -7    0.79    0.43
 -20  -3  -7    0.16    0.30
 -20   3   7    0.46    0.32
  20  -4  -7    1.11    0.46
 -20  -4   7    0.78    0.42
 -20   4  -7    0.63    0.41
  20   4   7    0.69    0.45
 -20   4   7    0.81    0.40
 -20  -4  -7    0.49    0.33
  20   4  -7    0.92    0.39
 -20   5  -7    6.83    0.90
  20   5   7    4.05    0.76
  20  -5  -7    4.99    0.80
 -20  -5   7    6.02    0.78
 -20   5   7    7.76    0.91
 -20  -5  -7    7.15    0.85
  20   5  -7    5.21    0.68
  20  -6  -7    0.04    0.43
 -20   6  -7    0.59    0.80
 -20  -6   7    0.93    0.49
 -21   0  -7    0.73    0.35
  21   0   7    0.17    0.35
  21   0  -7    0.22    0.32
 -21   1  -7    0.11    0.33
  21  -1  -7    1.19    0.41
  21   1   7    0.22    0.39
 -21  -1  -7    0.74    0.37
 -21   1   7    0.70    0.35
  21   1  -7    0.27    0.34
  21  -2  -7    3.86    0.70
  21   2   7    2.74    0.58
 -21  -2  -7    4.44    0.65
 -21   2   7    5.05    0.63
  21   2  -7    3.52    0.66
  21  -2   7    3.99    0.65
  21  -3  -7    0.39    0.44
 -21  -3   7    1.62    0.54
  21   3   7    1.12    0.42
 -21   3   7    1.38    0.46
 -21  -3  -7    1.25    0.44
 -21  -4   7    0.30    0.44
 -21   4  -7    0.59    0.49
  21  -4  -7   -0.02    0.41
  21   4   7   -0.53    0.39
[truncated: 559,660 more chars]
