# Supplementary material for: 3-[2-(4-Fluoro­phen­yl)-2-oxoeth­yl]-5,5-di­phenyl­imidazolidine-2,4-dione
Source: Acta Crystallogr Sect E Struct Rep Online. 2014 Jan 31;70(Pt 2):o226–7. doi: 10.1107/S1600536814001743 (PMC3998365; doi:10.1107/S1600536814001743)
Supplement: Supplementary file 2 [file e-70-0o226-Isup2.hkl]

#
# h,k,l, Fc-squared, Fo-squared, sigma(Fo-squared), status flag
#
data_I
_shelx_title ' jtm366_1m in Pca2(1)'
_shelx_refln_list_code          4
_shelx_F_calc_maximum      329.24
_exptl_crystal_F_000      1616.00
_reflns_d_resolution_high  0.7768

loop_
 _space_group_symop_operation_xyz
 'x, y, z'
 '-x, -y, z+1/2'
 'x+1/2, -y, z'
 '-x+1/2, y, z+1/2'

_cell_length_a    19.9622
_cell_length_b     8.0484
_cell_length_c    22.8969
_cell_angle_alpha  90.000
_cell_angle_beta   90.000
_cell_angle_gamma  90.000

_shelx_F_squared_multiplier     1.000

loop_
 _refln_index_h
 _refln_index_k
 _refln_index_l
 _refln_F_squared_calc
 _refln_F_squared_meas
 _refln_F_squared_sigma
 _refln_observed_status
   4   0 -29         22.23         17.81        45.63 o
   1   1 -29         28.40         31.16        46.75 o
   2   1 -29        326.40        280.48        69.01 o
   3   1 -29         45.08        -13.36        41.18 o
   2   0 -28        104.97        164.73        55.65 o
   4   0 -28        766.23       1056.24       102.40 o
   6   0 -28         18.13        -18.92        38.96 o
   0   1 -28       1060.37       1037.32       101.28 o
   1   1 -28         24.18          8.90        36.73 o
   2   1 -28        566.22        667.80        83.48 o
   3   1 -28         42.97         15.58        40.07 o
   4   1 -28         68.16         99.64        35.62 o
   5   1 -28        164.28        182.60        41.31 o
   6   1 -28          4.85         58.64        42.29 o
   7   1 -28        136.55         47.86        35.42 o
   0   2 -28         15.12         -4.45        37.84 o
   1   2 -28        156.98        140.15        37.38 o
   2   2 -28         78.52         91.39        47.30 o
   3   2 -28         99.76        166.95        58.99 o
   4   2 -28         81.94         64.55        51.20 o
   5   2 -28         51.79         12.24        47.86 o
   6   2 -28         15.40        -30.29        30.29 o
   0   3 -28        287.18        133.56        56.76 o
   1   3 -28        330.73        277.59        49.58 o
   2   3 -28         76.52         57.44        35.57 o
   2   0 -27        128.12        149.14        51.20 o
   4   0 -27        629.92        799.14        87.93 o
   6   0 -27        129.45        136.90        57.88 o
   8   0 -27         20.09         -7.79        43.41 o
  10   0 -27        104.35        235.96        71.23 o
   1   1 -27         16.32         75.74        31.02 o
   2   1 -27        177.66        154.71        53.42 o
   3   1 -27        276.70        288.13        45.13 o
   4   1 -27         16.67         31.93        28.72 o
   5   1 -27        231.29        209.82        42.50 o
   6   1 -27         38.91         48.12        32.83 o
   7   1 -27        189.98        198.35        48.42 o
   8   1 -27         13.25         52.26        35.39 o
   9   1 -27          0.25          8.83        34.17 o
   1   2 -27        415.23        439.83        57.88 o
   2   2 -27         21.38          6.85        25.57 o
   3   2 -27         13.12          8.08        53.42 o
   4   2 -27        268.19        245.97        67.89 o
   5   2 -27         14.10        -31.16        31.16 o
   6   2 -27         87.64        109.75        38.02 o
   7   2 -27         40.50         -1.90        69.01 o
   8   2 -27        194.67        225.34        49.41 o
   1   3 -27         64.47         95.06        35.75 o
   2   3 -27        219.22        233.92        44.07 o
   3   3 -27         60.79         27.32        31.08 o
   4   3 -27        320.36        320.02        49.97 o
   5   3 -27        208.47        268.23        71.23 o
   6   3 -27         27.07         -5.57        54.54 o
   1   4 -27         25.92        -22.43        37.84 o
   2   4 -27        148.48        124.78        51.75 o
   0   0 -26        386.44        460.79        66.78 o
   2   0 -26        136.09        163.61        52.31 o
   4   0 -26        203.70        249.31        60.10 o
   6   0 -26        302.43        237.07        64.55 o
   8   0 -26        163.35        191.44        61.22 o
  10   0 -26         10.26         36.73        46.75 o
   0   1 -26       1591.25       1473.62       122.43 o
   1   1 -26        168.71        128.18        33.03 o
   2   1 -26        198.83        242.49        36.76 o
   3   1 -26         11.25         50.40        29.44 o
   4   1 -26        324.39        306.44        46.41 o
   5   1 -26        141.35        190.40        38.35 o
   6   1 -26         21.94         -1.11        26.76 o
   7   1 -26         68.65         16.72        31.02 o
   8   1 -26         40.52          2.65        29.09 o
   9   1 -26          3.58        -30.11        30.11 o
  10   1 -26         47.92         56.74        38.35 o
  11   1 -26          5.61         -4.07        36.73 o
   0   2 -26        856.28        806.93        91.27 o
   1   2 -26        151.75        144.49        35.31 o
   2   2 -26        106.60         78.12        31.87 o
   3   2 -26        304.49        238.51        40.90 o
   4   2 -26        124.21        142.49        35.39 o
   5   2 -26        230.60        159.50        48.42 o
   6   2 -26         15.36         18.01        40.62 o
   7   2 -26        265.97        272.85        55.65 o
   8   2 -26        257.99        270.46        67.89 o
   9   2 -26         11.43         10.02        48.97 o
  10   2 -26          6.78        -15.58        46.75 o
   0   3 -26        894.93        961.64       103.51 o
   1   3 -26        738.40        781.41       112.41 o
   2   3 -26         80.26         22.32        29.88 o
   3   3 -26          5.42          6.19        27.08 o
   4   3 -26          5.15        -31.85        65.67 o
   5   3 -26        226.21        244.28        45.21 o
   6   3 -26        117.76        152.48        58.99 o
   7   3 -26        241.84        148.03        62.33 o
   8   3 -26          5.88          4.45        48.97 o
   0   4 -26        119.88         73.46        47.86 o
   1   4 -26        314.60        244.06        93.49 o
   2   4 -26        270.40        316.69        50.76 o
   3   4 -26         16.19         -8.31        31.62 o
   4   4 -26        142.60        115.89        33.44 o
   5   4 -26        111.47         78.72        35.93 o
   6   4 -26        190.95        180.06        44.28 o
   2   0 -25        114.73        189.21        54.54 o
   4   0 -25        220.12        158.05        53.42 o
   6   0 -25        205.98        217.04        57.88 o
   8   0 -25        175.83        121.32        48.97 o
  10   0 -25        164.99        106.85        55.65 o
  12   0 -25        110.39        119.09        61.22 o
   1   1 -25        452.31        450.56        39.34 o
   2   1 -25        834.95        839.22        51.95 o
   3   1 -25         37.68         16.80        38.40 o
   4   1 -25        517.95        441.66        51.66 o
   5   1 -25        432.01        521.53        55.07 o
   6   1 -25        260.84        205.49        42.06 o
   7   1 -25        145.17        118.91        36.18 o
   8   1 -25        188.11        165.23        41.51 o
   9   1 -25        150.58        174.08        41.51 o
  10   1 -25         68.41         71.18        35.97 o
  11   1 -25         56.96         17.81        48.97 o
  12   1 -25        109.51          4.45        52.31 o
   1   2 -25        577.31        577.69        70.12 o
   2   2 -25        411.56        347.60        48.28 o
   3   2 -25         32.67         20.81        22.48 o
   4   2 -25         10.55         29.21        23.49 o
   5   2 -25         49.25         27.24        47.86 o
   6   2 -25        239.39        291.61        69.01 o
   7   2 -25         41.36        -11.13        38.96 o
   8   2 -25         13.62         -5.57        43.41 o
   9   2 -25         13.72        -38.96        38.96 o
  10   2 -25        232.24        273.80        72.35 o
  11   2 -25        183.39        317.21        79.02 o
   1   3 -25        253.37        239.79        41.31 o
   2   3 -25          6.92          8.32        26.74 o
   3   3 -25         88.25         64.20        32.24 o
   4   3 -25        119.03        119.73        35.39 o
   5   3 -25         97.46        111.64        33.81 o
   6   3 -25        338.06        426.12        58.43 o
   7   3 -25        273.21        251.96       125.21 o
   8   3 -25        110.04         80.30        40.97 o
   9   3 -25         21.90         33.88        38.25 o
  10   3 -25         83.42         81.28        43.86 o
  11   3 -25         82.36        201.45        86.81 o
   1   4 -25        103.61         55.78        26.58 o
   2   4 -25        137.42        131.75        29.92 o
   3   4 -25         86.17         63.78        32.35 o
   4   4 -25        354.02        394.37        47.13 o
   5   4 -25         20.22         -9.10        23.59 o
   6   4 -25         52.56         98.90        29.80 o
   7   4 -25        177.69        166.50        53.41 o
   8   4 -25         21.56         34.62        31.45 o
   9   4 -25         39.18        -21.15        69.01 o
   1   5 -25        148.50        110.55        40.80 o
   2   5 -25        137.45        137.67        50.28 o
   3   5 -25        295.88        433.82        44.89 o
   4   5 -25         80.53         93.17        32.81 o
   5   5 -25        142.37        160.62        43.54 o
   0   0 -24         46.15         24.49        37.84 o
   2   0 -24        900.99        841.43        87.93 o
   4   0 -24         60.61         74.57        44.52 o
   6   0 -24          1.22         17.81        40.07 o
   8   0 -24        123.50        193.66        56.76 o
  10   0 -24        573.49        524.23        80.14 o
  12   0 -24         82.42         99.06        55.65 o
  14   0 -24          2.06         32.28        52.31 o
   0   1 -24        192.71        239.30        58.99 o
   1   1 -24        180.54        158.87        27.70 o
   2   1 -24        264.67        289.13        35.33 o
   3   1 -24        326.76        375.85        38.16 o
   4   1 -24        238.34        237.11        42.10 o
   5   1 -24        199.27        234.44        41.18 o
   6   1 -24        167.88        155.05        37.33 o
   7   1 -24         14.24          6.52        27.41 o
   8   1 -24        103.57        174.79        40.11 o
   9   1 -24         38.70        122.43        53.42 o
  10   1 -24          4.12         54.54        50.09 o
  11   1 -24        223.07        148.03        57.88 o
  12   1 -24         36.95         18.92        47.86 o
  13   1 -24        185.75        210.36        67.89 o
  14   1 -24         44.15         85.70        54.54 o
   0   2 -24        285.12        268.23        61.22 o
   1   2 -24         67.20         27.27        28.33 o
   2   2 -24        326.72        206.29        40.48 o
   3   2 -24        124.44        105.18        26.97 o
   4   2 -24        393.67        426.54        41.89 o
   5   2 -24          5.25         10.70        24.36 o
   6   2 -24         97.35        149.14        52.31 o
   7   2 -24          3.49        -37.84        37.84 o
   8   2 -24        238.60        269.35        65.67 o
   9   2 -24        212.85        229.28        62.33 o
  10   2 -24        282.52        257.10        70.12 o
  11   2 -24         14.29         14.47        47.86 o
  12   2 -24        145.89        155.82        58.99 o
  13   2 -24         81.02         83.48        60.10 o
   0   3 -24        489.36        451.88        70.12 o
   1   3 -24        152.84        228.26        33.75 o
   2   3 -24        294.22        248.68        34.65 o
   3   3 -24        130.08        105.68        27.50 o
   4   3 -24        102.15         81.13        27.57 o
   5   3 -24        108.32        119.48        29.81 o
   6   3 -24         89.22         98.11        27.86 o
   7   3 -24         17.41          8.95        23.60 o
   8   3 -24         21.83         51.48        36.73 o
   9   3 -24         23.11         27.05        33.44 o
  10   3 -24         16.28         35.10        45.63 o
  11   3 -24        116.40        181.55        43.55 o
  12   3 -24        135.13         81.46        45.72 o
   0   4 -24        776.12        861.44       112.97 o
   1   4 -24        991.08       1192.55        60.89 o
   2   4 -24        235.79        315.59        42.11 o
   3   4 -24          1.65        -14.37        25.54 o
   4   4 -24        197.97        234.11        37.70 o
   5   4 -24         45.78         80.98        35.75 o
   6   4 -24        161.45        165.67        28.80 o
   7   4 -24        151.55        140.41        29.40 o
   8   4 -24        643.42        719.81        53.14 o
   9   4 -24        144.83        265.58        50.87 o
  10   4 -24        197.34        253.65        55.73 o
  11   4 -24         55.31        104.62        90.15 o
   0   5 -24        203.64        266.70        79.58 o
   1   5 -24        298.14        246.51        34.13 o
   2   5 -24        204.36        184.37        31.70 o
   3   5 -24        153.61        129.66        29.99 o
   4   5 -24        113.07        102.59        28.69 o
   5   5 -24        223.16        244.99        60.44 o
   6   5 -24          2.92         11.25        26.97 o
   7   5 -24         29.28         36.25        30.31 o
   8   5 -24         10.01        -12.77        34.52 o
   0   6 -24         86.86          4.45        81.25 o
   2   0 -23        129.94        150.59        31.45 o
   4   0 -23        692.04        683.39        80.14 o
   6   0 -23        296.43        284.93        63.44 o
   8   0 -23          4.27         21.15        36.73 o
  10   0 -23        225.63        229.28        64.55 o
  12   0 -23         35.12         75.68        52.31 o
   1   1 -23        636.43        563.50        41.26 o
   2   1 -23         36.78         36.29        20.48 o
   3   1 -23        320.33        302.05        33.81 o
   4   1 -23       1227.71       1355.12        62.63 o
   5   1 -23        489.82        408.95        49.18 o
   6   1 -23        741.89        708.85        62.47 o
   7   1 -23         33.52         64.55        43.41 o
   8   1 -23        519.29        524.23        80.14 o
   9   1 -23         69.18         27.83        42.29 o
  10   1 -23          4.07        -21.15        38.96 o
  11   1 -23        170.04        175.86        57.88 o
  12   1 -23        116.99        139.13        57.88 o
  13   1 -23        248.18        338.35        75.68 o
  14   1 -23         38.06         56.76        51.20 o
  15   1 -23        488.09        200.34        77.91 o
   1   2 -23        878.10        857.94        64.05 o
   2   2 -23         37.20         54.08        22.82 o
   3   2 -23        135.15        156.05        29.07 o
   4   2 -23        315.45        485.32        49.60 o
   5   2 -23         10.28          7.94        21.78 o
   6   2 -23         59.79        105.90        33.62 o
   7   2 -23        187.49        197.17        91.27 o
   8   2 -23         11.13        -10.19        25.50 o
   9   2 -23        154.55        118.60        36.59 o
  10   2 -23         99.40        116.16        37.84 o
  11   2 -23          1.87         42.57        31.36 o
  12   2 -23        253.90        274.27        45.17 o
  13   2 -23         37.06         86.99        61.77 o
  14   2 -23         25.78         -7.72        36.76 o
  15   2 -23         27.28         67.89        77.91 o
   1   3 -23         47.23         41.46        29.48 o
   2   3 -23         24.19         25.85        18.81 o
   3   3 -23        190.95        233.46        28.61 o
   4   3 -23         73.21         60.65        21.68 o
   5   3 -23        101.97        100.13        25.66 o
   6   3 -23         42.41         30.05        22.42 o
   7   3 -23        577.23        563.20        46.35 o
   8   3 -23        235.54        287.89        46.61 o
   9   3 -23         25.54          1.92        26.13 o
  10   3 -23        204.23        217.80        37.38 o
  11   3 -23         91.03         95.07        34.23 o
  12   3 -23         41.02         14.02        31.87 o
  13   3 -23         60.19         46.52        40.86 o
  14   3 -23         83.71         48.97        80.14 o
   1   4 -23        208.03        356.79        42.09 o
   2   4 -23        665.04        650.15        42.06 o
   3   4 -23        198.71        148.20        26.63 o
   4   4 -23        136.41        169.37        26.75 o
   5   4 -23         51.41         34.16        21.78 o
   6   4 -23        111.54        146.63        26.15 o
   7   4 -23        250.46        253.72        59.59 o
   8   4 -23         15.89         42.02        20.84 o
   9   4 -23        381.52        441.68        40.48 o
  10   4 -23         31.17        -11.48        30.24 o
  11   4 -23        370.85        491.84        55.77 o
  12   4 -23         97.45         56.55        48.91 o
   1   5 -23         59.98          6.05        21.79 o
   2   5 -23        183.96        255.71        60.40 o
   3   5 -23        302.97        330.93        35.23 o
   4   5 -23         25.44         35.62        22.73 o
   5   5 -23         96.86        115.61        28.72 o
   6   5 -23         14.34         18.20        22.71 o
   7   5 -23        258.28        246.73        35.32 o
   8   5 -23        173.97        160.83        35.50 o
   9   5 -23        197.10        198.02        36.04 o
  10   5 -23         58.54         84.42        41.82 o
   1   6 -23         42.16         68.05        30.48 o
   2   6 -23         87.70        105.17        32.35 o
   3   6 -23        185.17        261.49        39.49 o
   4   6 -23        104.22        137.78        35.21 o
   5   6 -23         97.41        111.23        44.84 o
   6   6 -23        102.00         90.22        61.80 o
   0   0 -22       5827.21       5994.66       309.42 o
   2   0 -22        279.35        271.93        37.87 o
   4   0 -22        983.48       1118.57        97.94 o
   6   0 -22        108.50         77.91        41.18 o
   8   0 -22        192.94        302.74        63.44 o
  10   0 -22         86.38         14.47        40.07 o
   0   1 -22       1039.68       1097.97        65.71 o
   1   1 -22        699.08        763.69        38.29 o
   2   1 -22        273.79        264.37        31.64 o
   3   1 -22        566.48        630.37        64.63 o
   4   1 -22        271.63        277.19        32.66 o
   5   1 -22        232.15        234.10        42.85 o
   6   1 -22        654.26        692.29        86.81 o
   7   1 -22        601.65        570.97        76.80 o
   8   1 -22         14.14         17.81        40.07 o
   9   1 -22        302.23        281.59        60.10 o
  10   1 -22        331.43        299.40        66.78 o
  11   1 -22         82.68        144.69        50.09 o
  12   1 -22         17.33        -26.21        28.65 o
  13   1 -22         30.49        100.21        66.78 o
  14   1 -22          4.71          2.09        42.29 o
  15   1 -22        934.66       1171.21       107.96 o
  16   1 -22        181.58        179.53        52.91 o
   0   2 -22       2210.71       2324.39       110.74 o
   1   2 -22        231.63        248.61        31.44 o
   2   2 -22        877.58        981.08        45.57 o
   3   2 -22        245.35        237.82        30.90 o
   4   2 -22        159.61        155.39        27.79 o
   5   2 -22         74.13         78.42        24.13 o
   6   2 -22        113.44         97.95        43.02 o
   7   2 -22        893.82        911.88        52.28 o
   8   2 -22         11.10         41.02        26.71 o
   9   2 -22         39.10        102.19        31.02 o
  10   2 -22         28.80         -9.85        23.26 o
  11   2 -22        251.73        297.16        99.06 o
  12   2 -22        301.22        317.28        46.35 o
  13   2 -22         35.43         -5.48        30.05 o
  14   2 -22         37.43         50.47        33.81 o
  15   2 -22        588.82        698.26        69.65 o
  16   2 -22         88.32        100.94        50.07 o
   0   3 -22       1214.43       1191.78       180.31 o
   1   3 -22       1009.95       1104.93        50.06 o
   2   3 -22        789.17        809.34        55.75 o
   3   3 -22        201.40        225.37        29.88 o
   4   3 -22        183.95        157.09        49.32 o
   5   3 -22        203.44        235.91        39.04 o
   6   3 -22        397.32        468.71        35.62 o
   7   3 -22        257.95        311.51        31.29 o
   8   3 -22        212.78        187.16        34.70 o
   9   3 -22         85.87         61.32        29.93 o
  10   3 -22        181.13        142.28        33.44 o
  11   3 -22        106.47        136.19        32.65 o
  12   3 -22         11.69          6.12        44.52 o
  13   3 -22        303.55        253.57        48.78 o
  14   3 -22        226.35        293.54        60.10 o
  15   3 -22        244.24        244.86        60.84 o
   0   4 -22        339.18        311.00        55.09 o
   1   4 -22         86.79         73.94        22.39 o
   2   4 -22        201.86        267.75        30.40 o
   3   4 -22        539.28        660.86        41.77 o
   4   4 -22        328.71        422.43        71.81 o
   5   4 -22         34.57         25.53        27.45 o
   6   4 -22         17.15         26.29        18.86 o
   7   4 -22        120.86         76.97        22.87 o
   8   4 -22        102.41        143.47        24.42 o
   9   4 -22        383.17        365.44        35.19 o
  10   4 -22        127.91        115.42        24.10 o
  11   4 -22        119.48        121.27        43.80 o
  12   4 -22         27.92          3.43        32.20 o
  13   4 -22        157.99        223.21        65.99 o
   0   5 -22        215.66        141.12        36.76 o
   1   5 -22        141.70        133.61        33.59 o
   2   5 -22         11.55        -11.93        28.51 o
   3   5 -22         17.84          1.81        20.15 o
   4   5 -22         33.40         89.65        24.30 o
   5   5 -22         36.82         47.30        31.33 o
   6   5 -22        311.64        344.94        55.26 o
   7   5 -22         70.72         80.77        24.14 o
   8   5 -22         45.55         55.99        39.04 o
   9   5 -22         19.25          2.51        23.69 o
  10   5 -22         21.10         29.86        26.04 o
  11   5 -22         23.93         22.34        31.19 o
   0   6 -22        150.69        213.49        71.79 o
   1   6 -22         43.76         70.40        26.82 o
   2   6 -22          0.18        -18.45        23.11 o
   3   6 -22         63.45         36.36        30.31 o
   4   6 -22         55.24         63.88        27.07 o
   5   6 -22        427.78        426.64        44.18 o
   6   6 -22        283.75        286.72        45.66 o
   7   6 -22          5.03         19.40        32.09 o
   8   6 -22        185.44        189.33        45.98 o
   2   0 -21       1330.99       1317.95        72.29 o
   4   0 -21         76.81         60.74        24.71 o
   6   0 -21       2691.00       2458.63       166.95 o
   8   0 -21        459.85        520.89        79.02 o
   1   1 -21         20.04         23.35        22.01 o
   2   1 -21         69.48         66.60        17.43 o
   3   1 -21        553.17        564.34        39.37 o
   4   1 -21        391.21        429.03        43.41 o
   5   1 -21         51.77         61.15        21.72 o
   6   1 -21         59.59         53.15        28.20 o
   7   1 -21        270.87        290.50        41.27 o
   8   1 -21         29.87         24.49        35.62 o
   9   1 -21        137.80         95.41        33.95 o
  10   1 -21        263.99        220.29        40.05 o
  11   1 -21         84.98         67.49        37.29 o
  12   1 -21        234.34        135.10        35.57 o
  13   1 -21        162.73        122.35        38.40 o
  14   1 -21          6.16        -20.86        20.86 o
  15   1 -21         41.19         87.93        28.38 o
  16   1 -21        351.58        349.55        55.28 o
  17   1 -21        147.87        117.93        48.96 o
   1   2 -21        220.01        196.60        37.02 o
   2   2 -21        143.99        104.86        20.26 o
   3   2 -21        248.04        268.97        36.79 o
   4   2 -21        188.31        204.63        31.01 o
   5   2 -21        577.70        579.05        41.73 o
   6   2 -21       1101.49       1128.51        56.62 o
   7   2 -21        223.56        203.88        28.66 o
   8   2 -21        641.58        769.48       114.64 o
   9   2 -21          4.44         10.57        31.72 o
  10   2 -21        439.84        412.28        71.23 o
  11   2 -21         33.98         66.33        31.16 o
  12   2 -21        683.53        626.68        57.81 o
  13   2 -21         42.14         27.70        23.76 o
  14   2 -21        256.29        232.40        42.41 o
  15   2 -21         11.36          4.41        29.44 o
  16   2 -21        169.89        210.34        49.93 o
  17   2 -21        137.21         73.22        51.87 o
   1   3 -21        280.27        290.57        30.00 o
   2   3 -21        947.09       1070.60        60.73 o
   3   3 -21        208.73        212.23        27.16 o
   4   3 -21        564.90        608.92        41.32 o
   5   3 -21         65.06         60.55        19.81 o
   6   3 -21        149.04        160.70        24.85 o
   7   3 -21        794.91        850.08        44.58 o
   8   3 -21        611.39        585.53        43.38 o
   9   3 -21        643.10        675.93        43.38 o
  10   3 -21         17.34         -7.66        20.09 o
  11   3 -21         83.72         54.03        25.08 o
  12   3 -21        137.10        160.07        31.39 o
  13   3 -21        151.02        136.18        35.75 o
  14   3 -21         52.71        102.56        38.54 o
  15   3 -21        139.93        173.66        50.07 o
  16   3 -21        173.07        187.93        60.11 o
   1   4 -21        160.11        150.35        38.69 o
   2   4 -21         20.74          5.70        18.36 o
   3   4 -21        638.63        620.76        43.54 o
   4   4 -21         60.01         48.04        26.67 o
   5   4 -21        373.72        448.53        39.52 o
   6   4 -21         11.39         -3.31        18.35 o
   7   4 -21         12.18        -14.19        26.83 o
   8   4 -21         95.59        133.66        26.03 o
   9   4 -21        647.14        729.16        57.67 o
  10   4 -21        374.53        460.35        36.42 o
  11   4 -21         50.64         80.15        25.54 o
  12   4 -21        156.94        163.30        33.26 o
  13   4 -21         59.40         73.69        31.87 o
  14   4 -21        225.41        335.45        50.60 o
  15   4 -21        321.10        382.93        80.14 o
   1   5 -21        575.52        590.60        56.71 o
   2   5 -21        265.27        293.89        32.75 o
   3   5 -21         21.45         17.47        19.26 o
   4   5 -21         53.15         59.82        29.24 o
   5   5 -21         50.31         51.15        24.26 o
   6   5 -21        450.96        439.75        36.81 o
   7   5 -21        168.07        174.52        27.15 o
   8   5 -21        157.43        149.22        26.05 o
   9   5 -21          6.57         35.69        21.77 o
  10   5 -21         35.79         54.43        23.51 o
  11   5 -21         59.71         96.78        28.18 o
  12   5 -21        214.77        244.55        63.05 o
  13   5 -21         65.26        197.08        50.67 o
   1   6 -21         61.40         52.01        24.25 o
   2   6 -21         47.46         47.52        23.89 o
   3   6 -21         49.53         54.46        35.96 o
   4   6 -21        208.71        181.79        29.99 o
   5   6 -21        671.13        762.21        58.80 o
   6   6 -21         46.65         27.29        24.23 o
   7   6 -21         76.46         99.78        29.19 o
   8   6 -21         17.12          5.64        25.82 o
   9   6 -21        110.69        125.36        35.48 o
  10   6 -21        168.70         86.03        39.24 o
   1   7 -21         18.74          0.11        28.31 o
   2   7 -21         16.91         49.79        31.66 o
   3   7 -21        334.06        277.92        47.94 o
   4   7 -21         41.82         83.48        79.02 o
   0   0 -20       2994.86       3091.93       178.08 o
   2   0 -20        727.51        765.08        76.24 o
   4   0 -20        409.73        425.32        39.93 o
   6   0 -20        282.30        313.87        60.10 o
  12   0 -20         11.49         83.48        43.41 o
  14   0 -20         51.18         84.59        45.63 o
  16   0 -20         14.46         11.13        43.41 o
  18   0 -20        342.58        424.06       105.74 o
   0   1 -20        635.11        663.82        48.72 o
   1   1 -20        135.74        150.62        18.85 o
   2   1 -20        166.70        169.63        20.75 o
   3   1 -20        431.70        407.04        29.13 o
   4   1 -20         84.54        131.70        23.33 o
   5   1 -20         87.20         51.58        19.22 o
   6   1 -20       1132.82       1207.93        56.00 o
   7   1 -20        302.56        269.43        39.93 o
   8   1 -20        278.31        302.95        41.04 o
   9   1 -20        672.92        745.76        57.98 o
  10   1 -20        218.88        230.22        97.94 o
  11   1 -20         71.24         34.81        28.33 o
  12   1 -20         82.43        103.10        28.99 o
  13   1 -20        160.04        142.39        46.19 o
  14   1 -20        166.21        243.91        41.31 o
  15   1 -20        179.68        150.22        40.62 o
  16   1 -20         70.27         45.63        47.86 o
  17   1 -20         20.83         41.18        54.54 o
  18   1 -20        167.60        257.10        80.14 o
   0   2 -20        197.73        176.67        25.08 o
   1   2 -20         18.43         16.36        15.70 o
   2   2 -20        131.19        136.07        33.50 o
   3   2 -20        186.60        261.04        27.79 o
   4   2 -20         35.24          4.43        15.27 o
   5   2 -20        966.67       1029.71        51.41 o
   6   2 -20        480.20        484.59        32.69 o
   7   2 -20         61.85         68.92        19.47 o
   8   2 -20        687.37        802.46        63.29 o
   9   2 -20        115.66        126.14        49.53 o
  10   2 -20         18.20          8.43        24.71 o
  11   2 -20         81.69         88.03        61.22 o
  12   2 -20         30.88         45.00        27.08 o
  13   2 -20         33.09         59.32        28.72 o
  14   2 -20         81.84         91.72        29.63 o
  15   2 -20        214.05        249.31        57.88 o
  16   2 -20        180.74        165.45        41.27 o
  17   2 -20        198.29        193.17        50.72 o
  18   2 -20        437.58        517.01        74.75 o
   0   3 -20        568.65        598.84        51.54 o
   1   3 -20        137.68        138.42        22.92 o
   2   3 -20        364.85        380.79        40.20 o
   3   3 -20        274.72        255.53        27.51 o
   4   3 -20        734.38        760.24        41.08 o
   5   3 -20        386.06        480.00        33.84 o
   6   3 -20        208.61        213.12        26.83 o
   7   3 -20         32.61          8.40        21.04 o
   8   3 -20        381.80        334.10        31.79 o
   9   3 -20         89.32         78.27        19.67 o
  10   3 -20         74.23         80.85        20.76 o
  11   3 -20        564.81        570.82        44.12 o
  12   3 -20        475.91        504.67        42.34 o
  13   3 -20        210.57        287.38        35.68 o
  14   3 -20        143.55        187.18        37.82 o
  15   3 -20         65.23         90.88        36.56 o
  16   3 -20         65.35         48.32        39.93 o
  17   3 -20         98.86         76.04        54.29 o
   0   4 -20        766.95        798.05        61.39 o
   1   4 -20        197.46        137.12        25.03 o
   2   4 -20        278.90        213.24        32.61 o
   3   4 -20         68.25         73.17        20.30 o
   4   4 -20        397.29        399.81        34.37 o
   5   4 -20         39.37         61.02        21.37 o
   6   4 -20        624.79        631.21        39.61 o
   7   4 -20        155.47        141.45        24.99 o
   8   4 -20         23.73         23.08        19.88 o
   9   4 -20        427.19        474.79        35.68 o
  10   4 -20        250.19        282.24        33.41 o
  11   4 -20          6.86         28.35        19.17 o
  12   4 -20         20.97         15.76        22.04 o
  13   4 -20        256.88        347.01        42.34 o
  14   4 -20        161.86        203.54        38.34 o
  15   4 -20        221.66        250.41        46.42 o
  16   4 -20        372.91        463.38        60.51 o
   0   5 -20         59.93         61.76        31.16 o
   1   5 -20        193.86        173.87        27.37 o
   2   5 -20        104.21         53.58        21.77 o
   3   5 -20         28.91        -13.54        27.47 o
   4   5 -20         33.97         60.17        21.85 o
   5   5 -20        501.09        475.32        49.16 o
   6   5 -20        327.57        318.84        32.83 o
   7   5 -20         62.21         45.64        20.72 o
   8   5 -20        884.42       1002.92        51.67 o
   9   5 -20        490.32        481.42        45.30 o
  10   5 -20         49.64         37.64        21.30 o
  11   5 -20         92.41         88.77        25.63 o
  12   5 -20        194.40        154.15        29.78 o
  13   5 -20        127.07         83.25        29.43 o
  14   5 -20        197.74        168.52        64.41 o
   0   6 -20        300.23        366.25       125.77 o
   1   6 -20          8.68         42.61        23.36 o
   2   6 -20        107.68         73.36        33.44 o
   3   6 -20         40.02         49.50        29.72 o
   4   6 -20        691.91        695.88        44.33 o
   5   6 -20         28.88         21.27        20.08 o
   6   6 -20        347.06        368.90        37.29 o
   7   6 -20        542.19        643.14        45.13 o
   8   6 -20        259.19        376.65        39.49 o
   9   6 -20        121.98        134.58        30.07 o
  10   6 -20         92.05         88.68        31.40 o
  11   6 -20         12.65         34.14        30.03 o
   0   7 -20       1119.97       1164.88        88.41 o
   1   7 -20        692.20        725.78        50.64 o
   2   7 -20        157.83        146.23        41.45 o
   3   7 -20         56.89         33.06        29.24 o
   4   7 -20        330.70        460.74        44.80 o
   5   7 -20         83.29         36.36        30.38 o
   6   7 -20         48.42         86.75        33.11 o
   7   7 -20        213.62        328.57        59.08 o
   2   0 -19         12.25         20.38        20.28 o
   4   0 -19        104.87         88.52        26.62 o
   6   0 -19         50.07         52.02        25.83 o
  10   0 -19        445.03        471.92        62.33 o
  12   0 -19        220.70        174.74        48.97 o
  14   0 -19        234.39        280.48        56.76 o
  16   0 -19        425.34        407.36        74.57 o
  18   0 -19         44.87         85.70        54.54 o
   1   1 -19          6.27         -1.97        11.10 o
   2   1 -19        242.41        220.73        18.61 o
   3   1 -19        271.71        273.53        22.40 o
   4   1 -19          7.06         30.42        15.61 o
   5   1 -19       1155.45       1239.62        55.35 o
   6   1 -19         33.70         27.67        17.97 o
   7   1 -19        955.66        944.05        48.42 o
   8   1 -19         51.99         -6.76        21.87 o
   9   1 -19        585.79        707.07        54.24 o
  10   1 -19       1381.22       1419.42       180.31 o
  11   1 -19        210.75        224.86        38.90 o
  12   1 -19        261.64        315.46        45.14 o
  13   1 -19         71.11         32.28        37.84 o
  14   1 -19        339.03        277.14        60.10 o
  15   1 -19        118.14        120.20        45.63 o
  16   1 -19         29.71         51.20        43.41 o
  17   1 -19         91.07         65.67        41.18 o
  18   1 -19         63.75         -8.90        52.31 o
  19   1 -19         99.41        245.97        80.14 o
   1   2 -19         60.15         53.51        14.87 o
   2   2 -19          0.11        -13.54        13.54 o
   3   2 -19        267.92        282.97        25.79 o
   4   2 -19        157.32        141.37        21.50 o
   5   2 -19        339.31        379.94        29.61 o
   6   2 -19       1058.11       1076.30        46.85 o
   7   2 -19       1685.25       1857.23        65.42 o
   8   2 -19        422.78        464.10        41.92 o
   9   2 -19        959.51       1039.12        61.69 o
  10   2 -19        468.96        499.61        56.69 o
  11   2 -19        152.75        141.72        28.03 o
  12   2 -19        249.25        268.42        38.34 o
  13   2 -19        237.04        268.41        67.89 o
  14   2 -19         44.44         95.37        30.23 o
  15   2 -19        899.00        967.94        71.20 o
  16   2 -19        140.64        113.74        42.29 o
  17   2 -19        169.73        159.74        56.76 o
  18   2 -19         91.15         28.10        43.74 o
   1   3 -19        131.69        137.83        24.58 o
   2   3 -19         31.83         43.45        17.89 o
   3   3 -19        254.75        273.38        27.59 o
   4   3 -19          9.54         25.94        17.92 o
   5   3 -19        571.61        645.84        37.59 o
   6   3 -19       2050.95       2032.27        72.05 o
   7   3 -19        378.13        394.00        32.39 o
   8   3 -19        232.63        189.77        25.40 o
   9   3 -19        496.06        493.36        55.26 o
  10   3 -19        307.00        304.49        30.32 o
  11   3 -19         45.02         66.71        22.89 o
  12   3 -19         66.89         93.85        25.67 o
  13   3 -19        404.25        441.35        40.35 o
  14   3 -19        428.83        518.40        44.76 o
  15   3 -19         27.20         14.03        25.66 o
  16   3 -19        121.99        163.28        35.28 o
  17   3 -19        144.59        158.37        52.13 o
  18   3 -19         20.99         51.96        45.66 o
   1   4 -19         28.55         42.44        19.82 o
   2   4 -19        122.15         95.85        21.39 o
   3   4 -19        584.74        671.47        39.63 o
   4   4 -19        141.06        167.61        25.66 o
   5   4 -19        507.41        559.92        37.68 o
   6   4 -19        839.05        864.82        56.87 o
   7   4 -19          2.46          7.31        18.33 o
   8   4 -19        453.04        418.93        35.56 o
   9   4 -19        105.19        103.06        24.70 o
  10   4 -19         54.74         49.10        19.71 o
  11   4 -19         12.19         -2.51        19.28 o
  12   4 -19         25.35          8.96        18.38 o
  13   4 -19        122.67        144.09        30.81 o
  14   4 -19          1.12         -6.08        24.28 o
  15   4 -19        353.90        381.37        50.80 o
  16   4 -19        182.20        215.12        43.91 o
   1   5 -19         48.23         72.43        24.40 o
   2   5 -19        699.67        645.35        42.09 o
   3   5 -19          0.68         35.86        19.53 o
   4   5 -19         47.23         69.38        21.32 o
   5   5 -19        287.13        345.38        74.48 o
   6   5 -19         76.69        101.03        23.41 o
   7   5 -19         19.06         11.82        18.12 o
   8   5 -19         45.96         99.80        22.16 o
   9   5 -19        156.20        125.08        37.27 o
  10   5 -19         91.36        109.28        25.70 o
  11   5 -19         65.63         80.90        27.95 o
  12   5 -19         61.88          6.85        22.49 o
  13   5 -19         93.96        131.14        36.41 o
  14   5 -19        138.61        123.24        30.51 o
  15   5 -19         38.55        180.40        61.01 o
   1   6 -19        147.61        123.47        25.52 o
   2   6 -19        179.39        171.59        27.61 o
   3   6 -19         29.52         47.06        37.84 o
   4   6 -19        117.06        166.84        26.81 o
   5   6 -19         95.59         66.51        21.53 o
   6   6 -19         61.40         46.33        21.73 o
   7   6 -19         73.63         53.52        22.13 o
   8   6 -19        122.07        198.98        29.85 o
   9   6 -19         82.48         63.74        24.39 o
  10   6 -19         74.53         83.05        26.04 o
  11   6 -19        272.85        304.78        50.71 o
  12   6 -19        262.33        218.89        39.16 o
   1   7 -19         33.87          5.54        22.81 o
   2   7 -19        804.47        831.52        63.13 o
   3   7 -19        145.66        157.90        30.44 o
   4   7 -19         25.60          5.28        31.73 o
   5   7 -19        448.39        458.47        43.61 o
   6   7 -19        323.33        342.95        40.04 o
   7   7 -19         98.84         68.19        29.84 o
   8   7 -19        305.65        386.82        45.16 o
   9   7 -19        139.60         97.33        48.40 o
   0   0 -18       2579.85       2707.95       161.39 o
   2   0 -18        750.66        699.00        38.75 o
   4   0 -18         92.36        102.41        20.09 o
   6   0 -18         81.48         94.02        23.99 o
   8   0 -18       1720.87       1947.76       124.66 o
  10   0 -18       3828.83       3862.14       227.05 o
  12   0 -18        553.34        509.76        70.12 o
  14   0 -18        247.26        173.63        47.86 o
  16   0 -18        990.19       1085.18       103.51 o
  18   0 -18        321.02        229.28        63.44 o
  20   0 -18        158.45        152.48        80.14 o
   0   1 -18        955.52        983.97        46.34 o
   1   1 -18        163.14        147.28        15.52 o
   2   1 -18         60.85         56.87        19.02 o
   3   1 -18        332.18        332.41        23.33 o
   4   1 -18        672.48        679.12        29.78 o
   5   1 -18        186.30        164.51        20.91 o
   6   1 -18        267.69        288.78        25.65 o
   7   1 -18       1968.02       2015.35        66.30 o
   8   1 -18         94.02         83.55        18.11 o
   9   1 -18        252.29        190.66        47.86 o
  10   1 -18        365.20        386.63        71.23 o
  11   1 -18        342.31        336.11        52.31 o
  12   1 -18        354.61        473.96        82.36 o
  13   1 -18        279.30        263.14        39.69 o
  14   1 -18        211.58        148.26        32.94 o
  15   1 -18        101.80         79.65        28.72 o
  16   1 -18         40.24         17.26        23.92 o
  17   1 -18        108.02         59.89        29.51 o
  18   1 -18        163.16        254.45        47.83 o
  19   1 -18          1.19        -19.43        38.97 o
  20   1 -18        100.91        154.97        60.54 o
   0   2 -18       1448.01       1485.57        81.25 o
   1   2 -18        679.61        673.31        30.98 o
   2   2 -18         34.47         41.43        15.05 o
   3   2 -18         11.31          7.23        13.97 o
   4   2 -18        125.24        155.24        20.92 o
   5   2 -18        279.25        312.97        26.89 o
   6   2 -18        104.57        118.52        27.47 o
   7   2 -18        479.96        496.22        42.41 o
   8   2 -18       1764.35       1780.03        82.25 o
   9   2 -18        287.85        318.33        27.81 o
  10   2 -18         64.74         42.97        21.33 o
  11   2 -18         54.25         50.92        23.15 o
  12   2 -18        101.70         78.85        23.85 o
  13   2 -18          2.91          7.65        21.55 o
  14   2 -18       1024.44       1094.33        89.25 o
  15   2 -18        325.09        324.46        37.87 o
  16   2 -18         86.80        107.41        31.36 o
  17   2 -18        173.65        171.77        37.68 o
  18   2 -18        436.15        470.66        61.78 o
  19   2 -18        211.11        242.43        57.75 o
   0   3 -18        281.37        332.88        41.74 o
   1   3 -18        104.97        116.95        21.49 o
   2   3 -18        885.38       1027.57        51.16 o
   3   3 -18       1084.76       1110.24        48.26 o
   4   3 -18       1231.90       1256.70        65.87 o
   5   3 -18       1944.41       1965.90        80.90 o
   6   3 -18        138.10        162.34        23.27 o
   7   3 -18        676.58        711.99        39.69 o
   8   3 -18        820.89        822.19        43.11 o
   9   3 -18        168.32        183.82        25.00 o
  10   3 -18         97.95        103.68        22.12 o
  11   3 -18        163.40        145.70        24.15 o
  12   3 -18          5.96         -2.45        35.47 o
  13   3 -18        254.06        357.12        68.17 o
  14   3 -18        575.83        707.61        49.05 o
  15   3 -18        412.00        401.49        42.95 o
  16   3 -18         93.57         49.88        23.99 o
  17   3 -18         56.81         46.30        29.11 o
  18   3 -18         20.01         29.16        37.03 o
   0   4 -18        875.67       1065.47       143.58 o
   1   4 -18        653.41        607.08        37.55 o
   2   4 -18         61.42         67.70        24.90 o
   3   4 -18        193.73        186.46        32.29 o
   4   4 -18       2060.93       2109.05       161.42 o
   5   4 -18       1679.10       1714.57        73.73 o
   6   4 -18       1014.25       1074.56        49.52 o
   7   4 -18         64.87         51.83        20.03 o
   8   4 -18        641.94        677.67        41.00 o
   9   4 -18        480.51        599.27        58.96 o
  10   4 -18         58.18         56.16        20.70 o
  11   4 -18        276.21        305.04        30.86 o
  12   4 -18         26.53         13.64        18.20 o
  13   4 -18        344.51        322.64        32.69 o
  14   4 -18        260.45        245.03        46.66 o
  15   4 -18        128.30         44.35        26.89 o
  16   4 -18         19.68         45.86        34.42 o
  17   4 -18         30.52         51.57        37.47 o
   0   5 -18        215.92        182.18        38.56 o
   1   5 -18         11.83         40.43        20.92 o
   2   5 -18        195.02        181.26        27.25 o
   3   5 -18        813.31        830.41        45.83 o
   4   5 -18        322.29        280.44        32.06 o
   5   5 -18       1090.24       1085.49        73.67 o
   6   5 -18         98.40        104.21        23.23 o
   7   5 -18        794.83        893.32        47.06 o
   8   5 -18        530.32        591.30        39.88 o
   9   5 -18        121.43        104.37        24.60 o
  10   5 -18         56.02         72.56        21.18 o
  11   5 -18         22.23         31.54        19.46 o
  12   5 -18        227.81        253.17        29.74 o
  13   5 -18        208.90        211.23        29.67 o
  14   5 -18         76.84        124.19        35.66 o
  15   5 -18        263.13        302.23        46.91 o
  16   5 -18        335.35        421.42        74.57 o
   0   6 -18        427.21        473.93        55.09 o
   1   6 -18        155.12        156.56        27.21 o
   2   6 -18        129.71         93.38        23.79 o
   3   6 -18        315.27        330.69        33.51 o
   4   6 -18         44.48         45.09        20.03 o
   5   6 -18        374.11        385.22        35.78 o
   6   6 -18        164.24        191.08        27.42 o
   7   6 -18         43.42         19.42        25.06 o
   8   6 -18        342.94        415.26        36.95 o
   9   6 -18        175.33        155.45        28.10 o
  10   6 -18        117.71        130.19        26.70 o
  11   6 -18         47.01         58.49        24.64 o
  12   6 -18        107.04         75.20        28.66 o
  13   6 -18         30.31         34.59        27.67 o
   0   7 -18         15.88          9.50        23.45 o
   1   7 -18        127.99        128.53        23.86 o
   2   7 -18        241.78        329.48        47.07 o
   3   7 -18         97.98         82.74        23.20 o
   4   7 -18        134.49        137.00        26.09 o
   5   7 -18        134.49        114.72        27.25 o
   6   7 -18         21.73         -2.77        21.96 o
   7   7 -18        167.21        222.13        32.19 o
   8   7 -18        166.38        180.60        40.00 o
   9   7 -18          5.74        -11.02        26.50 o
  10   7 -18         58.91         36.77        48.52 o
   0   8 -18        410.78        471.91       120.76 o
   1   8 -18         12.42        -28.32        28.32 o
   2   8 -18        201.40        173.89        43.63 o
   3   8 -18        269.43         90.15        71.23 o
   4   8 -18         36.81         13.36        67.89 o
   2   0 -17       1813.85       1882.56        59.49 o
   4   0 -17         31.92         30.24        16.39 o
   6   0 -17        703.28        715.18        45.57 o
   8   0 -17       1524.73       1591.60       114.64 o
  10   0 -17       3444.07       3696.30       214.81 o
  12   0 -17        960.44        992.80        89.04 o
  14   0 -17        476.98        442.98        62.33 o
  16   0 -17        421.05        436.30        67.89 o
  18   0 -17         51.16         14.47        36.73 o
  20   0 -17        104.02        151.37        66.78 o
   1   1 -17        295.38        281.02        18.84 o
   2   1 -17        149.07        131.15        16.29 o
   3   1 -17        703.81        729.04        37.18 o
   4   1 -17        991.02       1075.36        36.91 o
   5   1 -17        467.94        478.20        28.86 o
   6   1 -17         59.88         92.56        17.18 o
   7   1 -17          6.00          6.18        12.91 o
   8   1 -17        177.38        186.53        19.88 o
   9   1 -17        940.11        953.10        44.07 o
  10   1 -17        281.69        345.08        30.68 o
  11   1 -17        882.64       1063.50        51.84 o
  12   1 -17        376.06        377.05        34.91 o
  13   1 -17        192.82        295.30        39.60 o
  14   1 -17        173.11        168.29        45.63 o
  15   1 -17        231.98        209.94        36.44 o
  16   1 -17        101.97        136.55        33.39 o
  17   1 -17        245.21        258.10        40.90 o
  18   1 -17          7.06         -5.24        27.27 o
  19   1 -17         18.88          3.87        31.45 o
  20   1 -17        121.40        111.66        45.79 o
   1   2 -17        694.52        641.69        33.36 o
   2   2 -17        606.06        705.99        29.94 o
   3   2 -17        109.63         87.98        17.96 o
   4   2 -17        110.31         94.93        18.02 o
   5   2 -17        368.49        388.89        28.08 o
   6   2 -17        168.72        192.69        22.92 o
   7   2 -17       2917.61       2930.01       112.61 o
   8   2 -17        450.02        485.19        31.92 o
   9   2 -17       1158.91       1219.36        67.47 o
  10   2 -17       1244.38       1334.00        62.99 o
  11   2 -17         69.69         74.00        22.99 o
  12   2 -17          3.21        -17.84        19.01 o
  13   2 -17        180.08        169.10        35.43 o
  14   2 -17         30.84         56.11        23.12 o
  15   2 -17        308.11        376.99        70.75 o
  16   2 -17         84.66         99.60        26.11 o
  17   2 -17         36.44         41.55        24.42 o
  18   2 -17        230.58        176.29        41.03 o
  19   2 -17         17.58         34.86        39.26 o
  20   2 -17        196.11        214.38        60.99 o
   1   3 -17         24.75         26.53        20.08 o
   2   3 -17         57.82         42.72        16.71 o
   3   3 -17        125.76         89.59        19.99 o
   4   3 -17        354.13        376.28        35.34 o
   5   3 -17        739.32        711.15        38.88 o
   6   3 -17       1023.67       1018.75        45.70 o
   7   3 -17        444.29        439.81        32.26 o
   8   3 -17        163.64        136.25        22.74 o
   9   3 -17        641.60        707.92        39.61 o
  10   3 -17        509.39        547.59        36.11 o
  11   3 -17        670.99        699.34        40.26 o
  12   3 -17        135.65        116.97        23.01 o
  13   3 -17         38.76         87.73        25.12 o
  14   3 -17        143.00        163.33        28.90 o
  15   3 -17        287.55        296.40        41.53 o
  16   3 -17         53.14         55.93        24.46 o
  17   3 -17         37.52         54.52        24.62 o
  18   3 -17        163.63        239.61        48.34 o
  19   3 -17        131.71        159.86        42.34 o
   1   4 -17        207.45        245.58        34.06 o
   2   4 -17        837.97        791.05        50.28 o
   3   4 -17        433.57        450.52        33.89 o
   4   4 -17         49.18         56.86        29.88 o
   5   4 -17       1682.60       1728.91        86.27 o
   6   4 -17        396.77        489.88        34.32 o
   7   4 -17        800.80        927.91        78.08 o
   8   4 -17          3.73         13.97        18.58 o
   9   4 -17        286.48        287.86        31.55 o
  10   4 -17        246.43        315.37        32.06 o
  11   4 -17         31.56         32.42        18.61 o
  12   4 -17        194.56        165.60        25.39 o
  13   4 -17        173.29        173.52        26.04 o
  14   4 -17        146.77        150.01        28.17 o
  15   4 -17         61.65         80.30        26.49 o
  16   4 -17         36.24         80.67        26.31 o
  17   4 -17        371.73        489.36        52.03 o
  18   4 -17        147.84        133.97        42.13 o
   1   5 -17        396.80        452.93        35.46 o
   2   5 -17        446.09        451.11        36.18 o
   3   5 -17        150.83        111.50        23.06 o
   4   5 -17        101.16         79.04        21.78 o
   5   5 -17        474.40        491.27        37.80 o
   6   5 -17        756.08        743.78        43.50 o
   7   5 -17        298.65        319.48        39.53 o
   8   5 -17        551.23        550.30        54.30 o
   9   5 -17        250.20        254.46        40.32 o
  10   5 -17        242.25        253.45        29.67 o
  11   5 -17         96.37         71.13        22.01 o
  12   5 -17        208.64        165.55        26.23 o
  13   5 -17        474.94        511.07        38.88 o
  14   5 -17         97.19         53.68        29.63 o
  15   5 -17        384.55        391.61        37.33 o
  16   5 -17         58.91         27.47        35.68 o
   1   6 -17        512.13        441.25        37.00 o
   2   6 -17        282.13        228.28        39.68 o
   3   6 -17         21.56         -5.80        22.65 o
   4   6 -17         60.22        103.13        23.76 o
   5   6 -17        298.04        325.73        33.61 o
   6   6 -17        427.29        428.96        36.74 o
   7   6 -17         35.20         71.75        21.74 o
   8   6 -17        171.76        178.39        26.90 o
   9   6 -17        266.47        278.09        32.04 o
  10   6 -17        336.98        458.83        36.83 o
  11   6 -17        105.99        116.62        24.83 o
  12   6 -17        694.29        714.06        69.70 o
  13   6 -17        246.08        279.35        36.65 o
  14   6 -17         32.25         55.52        29.20 o
   1   7 -17        256.04        228.06        27.64 o
   2   7 -17        214.07        227.34        43.09 o
   3   7 -17        476.79        533.62        38.47 o
   4   7 -17        701.14        726.64        44.30 o
   5   7 -17        139.98        132.25        24.84 o
   6   7 -17        161.71        190.55        28.72 o
   7   7 -17         51.74         56.40        26.67 o
   8   7 -17        142.77        114.04        26.43 o
   9   7 -17        109.20        102.84        34.54 o
  10   7 -17         34.90         54.45        26.86 o
  11   7 -17        116.70        137.37        33.85 o
   1   8 -17         53.60         44.71        27.01 o
   2   8 -17         15.34        -18.26        32.90 o
   3   8 -17         38.68         80.78        29.75 o
   4   8 -17         14.09        -19.36        26.75 o
   5   8 -17         35.49         18.60        28.30 o
   6   8 -17        692.08        582.10       110.19 o
   0   0 -16         42.74         57.29        19.17 o
   2   0 -16       1711.24       1663.02        54.19 o
   4   0 -16       2188.29       2287.11        77.96 o
   6   0 -16       1643.39       1564.10        60.96 o
   8   0 -16       3348.34       3196.56       188.10 o
  10   0 -16        960.87        859.24        81.25 o
  12   0 -16       2547.46       2597.76       163.61 o
  14   0 -16         56.54        -10.02        33.39 o
  16   0 -16         50.94         56.76        38.96 o
  18   0 -16         39.44         21.15        37.84 o
  20   0 -16         55.45        -42.29        42.29 o
   0   1 -16         98.54         79.54        17.72 o
   1   1 -16        981.60        974.97        34.08 o
   2   1 -16        255.40        251.87        19.44 o
   3   1 -16        157.38        146.22        16.10 o
   4   1 -16       1932.03       1902.03        49.02 o
   5   1 -16       1367.01       1369.25        50.23 o
   6   1 -16        181.10        171.13        17.16 o
   7   1 -16        549.82        559.43        27.57 o
   8   1 -16          7.27         10.75        12.61 o
   9   1 -16         35.57         21.82        15.27 o
  10   1 -16         80.32         47.51        20.06 o
  11   1 -16        469.42        555.98        38.59 o
  12   1 -16        228.45        239.56        29.09 o
  13   1 -16        113.24        144.01        23.98 o
  14   1 -16        164.09        108.76        24.13 o
  15   1 -16        143.13        148.94        25.87 o
  16   1 -16        285.02        250.98        32.96 o
  17   1 -16        140.39        173.18        36.10 o
  18   1 -16        105.18        115.51        31.87 o
  19   1 -16         28.29         11.01        28.33 o
  20   1 -16         96.46        115.13        39.26 o
  21   1 -16        111.83        133.81        53.12 o
   0   2 -16        591.63        653.61        46.82 o
   1   2 -16        911.78        892.01        39.08 o
   2   2 -16        264.87        265.97        20.72 o
   3   2 -16        208.69        202.64        18.42 o
   4   2 -16         59.19         64.10        20.08 o
   5   2 -16        354.67        409.68        27.75 o
   6   2 -16        912.83       1014.94        43.01 o
   7   2 -16        365.84        367.04        28.75 o
   8   2 -16        195.94        203.97        23.82 o
   9   2 -16        914.42        976.10        55.75 o
  10   2 -16       2401.33       2410.62        78.27 o
  11   2 -16       1245.71       1209.34        50.77 o
  12   2 -16        442.51        544.14        34.78 o
  13   2 -16        201.24        213.98        26.27 o
  14   2 -16          5.68        -14.92        14.92 o
  15   2 -16        272.30        335.72        66.99 o
  16   2 -16         45.98         49.38        19.48 o
  17   2 -16         98.08         78.68        19.76 o
  18   2 -16         21.88         28.73        19.43 o
  19   2 -16        150.83        211.20        30.84 o
  20   2 -16        151.79        153.73        34.82 o
  21   2 -16         89.22        183.65        94.61 o
   0   3 -16        136.90        159.11        29.88 o
   1   3 -16       1026.91       1131.11        45.76 o
   2   3 -16          3.51          7.72        14.64 o
   3   3 -16        944.35        991.58        43.80 o
   4   3 -16        796.05        777.42        39.46 o
   5   3 -16        523.41        558.71        34.42 o
   6   3 -16       1138.78       1112.89        47.58 o
   7   3 -16       1151.37       1139.42        54.14 o
   8   3 -16          6.53        -12.44        15.94 o
   9   3 -16        606.09        605.32        74.98 o
  10   3 -16       1067.09       1059.98        72.77 o
  11   3 -16       1111.68       1200.75        51.67 o
  12   3 -16         97.58         93.31        20.70 o
  13   3 -16         69.37         84.45        21.05 o
  14   3 -16        141.98        166.41        31.88 o
  15   3 -16         75.39         51.65        23.52 o
  16   3 -16        146.11        139.61        44.75 o
  17   3 -16         12.46         50.29        23.06 o
  18   3 -16        544.43        573.81        57.60 o
  19   3 -16        156.16        188.07        44.85 o
  20   3 -16         22.04         42.73        73.46 o
   0   4 -16         87.01        100.88        29.93 o
   1   4 -16        478.19        497.35        33.77 o
   2   4 -16        241.44        244.44        26.92 o
   3   4 -16         35.70         50.47        18.97 o
   4   4 -16        267.66        331.02        29.95 o
   5   4 -16        226.31        298.84        29.46 o
   6   4 -16       1226.38       1193.74        51.85 o
   7   4 -16        576.68        636.84        37.72 o
   8   4 -16       1213.00       1219.24        53.36 o
   9   4 -16         33.15         25.69        27.95 o
  10   4 -16        220.29        201.23        26.09 o
  11   4 -16        269.12        237.44        28.30 o
  12   4 -16        536.10        619.82        40.07 o
  13   4 -16         55.91         38.76        19.25 o
  14   4 -16         76.91         57.84        20.89 o
  15   4 -16        561.63        732.92        87.75 o
  16   4 -16         10.71          6.28        36.82 o
  17   4 -16         71.45         82.91        27.57 o
  18   4 -16        193.96        289.11        43.53 o
  19   4 -16         59.85         37.98        57.32 o
   0   5 -16       1085.84       1015.19        69.20 o
   1   5 -16        178.76        171.19        25.39 o
   2   5 -16        110.67         79.59        31.81 o
   3   5 -16        106.10        131.84        23.27 o
   4   5 -16        205.34        230.84        28.28 o
   5   5 -16        244.61        245.94        28.98 o
   6   5 -16         81.53        121.50        24.38 o
   7   5 -16        291.38        266.48        30.61 o
   8   5 -16        379.36        374.50        35.67 o
   9   5 -16        647.51        682.92        43.17 o
  10   5 -16        474.70        505.68        37.50 o
  11   5 -16         75.16         52.94        20.58 o
  12   5 -16         98.82        141.87        24.38 o
  13   5 -16         14.31         11.65        18.94 o
  14   5 -16         93.51         88.25        23.20 o
  15   5 -16        287.56        279.77        41.93 o
  16   5 -16        365.72        330.85        36.80 o
  17   5 -16        173.90        152.27        42.08 o
   0   6 -16        855.60        837.61        65.98 o
   1   6 -16        775.73        848.67        47.11 o
   2   6 -16         40.10         54.55        21.14 o
   3   6 -16       1186.91       1136.75        54.61 o
   4   6 -16        310.68        281.76        32.30 o
   5   6 -16         97.37         87.23        22.04 o
   6   6 -16        203.27        227.20        29.37 o
   7   6 -16         48.97         81.87        22.17 o
   8   6 -16         14.37         45.76        28.43 o
   9   6 -16        256.69        273.24        30.33 o
  10   6 -16         23.61         52.68        22.97 o
  11   6 -16        107.79         94.07        22.35 o
  12   6 -16          7.25         60.18        20.34 o
  13   6 -16         25.82         38.57        23.13 o
  14   6 -16         31.77         41.14        24.93 o
  15   6 -16        123.07        102.66        30.65 o
   0   7 -16        257.86        267.46        43.25 o
   1   7 -16        555.90        553.27        37.51 o
   2   7 -16         41.91         36.88        19.55 o
   3   7 -16         21.53         -4.77        19.53 o
   4   7 -16        177.68        151.75        26.00 o
   5   7 -16        559.02        482.30        57.19 o
   6   7 -16        561.20        596.19        43.59 o
   7   7 -16        661.25        701.55        45.64 o
   8   7 -16         84.05         62.64        22.68 o
   9   7 -16        268.44        317.17        36.51 o
  10   7 -16         58.34         70.30        25.42 o
  11   7 -16        319.73        376.80        40.52 o
  12   7 -16        195.63        248.48        36.67 o
   0   8 -16        664.45        678.30        68.46 o
   1   8 -16        224.56        177.07        33.16 o
   2   8 -16        109.69        121.18        29.69 o
   3   8 -16         25.86         22.95        25.62 o
   4   8 -16        123.38         96.32        28.98 o
   5   8 -16        322.18        311.41        38.77 o
   6   8 -16        119.45        170.00        47.23 o
   7   8 -16         15.86         10.83        30.03 o
   8   8 -16        438.38        549.83       111.30 o
   2   0 -15        954.97        902.48        35.09 o
   4   0 -15       1110.34       1044.38        43.66 o
   6   0 -15       5738.97       5623.37       167.13 o
   8   0 -15        126.26        136.81        25.73 o
  10   0 -15       1525.37       1374.86        73.43 o
  12   0 -15        456.25        436.36        42.30 o
  14   0 -15       1695.04       1699.56       129.11 o
  16   0 -15        358.15        198.12        53.42 o
  18   0 -15         35.37        -10.02        32.28 o
  20   0 -15         95.10         16.70        41.18 o
  22   0 -15         24.55         -5.57        73.46 o
   1   1 -15         20.67         21.80         9.56 o
   2   1 -15        203.43        166.78        14.26 o
   3   1 -15       1249.17       1226.04        34.69 o
   4   1 -15        459.53        426.98        20.13 o
   5   1 -15        385.09        379.28        19.26 o
   6   1 -15        383.37        386.35        22.31 o
   7   1 -15        111.78        101.52        14.95 o
   8   1 -15        774.32        779.86        43.00 o
   9   1 -15        909.55        825.01        42.09 o
  10   1 -15       2114.83       2133.79        73.58 o
  11   1 -15        330.58        352.92        32.97 o
  12   1 -15        262.89        274.13        30.93 o
  13   1 -15         24.40         -0.95        17.54 o
  14   1 -15         13.50        -15.22        15.22 o
  15   1 -15        547.35        586.13        41.25 o
  16   1 -15        309.72        239.21        33.34 o
  17   1 -15         49.06         94.15        30.66 o
  18   1 -15          7.11         46.93        21.65 o
  19   1 -15         34.83         24.33        23.06 o
  20   1 -15        148.30        156.80        39.60 o
  21   1 -15         35.46         44.23        41.36 o
   1   2 -15        178.70        165.55        25.22 o
   2   2 -15        135.37        104.44        17.43 o
   3   2 -15        319.07        303.29        20.68 o
   4   2 -15        356.32        363.31        21.30 o
   5   2 -15         94.00         85.76        17.50 o
   6   2 -15         37.87         59.43        16.59 o
   7   2 -15        699.90        746.24        36.32 o
   8   2 -15       1192.65       1318.42        47.46 o
   9   2 -15       2372.25       2360.27        67.58 o
  10   2 -15        807.84        835.64        49.00 o
  11   2 -15         78.65         61.17        16.75 o
  12   2 -15       2520.75       2498.51        77.56 o
  13   2 -15         76.34         73.79        19.51 o
  14   2 -15        763.10        885.89        54.94 o
  15   2 -15         64.73         83.41        31.97 o
  16   2 -15        245.82        237.86        36.24 o
  17   2 -15          5.37          5.39        17.15 o
  18   2 -15         20.94         47.07        18.96 o
  19   2 -15         85.52         38.92        20.24 o
  20   2 -15         94.52        116.31        38.07 o
  21   2 -15         49.20         37.61        33.21 o
   1   3 -15        366.19        390.87        28.44 o
   2   3 -15        419.60        426.33        29.05 o
   3   3 -15       1265.98       1347.08        50.84 o
   4   3 -15        827.07        866.50        40.32 o
   5   3 -15        821.87        885.60        40.69 o
   6   3 -15         10.40        -14.39        14.65 o
   7   3 -15        202.16        210.84        24.42 o
   8   3 -15       1404.25       1425.13        55.63 o
   9   3 -15         26.77         28.73        17.27 o
  10   3 -15         97.43         87.61        20.66 o
  11   3 -15        268.20        291.49        29.72 o
  12   3 -15        554.56        563.12        36.31 o
  13   3 -15        462.49        467.70        34.33 o
  14   3 -15          2.47          7.94        24.89 o
  15   3 -15         67.64        111.34        41.46 o
  16   3 -15        148.47        168.92        32.47 o
  17   3 -15         52.64         24.68        36.77 o
  18   3 -15         28.52        -12.75        18.75 o
  19   3 -15        171.40        233.79        40.94 o
  20   3 -15         58.95         28.75        33.55 o
   1   4 -15         87.02         63.14        19.14 o
   2   4 -15        270.71        244.95        26.52 o
   3   4 -15        102.24        137.05        25.02 o
   4   4 -15         79.59         73.73        19.91 o
   5   4 -15        585.11        594.00        36.23 o
   6   4 -15       2147.00       2204.04        74.96 o
   7   4 -15       1384.45       1375.86        56.23 o
   8   4 -15        416.83        506.92        35.13 o
   9   4 -15       1400.83       1437.84        58.60 o
  10   4 -15       1489.13       1527.00        60.83 o
  11   4 -15       1525.82       1469.74        66.83 o
  12   4 -15        374.74        459.08        34.25 o
  13   4 -15        118.09        109.13        22.43 o
  14   4 -15        270.25        225.24        27.70 o
  15   4 -15        154.34        132.22        29.82 o
  16   4 -15          5.41        -18.71        18.71 o
  17   4 -15          3.13         34.54        21.19 o
  18   4 -15         56.05         35.23        27.15 o
  19   4 -15         32.36         91.40        46.93 o
   1   5 -15         36.77         48.06        19.43 o
   2   5 -15         53.97         26.82        37.59 o
   3   5 -15        766.01        862.24        44.00 o
   4   5 -15         18.50         32.92        18.77 o
   5   5 -15        107.73        137.85        36.79 o
   6   5 -15         38.73         19.19        17.63 o
   7   5 -15        292.39        304.14        31.27 o
   8   5 -15        728.78        789.22        43.77 o
   9   5 -15        273.71        314.74        32.06 o
  10   5 -15         27.67         18.21        26.03 o
  11   5 -15        265.83        276.25        51.02 o
  12   5 -15         28.49          8.66        18.44 o
  13   5 -15         25.64         13.00        18.08 o
  14   5 -15         56.47         98.48        21.81 o
  15   5 -15         53.54         43.36        19.55 o
  16   5 -15        721.19        845.17        79.84 o
  17   5 -15        238.76        222.61        40.73 o
  18   5 -15         23.22         72.35        81.25 o
   1   6 -15        423.99        385.77        34.72 o
   2   6 -15        379.41        421.08        35.92 o
   3   6 -15        177.06        189.22        30.36 o
   4   6 -15         13.33         10.63        20.31 o
   5   6 -15         25.44         45.79        20.79 o
   6   6 -15         23.07         35.93        21.63 o
   7   6 -15        331.13        342.80        34.13 o
   8   6 -15         61.01          3.50        26.35 o
   9   6 -15         57.61         63.34        20.26 o
  10   6 -15        565.68        528.96        38.31 o
  11   6 -15        103.26        113.58        25.46 o
  12   6 -15          1.82          7.87        35.34 o
  13   6 -15        146.38        157.20        55.02 o
  14   6 -15         13.36         19.54        21.44 o
  15   6 -15        492.81        462.45        42.91 o
  16   6 -15         22.47        -21.97        35.05 o
   1   7 -15        333.88        324.24        34.02 o
   2   7 -15          9.89         -2.23        17.19 o
   3   7 -15        288.28        255.76        30.78 o
   4   7 -15         25.82         44.87        21.40 o
   5   7 -15        118.73        130.78        39.04 o
   6   7 -15        583.30        619.45        42.41 o
   7   7 -15        218.68        161.60        27.08 o
   8   7 -15         46.75         97.89        25.22 o
   9   7 -15        212.11        184.30        29.07 o
  10   7 -15         37.38          7.63        21.70 o
  11   7 -15          6.85         38.87        24.68 o
  12   7 -15         49.42         32.24        35.50 o
  13   7 -15         25.36         16.50        28.19 o
   1   8 -15         43.30         67.46        23.77 o
   2   8 -15        457.71        551.67        54.62 o
   3   8 -15         14.53         36.27        23.51 o
   4   8 -15        213.91        265.39        34.88 o
   5   8 -15        108.46        103.27        28.80 o
   6   8 -15        116.05         93.26        29.37 o
   7   8 -15        279.93        376.27        44.34 o
   8   8 -15        230.12        217.11        36.42 o
   9   8 -15         63.55         41.63        39.51 o
   0   0 -14       8674.26       9291.37       322.63 o
   2   0 -14       2603.83       2796.51        78.15 o
   4   0 -14       1383.32       1373.42        87.09 o
   6   0 -14       1019.64        917.29        59.33 o
   8   0 -14       1417.15       1340.68        53.23 o
  10   0 -14        153.76        185.20        28.52 o
  12   0 -14        251.14        223.85        33.27 o
  14   0 -14         54.55          9.79        36.17 o
  16   0 -14        609.18        531.05        80.69 o
  18   0 -14        164.24        162.50        51.20 o
  20   0 -14        156.59        164.73        52.31 o
  22   0 -14         64.77         89.04        76.80 o
   0   1 -14       4817.44       4952.23       162.02 o
   1   1 -14       1950.57       1956.68        43.70 o
   2   1 -14       1059.39       1083.33        36.57 o
   3   1 -14        135.07        131.80        11.33 o
   4   1 -14        558.12        578.79        20.12 o
   5   1 -14        338.11        377.70        18.89 o
   6   1 -14        306.35        288.29        17.38 o
   7   1 -14        217.82        203.37        19.46 o
   8   1 -14       1187.44       1161.08        53.82 o
   9   1 -14       1796.49       1806.85        60.74 o
  10   1 -14       1200.24       1223.36        47.27 o
  11   1 -14       1237.20       1342.24        60.31 o
  12   1 -14       1224.72       1275.47        58.67 o
  13   1 -14        105.96        137.41        31.34 o
  14   1 -14        135.77        129.94        24.50 o
  15   1 -14        248.78        283.80        33.03 o
  16   1 -14        139.62        126.22        25.44 o
  17   1 -14        178.49        118.04        33.04 o
  18   1 -14        284.57        322.37        36.09 o
  19   1 -14         63.45         26.38        26.05 o
  20   1 -14         21.88         73.05        25.01 o
  21   1 -14          0.55         12.88        28.74 o
  22   1 -14          3.03        -18.44        44.46 o
   0   2 -14        359.16        288.67        52.87 o
   1   2 -14       1186.84       1151.32        43.24 o
   2   2 -14       1333.86       1334.10        47.84 o
   3   2 -14        772.49        820.85        30.52 o
   4   2 -14         12.32          9.34        11.12 o
   5   2 -14         12.69         19.60        11.65 o
   6   2 -14       1326.90       1329.83        43.09 o
   7   2 -14        735.53        727.88        30.94 o
   8   2 -14        778.58        741.01        32.03 o
   9   2 -14        830.59        891.82        52.39 o
  10   2 -14       3415.64       3363.43        88.33 o
  11   2 -14       4278.64       4399.86       110.73 o
  12   2 -14       1437.43       1544.82        57.76 o
  13   2 -14        140.93        173.48        23.71 o
  14   2 -14       1343.78       1422.66        57.01 o
  15   2 -14        188.77        161.62        27.98 o
  16   2 -14        160.64        175.67        35.11 o
  17   2 -14        118.59        118.41        26.88 o
  18   2 -14        136.56        152.17        34.29 o
  19   2 -14        441.90        364.81        79.29 o
  20   2 -14         31.84          3.84        29.50 o
  21   2 -14         32.67         29.01        30.30 o
  22   2 -14         12.95         89.22        57.02 o
   0   3 -14       2460.72       2332.04       104.22 o
   1   3 -14        587.14        617.63        36.63 o
   2   3 -14        256.64        265.30        24.66 o
   3   3 -14        417.25        456.66        29.30 o
   4   3 -14       1243.44       1278.63        49.24 o
   5   3 -14        786.53        849.91        39.71 o
   6   3 -14        342.77        413.12        34.70 o
   7   3 -14        356.26        392.03        29.84 o
   8   3 -14       5682.82       5653.82       154.73 o
   9   3 -14        139.50        156.32        22.39 o
  10   3 -14         43.97         39.02        18.78 o
  11   3 -14        414.25        442.78        33.34 o
  12   3 -14        124.44        145.04        23.08 o
  13   3 -14        252.23        301.49        31.85 o
  14   3 -14        634.69        614.63        48.28 o
  15   3 -14        224.93        291.56        29.81 o
  16   3 -14         11.34          1.54        15.44 o
  17   3 -14        135.24        154.62        34.99 o
  18   3 -14         18.02         30.24        17.88 o
  19   3 -14         90.23         75.92        23.87 o
  20   3 -14         33.92         15.08        26.39 o
  21   3 -14         98.03         50.19        60.66 o
   0   4 -14       1484.50       1645.94        83.32 o
   1   4 -14        844.05        852.78        41.15 o
   2   4 -14         59.51         70.87        18.68 o
   3   4 -14        148.59        175.34        22.64 o
   4   4 -14         16.08        -14.46        14.46 o
   5   4 -14        130.98         92.51        20.08 o
   6   4 -14         57.17        109.98        21.11 o
   7   4 -14       1282.00       1254.11        53.31 o
   8   4 -14       1093.82       1147.54        50.51 o
   9   4 -14       1659.87       1671.99        80.49 o
  10   4 -14        939.94        957.20        46.31 o
  11   4 -14        297.46        294.74        30.00 o
  12   4 -14        334.78        354.89        32.39 o
  13   4 -14         42.08         27.48        18.57 o
  14   4 -14         25.78         49.35        24.42 o
  15   4 -14        106.85        122.03        23.02 o
  16   4 -14         72.16         37.53        18.58 o
  17   4 -14         55.14         74.11        23.80 o
  18   4 -14         47.75         77.47        25.20 o
  19   4 -14         19.67         36.84        33.18 o
  20   4 -14         86.92        121.32        85.70 o
   0   5 -14        749.27       1055.39       103.51 o
   1   5 -14        147.66        186.14        24.71 o
   2   5 -14        673.66        638.90        38.22 o
   3   5 -14        810.98        833.28        42.43 o
   4   5 -14       2214.00       2241.45        76.72 o
   5   5 -14        283.54        311.17        30.74 o
   6   5 -14       1088.70       1140.33        51.36 o
   7   5 -14         45.22         44.22        20.12 o
   8   5 -14         91.05         76.52        21.15 o
   9   5 -14        735.51        664.19        41.23 o
  10   5 -14        859.63        841.02        53.71 o
  11   5 -14       1008.52       1050.09        60.15 o
  12   5 -14        435.76        487.46        37.91 o
  13   5 -14        147.48        147.46        24.36 o
  14   5 -14        110.12        121.73        31.29 o
  15   5 -14        134.88        133.85        23.27 o
  16   5 -14         36.70         16.76        20.96 o
  17   5 -14        109.35        139.77        31.46 o
  18   5 -14         76.48         28.82       100.17 o
   0   6 -14        384.18        376.14        48.40 o
   1   6 -14        609.24        638.40        40.17 o
   2   6 -14        155.18        167.82        29.88 o
   3   6 -14         46.26         49.30        21.26 o
   4   6 -14        737.71        759.77        43.50 o
   5   6 -14        424.66        461.85        36.67 o
   6   6 -14         45.42         32.42        19.87 o
   7   6 -14          9.12          5.29        18.83 o
   8   6 -14        302.34        361.00        55.75 o
   9   6 -14        185.71        135.21        24.97 o
  10   6 -14         55.47         74.23        22.11 o
  11   6 -14         47.32         51.92        28.11 o
  12   6 -14        314.51        329.84        70.69 o
  13   6 -14         92.48         96.69        23.34 o
  14   6 -14         28.95         22.51        20.95 o
  15   6 -14        159.60        230.76        33.79 o
  16   6 -14        255.53        287.64        68.58 o
   0   7 -14        130.07        183.35        39.27 o
   1   7 -14         95.43         88.89        23.96 o
   2   7 -14         83.91         96.39        24.60 o
   3   7 -14        387.81        340.83        43.29 o
   4   7 -14        142.60        169.56        27.45 o
   5   7 -14          1.24         31.91        19.04 o
   6   7 -14         12.21        -17.10        17.10 o
   7   7 -14        466.53        569.60        43.94 o
   8   7 -14        170.56        148.79        25.74 o
   9   7 -14         82.42         75.15        25.86 o
  10   7 -14         77.61         51.32        21.94 o
  11   7 -14         81.15         81.47        25.19 o
  12   7 -14         34.71         43.38        23.73 o
  13   7 -14        106.60        106.53        29.84 o
  14   7 -14         25.94         49.65        36.59 o
   0   8 -14        684.80        794.82       122.43 o
   1   8 -14        204.00        263.19        33.34 o
   2   8 -14        441.50        493.09        41.51 o
   3   8 -14        177.44        180.65        30.20 o
   4   8 -14        202.35        238.67        32.03 o
   5   8 -14        197.43        180.00        29.63 o
   6   8 -14        181.49        221.50        35.50 o
   7   8 -14        156.13        146.20        31.31 o
   8   8 -14          1.52          0.28        23.33 o
   9   8 -14         36.58         52.94        28.37 o
  10   8 -14         30.79         33.41        33.84 o
   0   9 -14         71.14         63.01        44.92 o
   1   9 -14          1.08         -1.53        30.22 o
   2   9 -14        398.21        442.37        56.26 o
   3   9 -14          3.14        -67.89        67.89 o
   2   0 -13        890.73        883.97        32.86 o
   4   0 -13       1395.23       1447.71        75.22 o
   6   0 -13        159.59        152.68        17.90 o
   8   0 -13         40.73         35.74        14.60 o
  10   0 -13        363.30        325.37        37.84 o
  12   0 -13        755.43        814.31        99.61 o
  14   0 -13        193.12        178.77        61.77 o
  16   0 -13        344.82        321.15        99.06 o
  18   0 -13        130.26        111.00        29.88 o
  20   0 -13         98.61        143.58        51.20 o
  22   0 -13         24.94        136.90        64.55 o
   1   1 -13        904.24        939.40        25.40 o
   2   1 -13       1249.28       1314.69        31.96 o
   3   1 -13        239.44        234.20        13.44 o
   4   1 -13        175.75        231.45        13.63 o
   5   1 -13       1167.32       1221.89        31.12 o
   6   1 -13        914.97        858.48        26.40 o
   7   1 -13       2347.00       2392.29        58.22 o
   8   1 -13        306.91        282.86        19.12 o
   9   1 -13       2099.65       2078.05        66.02 o
  10   1 -13        115.19        115.32        25.00 o
  11   1 -13         87.19         49.38        14.08 o
  12   1 -13        939.48        953.26        49.87 o
  13   1 -13        233.40        251.96        76.18 o
  14   1 -13         21.34         33.51        23.32 o
  15   1 -13        278.25        287.19        32.33 o
  16   1 -13        362.64        447.54        38.49 o
  17   1 -13         86.99         73.80        41.37 o
  18   1 -13        187.31        178.91        45.32 o
  19   1 -13        294.55        281.50        34.62 o
  20   1 -13        139.19        140.86        32.68 o
  21   1 -13         56.62         38.34        25.82 o
  22   1 -13         14.32        -11.91        31.06 o
   1   2 -13         81.94         92.50        16.39 o
   2   2 -13          2.21          6.03        11.75 o
   3   2 -13        211.75        249.94        15.74 o
   4   2 -13         59.88         67.36        10.95 o
   5   2 -13        194.57        204.98        14.59 o
   6   2 -13        654.28        640.08        31.29 o
   7   2 -13        109.32        117.89        15.32 o
   8   2 -13        457.33        497.00        25.95 o
   9   2 -13        250.69        291.75        22.68 o
  10   2 -13        144.45        133.56        17.47 o
  11   2 -13         51.57         65.12        18.31 o
  12   2 -13        458.77        425.44        27.55 o
  13   2 -13       1028.68       1020.12        44.75 o
  14   2 -13       1365.66       1456.31        71.47 o
  15   2 -13       2326.00       2331.67        93.79 o
  16   2 -13         60.42         26.83        24.11 o
  17   2 -13        205.86        217.27        38.10 o
  18   2 -13         57.49         76.44        23.18 o
  19   2 -13         75.84         50.47        22.72 o
  20   2 -13        137.19        220.80        32.34 o
  21   2 -13         93.68        171.68        65.91 o
  22   2 -13        243.61        297.88        47.69 o
   1   3 -13        226.50        208.17        21.78 o
   2   3 -13        753.57        785.03        35.74 o
   3   3 -13         21.37         21.77        14.15 o
   4   3 -13        443.95        446.50        28.84 o
   5   3 -13        662.93        712.84        35.85 o
   6   3 -13        755.16        785.23        40.32 o
   7   3 -13       2728.40       2757.15        84.13 o
   8   3 -13        269.07        282.29        26.43 o
   9   3 -13       1616.45       1553.71        66.90 o
  10   3 -13         97.34         74.98        16.59 o
  11   3 -13       1922.25       1836.62        76.26 o
  12   3 -13        738.07        738.40        34.63 o
  13   3 -13          2.28         10.44        15.43 o
  14   3 -13         42.14         76.01        16.99 o
  15   3 -13         64.14         48.31        16.65 o
  16   3 -13          2.80         -3.27        30.68 o
  17   3 -13         12.73         13.82        16.58 o
  18   3 -13        105.16         74.54        19.92 o
  19   3 -13         17.50         32.84        18.89 o
  20   3 -13         99.93         28.55        23.13 o
  21   3 -13         93.87         36.82        34.72 o
   1   4 -13        278.81        284.60        26.62 o
   2   4 -13        395.34        420.86        30.29 o
   3   4 -13        209.27        224.66        24.45 o
   4   4 -13        319.61        353.54        28.30 o
   5   4 -13       1587.30       1616.30        59.19 o
   6   4 -13          1.44          2.28        16.00 o
   7   4 -13       2016.64       2067.82        70.89 o
   8   4 -13        205.56        223.06        25.98 o
   9   4 -13        406.44        440.20        43.54 o
  10   4 -13        701.91        704.74        40.04 o
  11   4 -13       1452.69       1413.27        58.42 o
  12   4 -13       1914.75       2002.02        86.27 o
  13   4 -13         49.66         12.42        18.45 o
  14   4 -13          8.28         14.92        17.92 o
  15   4 -13          8.48         38.76        18.49 o
  16   4 -13        258.15        272.63        39.86 o
  17   4 -13        283.66        329.42        39.88 o
  18   4 -13         44.92         72.06        39.94 o
  19   4 -13         76.74        142.51        37.70 o
  20   4 -13         16.00         43.26        64.55 o
   1   5 -13         37.12         29.16        17.38 o
   2   5 -13        239.00        222.27        26.84 o
   3   5 -13         23.59         -3.48        16.29 o
   4   5 -13        284.88        299.33        29.30 o
   5   5 -13         78.06         99.59        20.88 o
   6   5 -13        390.51        428.26        33.55 o
   7   5 -13        534.74        592.46        37.03 o
   8   5 -13       1199.32       1119.06        53.82 o
   9   5 -13       1067.41       1052.13        60.18 o
  10   5 -13         62.10         23.13        24.26 o
  11   5 -13        807.29        822.84        44.58 o
  12   5 -13       1064.46       1053.65        65.54 o
  13   5 -13        714.69        759.11        43.67 o
  14   5 -13        462.67        454.42        35.86 o
  15   5 -13         25.46         14.65        17.90 o
  16   5 -13        210.33        217.46        50.77 o
  17   5 -13        119.47        106.64        29.40 o
  18   5 -13         27.25         41.03        27.83 o
  19   5 -13        110.52        101.83        47.33 o
   1   6 -13        477.58        450.52        34.42 o
   2   6 -13         59.01         29.21        18.93 o
   3   6 -13         30.81          8.96        17.60 o
   4   6 -13         78.82        122.05        39.20 o
   5   6 -13         90.19        154.84        26.14 o
   6   6 -13       1250.10       1235.30        55.75 o
   7   6 -13        487.09        518.08        50.77 o
   8   6 -13        498.26        491.82        38.16 o
   9   6 -13        579.41        579.40        55.42 o
  10   6 -13         77.69         55.65        20.43 o
  11   6 -13       1214.68       1276.38        66.51 o
  12   6 -13         90.08        108.63        22.98 o
  13   6 -13        134.43         73.55        21.71 o
  14   6 -13        164.34        224.20        29.07 o
  15   6 -13         87.69         26.79        51.14 o
  16   6 -13         69.86         75.72        29.39 o
  17   6 -13        206.36        240.69        40.04 o
   1   7 -13       1109.47       1059.33        53.67 o
   2   7 -13        205.42        219.18        30.27 o
   3   7 -13        162.66        155.17        27.24 o
   4   7 -13        348.39        334.82        35.19 o
   5   7 -13        168.62        141.02        25.87 o
   6   7 -13        655.97        690.73        48.87 o
   7   7 -13        103.77        103.39        24.93 o
   8   7 -13        128.65        155.89        33.90 o
   9   7 -13         77.15         35.62        23.78 o
  10   7 -13         24.87         27.64        23.45 o
  11   7 -13         12.75        -19.97        19.97 o
  12   7 -13         39.33         57.70        24.11 o
  13   7 -13         66.80         59.84        35.48 o
  14   7 -13         99.65         95.46        34.24 o
  15   7 -13        120.20         85.70        56.76 o
   1   8 -13        266.97        275.96        32.99 o
   2   8 -13        408.48        362.49        38.73 o
   3   8 -13        143.85        127.85        30.16 o
   4   8 -13         60.09         36.31        32.45 o
   5   8 -13         95.81        124.99        33.74 o
   6   8 -13        759.36        757.19        47.29 o
   7   8 -13          0.05          0.20        22.47 o
   8   8 -13        216.19        219.32        33.19 o
   9   8 -13         82.49         47.91        26.07 o
  10   8 -13         88.55         89.29        33.34 o
  11   8 -13        259.28        305.60        55.88 o
   1   9 -13         15.72         23.08        28.57 o
   2   9 -13         48.57         50.10        29.08 o
   3   9 -13         51.29         44.15        30.07 o
   4   9 -13        257.24        285.57        39.62 o
   5   9 -13        103.01         95.58        43.86 o
   0   0 -12        393.54        376.89        28.99 o
   2   0 -12        405.01        390.86        23.76 o
   4   0 -12       6035.46       6174.10       177.70 o
   6   0 -12       2721.69       2846.91        87.92 o
   8   0 -12        418.84        392.94        26.03 o
  10   0 -12        108.77         75.35        21.21 o
  12   0 -12         50.76         45.61        23.93 o
  14   0 -12        189.68        138.93        29.41 o
  16   0 -12        814.35        835.14        77.91 o
  18   0 -12        455.46        510.91       156.93 o
  20   0 -12        211.23        143.89        33.27 o
  22   0 -12        160.43        212.58        67.89 o
   0   1 -12        804.53        747.11        33.23 o
   1   1 -12       2179.39       2112.35        49.41 o
   2   1 -12        270.91        315.09        14.51 o
   3   1 -12         34.21         50.54         8.50 o
   4   1 -12        551.00        502.83        18.84 o
   5   1 -12         92.75         94.57         9.66 o
   6   1 -12       1090.30       1073.42        29.93 o
   7   1 -12        949.59        911.27        27.85 o
   8   1 -12        778.26        751.86        28.19 o
   9   1 -12       1505.18       1409.17        44.17 o
  10   1 -12        145.18        132.42        15.57 o
  11   1 -12        236.69        190.06        17.85 o
  12   1 -12        506.53        462.75        25.80 o
  13   1 -12         35.18         32.29        15.57 o
  14   1 -12        467.89        498.99        36.15 o
  15   1 -12         83.61         80.13        18.45 o
  16   1 -12        208.45        171.33        23.08 o
  17   1 -12        175.68        114.98        40.22 o
  18   1 -12        193.47        185.80        31.46 o
  19   1 -12         55.01         -0.29        37.06 o
  20   1 -12         38.75         12.68        18.79 o
  21   1 -12        141.41        148.22        37.99 o
  22   1 -12        614.46        704.77       122.57 o
  23   1 -12         10.89         -2.28        37.55 o
   0   2 -12        457.78        468.55        43.41 o
   1   2 -12       2520.25       2569.67       110.04 o
   2   2 -12         57.49         68.62        11.80 o
   3   2 -12       3131.84       3089.55        90.95 o
   4   2 -12       3667.89       3701.05        80.98 o
   5   2 -12       3207.13       3059.03        69.77 o
   6   2 -12        126.24        132.69        14.89 o
   7   2 -12        398.05        386.67        22.00 o
   8   2 -12        971.85        996.69        36.30 o
   9   2 -12        132.79        116.65        15.93 o
  10   2 -12        328.11        346.37        36.69 o
  11   2 -12         85.16         63.87        15.85 o
  12   2 -12         73.86         55.79        17.37 o
  13   2 -12        244.91        276.23        26.46 o
  14   2 -12        209.70        199.41        23.14 o
  15   2 -12        751.86        781.43        68.71 o
  16   2 -12        451.94        460.12        40.13 o
  17   2 -12         99.56        126.28        27.70 o
  18   2 -12         80.06         75.04        24.35 o
  19   2 -12          4.61          6.81        18.72 o
  20   2 -12         24.19         27.22        22.20 o
  21   2 -12        223.76        216.69        33.81 o
  22   2 -12        298.80        229.96        41.95 o
   0   3 -12       1708.73       1764.28        81.05 o
   1   3 -12       2023.70       2049.48        65.22 o
   2   3 -12         49.44         61.38        15.54 o
   3   3 -12        559.11        561.26        49.09 o
   4   3 -12        364.26        326.11        24.32 o
   5   3 -12        779.92        834.59        36.84 o
   6   3 -12        716.37        711.04        30.06 o
   7   3 -12       1443.25       1526.67        47.83 o
   8   3 -12       3030.69       2950.60       107.29 o
   9   3 -12       1027.28        954.20        37.99 o
  10   3 -12       2784.42       2812.28        77.27 o
  11   3 -12        317.58        251.64        23.49 o
  12   3 -12         31.78         20.22        14.44 o
  13   3 -12        278.48        257.40        37.87 o
  14   3 -12         63.59         27.63        15.62 o
  15   3 -12         62.40         32.64        16.09 o
  16   3 -12          2.19          2.15        16.88 o
  17   3 -12         13.26         34.03        28.43 o
  18   3 -12         61.31        100.47        20.12 o
  19   3 -12         17.83         32.42        25.86 o
  20   3 -12         45.23         33.21        22.87 o
  21   3 -12        202.72        246.90        49.97 o
  22   3 -12         21.99        -53.42        71.23 o
   0   4 -12       4948.35       5137.54       199.83 o
   1   4 -12        934.39       1083.84        44.33 o
   2   4 -12        331.99        400.66        28.36 o
   3   4 -12         77.86         68.44        17.32 o
   4   4 -12        528.46        541.24        39.45 o
   5   4 -12       1020.80       1060.11        45.00 o
   6   4 -12        109.10        104.93        20.04 o
   7   4 -12        198.12        177.56        23.35 o
   8   4 -12       1912.58       1918.30        67.60 o
   9   4 -12        418.80        443.43        32.01 o
  10   4 -12       1180.28       1196.19        59.44 o
  11   4 -12       1509.94       1526.47        60.41 o
  12   4 -12        378.14        432.04        32.63 o
  13   4 -12        161.84        173.46        24.47 o
  14   4 -12       1201.26       1265.60        55.26 o
  15   4 -12        141.10        163.05        24.29 o
  16   4 -12        117.53        135.45        23.06 o
  17   4 -12         70.45         81.23        20.79 o
  18   4 -12        170.07        181.09        32.80 o
  19   4 -12          9.02        -43.84        60.66 o
  20   4 -12         38.44         33.73        37.84 o
  21   4 -12         45.35        199.23        81.25 o
   0   5 -12       1262.45       1326.46       100.17 o
   1   5 -12       1091.51       1085.28        57.03 o
   2   5 -12        270.80        275.43        27.38 o
   3   5 -12        812.07        894.40        42.68 o
   4   5 -12       1012.63       1001.44        46.10 o
   5   5 -12        337.69        342.54        35.91 o
   6   5 -12        185.46        212.69        26.27 o
   7   5 -12       1921.02       2006.74        74.71 o
   8   5 -12          8.82         25.40        16.47 o
   9   5 -12       1156.96       1134.04        51.20 o
  10   5 -12        894.95        864.38        57.83 o
  11   5 -12       2082.50       1925.40       112.26 o
  12   5 -12       1857.00       1810.16        72.77 o
  13   5 -12         10.88         -1.44        18.32 o
  14   5 -12        107.91        126.57        24.20 o
  15   5 -12         46.62         52.05        21.29 o
  16   5 -12         66.18         71.83        38.38 o
  17   5 -12        320.57        353.34        68.07 o
  18   5 -12         41.14         17.81        25.04 o
  19   5 -12        279.68        369.09       126.33 o
   0   6 -12        755.40        872.00       120.76 o
   1   6 -12       1001.48        928.86        56.55 o
   2   6 -12        178.80        168.24        25.86 o
   3   6 -12         33.16         12.28        19.60 o
   4   6 -12       1649.41       1650.90        64.93 o
   5   6 -12       1298.59       1218.74        54.94 o
   6   6 -12        334.33        348.24        32.52 o
   7   6 -12        646.89        755.38        42.31 o
   8   6 -12         89.74         95.36        22.48 o
   9   6 -12         38.87         24.56        19.31 o
  10   6 -12       1237.99       1334.85        82.73 o
  11   6 -12        314.67        335.83        31.92 o
  12   6 -12        138.01        129.12        24.62 o
  13   6 -12         15.51         -0.83        24.10 o
  14   6 -12         30.33          3.71        20.40 o
  15   6 -12         18.07         39.30        24.07 o
  16   6 -12         84.79         94.41        27.97 o
  17   6 -12         13.02        -25.18        25.18 o
  18   6 -12         83.50         40.07        44.52 o
   0   7 -12        124.53        198.35        40.39 o
   1   7 -12        850.89        833.19        47.24 o
   2   7 -12        221.05        229.66        31.01 o
   3   7 -12        551.26        555.85        39.69 o
   4   7 -12         87.24         75.57        23.08 o
   5   7 -12         28.32         15.70        22.97 o
   6   7 -12        343.24        355.70        35.72 o
   7   7 -12        607.46        523.15        39.42 o
   8   7 -12        334.07        344.99        35.15 o
   9   7 -12        147.50        129.06        25.46 o
  10   7 -12         56.81         53.82        22.55 o
  11   7 -12         52.98         48.67        23.45 o
  12   7 -12        256.78        245.95        32.86 o
  13   7 -12         93.16         57.50        42.33 o
  14   7 -12         65.88         74.06        30.46 o
  15   7 -12         46.29         24.14        30.49 o
   0   8 -12        894.99       1065.16       122.43 o
   1   8 -12         39.50         36.29        22.18 o
   2   8 -12        149.81        152.68        27.58 o
   3   8 -12        462.31        495.72        38.54 o
   4   8 -12         71.29         64.49        21.36 o
   5   8 -12        271.40        216.18        30.49 o
   6   8 -12        310.83        327.00        35.61 o
   7   8 -12         73.50        104.17        24.44 o
   8   8 -12        265.54        248.12        34.78 o
   9   8 -12        135.14        174.19        31.70 o
  10   8 -12        294.52        237.10        37.91 o
  11   8 -12         29.99         29.04        47.24 o
  12   8 -12         51.46         61.22        44.52 o
   0   9 -12        254.05        252.30        83.48 o
   1   9 -12        223.88        247.57        36.00 o
   2   9 -12         43.22         31.89        26.93 o
   3   9 -12         71.42         50.19        56.39 o
   4   9 -12         12.81        -12.51        25.42 o
   5   9 -12        359.21        395.65        50.28 o
   6   9 -12         60.13         43.50        29.38 o
   7   9 -12         36.89        -37.07        37.07 o
   2   0 -11       6706.06       6739.82       191.22 o
   4   0 -11       1431.61       1483.60        52.41 o
   6   0 -11        893.29        836.83        35.67 o
   8   0 -11       4679.71       4860.41       147.96 o
  10   0 -11        131.62        139.76        18.62 o
  12   0 -11         24.85         21.80        30.61 o
  14   0 -11        139.00        151.89        30.90 o
  16   0 -11        761.71        858.63       139.13 o
  18   0 -11         75.11         46.55        36.73 o
  20   0 -11        356.47        328.46        45.46 o
  22   0 -11        208.33        167.00        42.10 o
   1   1 -11       3193.78       3193.76        68.45 o
   2   1 -11        369.97        393.65        15.30 o
   3   1 -11        318.79        331.91        14.14 o
   4   1 -11       1064.70       1038.81        26.98 o
   5   1 -11        550.21        513.36        24.31 o
   6   1 -11        633.89        644.16        21.73 o
   7   1 -11       1241.24       1223.22        32.85 o
   8   1 -11        298.34        248.96        14.56 o
   9   1 -11        715.18        698.26        41.08 o
  10   1 -11       4736.68       4508.90       111.66 o
  11   1 -11        866.00        859.48        33.30 o
  12   1 -11        765.74        834.44        32.53 o
  13   1 -11        119.36        172.20        24.26 o
  14   1 -11       1411.39       1271.65        52.25 o
  15   1 -11        434.76        430.34        34.54 o
  16   1 -11        768.77        722.09        39.04 o
  17   1 -11        202.85        163.37        23.08 o
  18   1 -11          0.02         -6.10        17.67 o
  19   1 -11         26.51         15.74        17.80 o
  20   1 -11        308.53        327.57        36.37 o
  21   1 -11         89.24        119.81        26.61 o
  22   1 -11        202.56        185.18        32.49 o
  23   1 -11         30.65         10.04        33.22 o
   1   2 -11       3740.05       3819.62       103.21 o
   2   2 -11        614.18        610.69        24.15 o
   3   2 -11        348.18        349.13        27.19 o
   4   2 -11        185.58        169.14        12.80 o
   5   2 -11       1393.99       1352.79        40.07 o
   6   2 -11        559.85        543.42        18.14 o
   7   2 -11        602.52        598.95        23.05 o
   8   2 -11        317.45        290.55        17.85 o
   9   2 -11        186.63        217.32        18.67 o
  10   2 -11       1017.35       1029.92        40.22 o
  11   2 -11       1275.97       1247.37        57.19 o
  12   2 -11        733.25        720.46        36.65 o
  13   2 -11        137.79        166.30        21.72 o
  14   2 -11        492.44        454.96        31.22 o
  15   2 -11         30.21         19.06        19.01 o
  16   2 -11        359.88        428.39        57.48 o
  17   2 -11         26.97         31.18        26.23 o
  18   2 -11        325.25        354.28        37.46 o
  19   2 -11         26.09         35.10        26.88 o
  20   2 -11         88.61         86.12        23.84 o
  21   2 -11          9.03         12.14        22.59 o
  22   2 -11        203.03        248.35        39.42 o
  23   2 -11          6.57        -42.46        48.28 o
   1   3 -11        142.94        141.74        17.90 o
   2   3 -11         76.86        110.05        16.14 o
   3   3 -11         50.56         42.34        14.00 o
   4   3 -11        508.36        530.25        28.88 o
   5   3 -11        129.95        104.09        17.05 o
   6   3 -11        102.78        106.94        14.38 o
   7   3 -11        562.49        555.25        26.74 o
   8   3 -11       1574.67       1571.45        60.34 o
   9   3 -11       2761.55       2875.37        77.32 o
  10   3 -11       1053.95       1092.41        40.45 o
  11   3 -11        530.76        586.67        36.38 o
  12   3 -11        934.45        937.09        53.86 o
  13   3 -11         62.90         54.04        15.71 o
  14   3 -11        168.67        143.84        34.42 o
  15   3 -11         76.58         47.62        15.66 o
  16   3 -11        153.93        112.40        22.93 o
  17   3 -11         60.26         43.21        18.29 o
  18   3 -11         53.51         35.82        18.10 o
  19   3 -11         38.75          3.95        16.83 o
  20   3 -11         52.14         19.24        26.71 o
  21   3 -11        153.33        154.47        40.11 o
  22   3 -11         35.89         32.91        40.07 o
   1   4 -11        412.65        443.70        28.30 o
   2   4 -11        623.51        613.54        33.33 o
   3   4 -11        259.45        260.27        24.98 o
   4   4 -11        415.24        419.50        28.86 o
   5   4 -11        304.61        341.59        26.71 o
   6   4 -11        985.01       1000.21        43.71 o
   7   4 -11       1445.57       1460.15        55.60 o
   8   4 -11        524.72        525.57        32.72 o
   9   4 -11        562.25        520.46        33.59 o
  10   4 -11        463.16        457.93        47.71 o
  11   4 -11       2131.03       2233.37        75.74 o
  12   4 -11        323.56        310.63        29.01 o
  13   4 -11       2078.94       2160.66        73.57 o
  14   4 -11        436.00        412.15        32.41 o
  15   4 -11        500.23        445.04        34.22 o
  16   4 -11          5.20          1.12        17.02 o
  17   4 -11         61.55         46.67        19.92 o
  18   4 -11         70.02         50.26        36.24 o
  19   4 -11        201.24        202.66        42.75 o
  20   4 -11         57.17        110.88        40.72 o
  21   4 -11         35.52         70.05        45.63 o
   1   5 -11        361.38        409.94        30.56 o
   2   5 -11         79.93         63.86        18.21 o
   3   5 -11          1.83         -3.82        15.02 o
   4   5 -11         20.16         13.81        16.52 o
   5   5 -11        289.12        246.45        38.40 o
   6   5 -11        122.50        135.10        22.38 o
   7   5 -11        675.27        650.95        53.82 o
   8   5 -11        460.12        461.98        36.95 o
   9   5 -11        948.89       1045.16        47.97 o
  10   5 -11       1902.47       1870.78        69.04 o
  11   5 -11        271.02        243.82        27.77 o
  12   5 -11         23.95         23.30        20.72 o
  13   5 -11        442.51        463.15        37.79 o
  14   5 -11         25.86          6.07        16.91 o
  15   5 -11        194.07        144.21        25.86 o
  16   5 -11        382.17        420.80        41.82 o
  17   5 -11         71.49         96.56        36.27 o
  18   5 -11        138.79        130.62        29.98 o
  19   5 -11         16.24         65.63        27.79 o
  20   5 -11         95.74         64.15        50.09 o
   1   6 -11         22.71         18.15        17.21 o
   2   6 -11        723.95        713.22        54.14 o
   3   6 -11        788.25        759.94        42.09 o
   4   6 -11        156.07        172.48        35.98 o
   5   6 -11         26.30         36.32        19.55 o
   6   6 -11       3695.69       3671.37       112.78 o
   7   6 -11        898.06        974.95        75.99 o
   8   6 -11        572.79        594.93        39.14 o
   9   6 -11        532.70        532.64        60.22 o
  10   6 -11         46.80         53.72        34.06 o
  11   6 -11        482.20        598.42        38.93 o
  12   6 -11        481.86        539.84        69.72 o
  13   6 -11        345.08        395.35        34.02 o
  14   6 -11        266.26        264.72        52.77 o
  15   6 -11         15.03         -5.07        25.83 o
  16   6 -11        200.58        198.37        47.54 o
  17   6 -11         83.15         87.98        30.97 o
  18   6 -11         27.31         63.71        29.18 o
   1   7 -11         61.26         56.74        21.28 o
   2   7 -11        156.27        210.07        28.74 o
   3   7 -11        338.78        414.03        35.16 o
   4   7 -11         51.70         47.94        21.16 o
   5   7 -11        994.85        968.78        50.07 o
   6   7 -11        447.87        475.46        36.95 o
   7   7 -11        610.30        617.59        40.77 o
   8   7 -11        101.05         77.95        22.63 o
   9   7 -11         16.41         13.87        19.20 o
  10   7 -11        292.81        253.36        31.00 o
  11   7 -11        246.47        202.95        29.65 o
  12   7 -11        136.39        102.41        30.24 o
  13   7 -11         93.58         81.42        30.29 o
  14   7 -11         33.38          4.93        26.15 o
  15   7 -11        134.96         97.66        31.01 o
  16   7 -11         92.54         48.97        35.42 o
   1   8 -11         86.53         49.90        21.49 o
   2   8 -11         17.24         -1.75        17.55 o
   3   8 -11        126.69        146.49        26.96 o
   4   8 -11        245.73        316.38        34.42 o
   5   8 -11        209.04        255.06        31.36 o
   6   8 -11        385.44        387.27        44.81 o
   7   8 -11         97.52         90.41        23.81 o
   8   8 -11        424.87        438.06        39.97 o
   9   8 -11         93.72         45.02        25.96 o
  10   8 -11        243.97        184.19        37.74 o
  11   8 -11        197.98        132.23        36.03 o
  12   8 -11        161.84         77.23        32.67 o
  13   8 -11         22.92         48.97        51.20 o
   1   9 -11        184.47        172.07        31.18 o
   2   9 -11         75.23        111.47        28.80 o
   3   9 -11        206.64        231.73        34.53 o
   4   9 -11        166.04        181.28        32.25 o
   5   9 -11         70.88         94.56        28.24 o
   6   9 -11         31.24          3.16        37.11 o
   7   9 -11        100.70        134.01        33.44 o
   8   9 -11         46.28         21.05        36.23 o
   0   0 -10        397.18        349.64        37.29 o
   2   0 -10       2575.16       2494.17        78.16 o
   4   0 -10       4365.72       4362.63       128.85 o
   6   0 -10       6163.72       6262.46       181.23 o
   8   0 -10       2503.89       2726.80        88.17 o
  10   0 -10        461.79        432.03        31.96 o
  12   0 -10         17.49         20.26        19.17 o
  14   0 -10        608.21        498.45        56.21 o
  16   0 -10        227.81        241.17        36.59 o
  18   0 -10         59.81         83.38        39.51 o
  20   0 -10        111.60        183.70        35.75 o
  22   0 -10        527.94        628.77        57.52 o
  24   0 -10         81.93        119.09        81.25 o
   0   1 -10       7163.54       7355.40       212.21 o
   1   1 -10        106.60        124.27        10.24 o
   2   1 -10        354.82        346.99        17.19 o
   3   1 -10        735.48        760.20        21.94 o
   4   1 -10         21.77         21.68         7.33 o
   5   1 -10       1190.28       1139.96        30.35 o
   6   1 -10       2694.51       2715.33        60.44 o
   7   1 -10         39.17         19.80         8.21 o
   8   1 -10       3013.00       2774.61        63.91 o
   9   1 -10        783.65        693.12        30.19 o
  10   1 -10          6.92         10.86        10.52 o
  11   1 -10        146.48        138.08        15.92 o
  12   1 -10         32.39         47.11        12.80 o
  13   1 -10         54.38         55.48        14.42 o
  14   1 -10        136.19        128.12        21.33 o
  15   1 -10        153.08        128.56        20.95 o
  16   1 -10       3064.01       3061.27        96.89 o
  17   1 -10        259.01        317.81        27.53 o
  18   1 -10        382.81        378.27        40.76 o
  19   1 -10         32.07         36.58        40.97 o
  20   1 -10        415.84        360.95        39.13 o
  21   1 -10        140.96        185.19        26.29 o
  22   1 -10         62.40         59.45        24.35 o
  23   1 -10         82.82         70.76        31.74 o
  24   1 -10         18.01         74.57        76.80 o
   0   2 -10        115.76         61.17        19.27 o
   1   2 -10        108.26        130.97        20.08 o
   2   2 -10        829.17        810.81        45.24 o
   3   2 -10       1429.86       1373.43        40.19 o
   4   2 -10       1378.12       1362.70        35.89 o
   5   2 -10       2464.25       2399.55        50.68 o
   6   2 -10       2555.41       2457.88        58.87 o
   7   2 -10         43.54         53.54        10.30 o
   8   2 -10        953.07        867.64        28.88 o
   9   2 -10       1584.53       1451.34        52.51 o
  10   2 -10        292.45        295.31        19.83 o
  11   2 -10       1592.30       1531.14        63.14 o
  12   2 -10       1490.55       1498.29        79.34 o
  13   2 -10        530.84        491.76        27.32 o
  14   2 -10        609.42        599.37        30.79 o
  15   2 -10         50.29         38.77        14.58 o
  16   2 -10        100.55         99.32        34.04 o
  17   2 -10        522.46        544.79        42.09 o
  18   2 -10        275.81        251.71        50.67 o
  19   2 -10         31.38         32.87        21.79 o
  20   2 -10         35.64         41.92        21.79 o
  21   2 -10         65.03         54.15        21.70 o
  22   2 -10        598.18        750.44        55.71 o
  23   2 -10        459.06        530.43        57.75 o
   0   3 -10        840.88        899.44       119.09 o
   1   3 -10       1310.96       1238.97        44.93 o
   2   3 -10        495.11        441.76        35.47 o
   3   3 -10        953.37        954.68        56.31 o
   4   3 -10        241.31        270.95        22.23 o
   5   3 -10        759.11        703.66        33.80 o
   6   3 -10        229.76        223.04        26.19 o
   7   3 -10         87.73         59.87        13.36 o
   8   3 -10       1703.65       1663.08        50.55 o
   9   3 -10        903.73        934.86        35.90 o
  10   3 -10       6468.79       6253.75       162.25 o
  11   3 -10       4875.63       4953.57       121.73 o
  12   3 -10        968.22        983.55        39.03 o
  13   3 -10         37.04         58.54        16.30 o
  14   3 -10       1014.40       1094.23        42.23 o
  15   3 -10        747.10        848.00        37.58 o
  16   3 -10        292.41        293.33        26.24 o
  17   3 -10        325.52        358.09        26.97 o
  18   3 -10         58.84         19.12        17.95 o
  19   3 -10        430.40        465.39       148.03 o
  20   3 -10          1.34        -25.94        25.94 o
  21   3 -10          8.73         49.42        33.11 o
  22   3 -10         17.14         26.33        39.77 o
  23   3 -10         78.56        -43.41        72.35 o
   0   4 -10       4930.28       4613.12       184.82 o
   1   4 -10       3179.10       3077.36        90.54 o
   2   4 -10        845.02        853.06        40.34 o
   3   4 -10        471.04        462.79        28.20 o
   4   4 -10        937.82        975.23        40.74 o
   5   4 -10       1796.53       1873.15        61.70 o
   6   4 -10        253.71        289.01        29.18 o
   7   4 -10        262.10        293.46        26.70 o
   8   4 -10       3287.55       3335.73        97.59 o
   9   4 -10         81.78         96.13        19.16 o
  10   4 -10        884.12        872.16        41.88 o
  11   4 -10       1723.87       1648.31        60.48 o
  12   4 -10         36.97         49.20        18.22 o
  13   4 -10        753.65        710.48        60.19 o
  14   4 -10        741.31        715.40        59.76 o
  15   4 -10        125.37         76.92        22.65 o
  16   4 -10        625.01        629.53        57.39 o
  17   4 -10         86.60         80.87        21.71 o
  18   4 -10         18.05         31.89        21.23 o
  19   4 -10         25.66         17.41        28.33 o
  20   4 -10         19.75         14.20        29.13 o
  21   4 -10          9.89        -14.04        55.09 o
   0   5 -10        240.08        246.52        43.41 o
   1   5 -10       1561.43       1684.83        84.18 o
   2   5 -10         10.07         12.60        15.17 o
   3   5 -10        102.69        120.65        20.00 o
   4   5 -10        122.83        112.52        28.27 o
   5   5 -10       1193.14       1164.11        48.78 o
   6   5 -10        313.75        298.91        28.31 o
   7   5 -10        396.45        434.14        31.03 o
   8   5 -10        264.23        280.96        38.56 o
   9   5 -10        360.77        370.18        31.76 o
  10   5 -10        372.79        378.75        35.34 o
  11   5 -10        408.59        406.12        42.22 o
  12   5 -10         53.56         31.26        18.44 o
  13   5 -10        225.10        279.29        41.59 o
  14   5 -10        130.03        132.40        37.27 o
  15   5 -10         86.73         71.82        21.93 o
  16   5 -10         68.09         54.15        23.68 o
  17   5 -10         70.27        109.95        26.35 o
  18   5 -10         48.77         88.15        26.64 o
  19   5 -10         38.70          3.96        22.78 o
  20   5 -10        143.21        140.16        46.68 o
   0   6 -10        414.35        434.46        46.35 o
   1   6 -10        167.66        156.21        24.06 o
   2   6 -10        313.25        298.43        30.11 o
   3   6 -10        422.63        408.50        32.38 o
   4   6 -10       1290.40       1347.74        54.91 o
   5   6 -10         54.89         80.06        20.74 o
   6   6 -10        128.00        104.56        22.25 o
   7   6 -10       2717.89       2673.15       112.05 o
   8   6 -10        238.31        226.48        28.49 o
   9   6 -10        350.90        401.05        33.38 o
  10   6 -10         33.64         16.09        19.47 o
  11   6 -10        462.68        484.54        36.79 o
  12   6 -10        169.07        189.91        48.23 o
  13   6 -10         28.37         10.56        21.37 o
  14   6 -10         62.70         76.00        25.20 o
  15   6 -10        111.39         75.67        29.38 o
  16   6 -10         78.07         85.25        27.70 o
  17   6 -10          7.77         56.83        34.12 o
  18   6 -10        168.76        166.97        33.65 o
  19   6 -10         65.97         51.20        53.42 o
   0   7 -10       1928.86       1832.47       165.84 o
   1   7 -10        193.64        185.10        27.27 o
   2   7 -10        353.86        368.78        33.55 o
   3   7 -10         21.05         -5.79        18.21 o
   4   7 -10        464.85        478.42        35.82 o
   5   7 -10       1672.37       1615.76        65.54 o
   6   7 -10         12.12         30.03        19.08 o
   7   7 -10        239.43        253.96        30.28 o
   8   7 -10        129.98        185.85        27.56 o
   9   7 -10        205.08        184.71        34.06 o
  10   7 -10        245.73        331.59        33.40 o
  11   7 -10         13.92         51.35        23.18 o
  12   7 -10        113.38        123.87        31.81 o
  13   7 -10         91.99         82.11        30.41 o
  14   7 -10         44.94         54.14        29.54 o
  15   7 -10         30.32         -6.92        26.86 o
  16   7 -10         15.72         40.69        28.18 o
   0   8 -10         86.99        203.21        39.26 o
   1   8 -10        806.61        875.03        48.05 o
   2   8 -10         94.13         90.33        26.56 o
   3   8 -10        152.73        149.67        26.10 o
   4   8 -10         67.23         46.20        30.68 o
   5   8 -10        254.82        336.58        57.83 o
   6   8 -10        311.80        428.94        35.39 o
   7   8 -10        123.69         72.55        29.50 o
   8   8 -10        329.18        395.97        43.38 o
   9   8 -10        198.99        177.09        35.31 o
  10   8 -10         82.67         63.15        28.52 o
  11   8 -10         30.73         66.13        30.40 o
  12   8 -10         77.78        113.34        33.98 o
  13   8 -10        294.89        257.21        40.87 o
   0   9 -10        302.13        293.15        49.28 o
   1   9 -10         81.61         40.19        22.97 o
   2   9 -10        381.57        412.38        38.91 o
   3   9 -10        311.44        310.75        36.84 o
   4   9 -10        487.33        520.86        45.41 o
   5   9 -10        609.16        713.88        48.38 o
   6   9 -10        128.19        158.70        32.32 o
   7   9 -10        232.36        192.30        37.82 o
   8   9 -10        133.91        101.51        34.76 o
   9   9 -10        101.80        184.11        56.21 o
   2   0  -9        987.29        891.26        34.26 o
   4   0  -9        701.62        680.26        56.35 o
   6   0  -9       8820.56       9042.73       253.13 o
   8   0  -9        693.73        767.62        33.75 o
  10   0  -9       1099.91       1115.38        46.63 o
  12   0  -9         10.23         -2.27        17.64 o
  14   0  -9         59.74         45.38        23.53 o
  16   0  -9        445.00        399.97        48.97 o
  18   0  -9       1238.75       1105.86        74.22 o
  20   0  -9        370.37        346.57        46.41 o
  22   0  -9         16.08         33.39        25.35 o
  24   0  -9         11.54        -14.98        42.76 o
   1   1  -9         97.27         96.91         9.37 o
   2   1  -9       1223.41       1186.76        30.31 o
   3   1  -9        236.40        245.73        12.22 o
   4   1  -9        154.97        171.12        10.74 o
   5   1  -9        766.63        719.63        22.74 o
   6   1  -9        743.37        750.82        22.80 o
   7   1  -9      17415.79      17109.82       334.77 o
   8   1  -9       1384.31       1357.28        35.35 o
   9   1  -9        113.35        122.49        11.31 o
  10   1  -9        793.55        691.31        28.37 o
  11   1  -9         75.15         89.18        13.60 o
  12   1  -9        684.43        684.74        29.71 o
  13   1  -9         83.94         84.10        14.84 o
  14   1  -9        282.78        301.44        23.16 o
  15   1  -9        168.20        206.54        41.29 o
  16   1  -9       1480.99       1495.91        58.60 o
  17   1  -9        129.36         75.32        19.69 o
  18   1  -9        410.97        435.94        32.90 o
  19   1  -9        294.11        217.10        26.67 o
  20   1  -9        131.24        173.22        28.60 o
  21   1  -9        113.07        126.93        22.44 o
  22   1  -9         76.71         79.16        23.45 o
  23   1  -9        127.59        121.45        32.49 o
  24   1  -9         49.76         91.76        44.11 o
   1   2  -9        353.82        367.47        22.11 o
   2   2  -9        374.82        425.02        24.25 o
   3   2  -9       5889.80       5835.43       135.02 o
   4   2  -9       1613.95       1618.58        45.90 o
   5   2  -9       2342.06       2272.26        48.24 o
   6   2  -9         15.75         31.27         9.20 o
   7   2  -9       2839.67       2861.15        66.38 o
   8   2  -9         34.93         61.02        10.73 o
   9   2  -9        117.84        119.74        13.09 o
  10   2  -9        499.47        464.96        23.88 o
  11   2  -9         41.54         27.24        13.01 o
  12   2  -9       1069.04       1065.13        45.74 o
  13   2  -9       1723.61       1681.52        52.43 o
  14   2  -9        393.32        389.68        26.08 o
  15   2  -9        429.42        459.55        27.97 o
  16   2  -9        309.75        309.86        24.45 o
  17   2  -9        116.08        117.77        21.80 o
  18   2  -9        240.03        203.18        31.97 o
  19   2  -9        159.03        121.67        27.25 o
  20   2  -9        219.19        272.14        35.55 o
  21   2  -9         79.72         67.57        23.93 o
  22   2  -9        329.28        385.91        50.56 o
  23   2  -9         40.64         48.81        30.68 o
   1   3  -9       1348.34       1313.43        46.72 o
   2   3  -9       5367.23       5472.87       144.92 o
   3   3  -9        608.00        636.13        30.13 o
   4   3  -9        101.49         78.92        14.83 o
   5   3  -9        881.15        884.41        37.10 o
   6   3  -9        357.51        356.75        24.53 o
   7   3  -9        502.02        461.47        37.15 o
   8   3  -9        159.60        146.98        16.69 o
   9   3  -9        794.94        790.54        32.42 o
  10   3  -9       1338.96       1274.11        60.19 o
  11   3  -9        211.03        181.34        19.30 o
  12   3  -9       1717.50       1823.42        79.72 o
  13   3  -9        842.63        809.23        39.95 o
  14   3  -9        848.61        916.81        42.55 o
  15   3  -9        101.43        119.24        18.71 o
  16   3  -9        124.93        111.26        18.16 o
  17   3  -9        242.58        280.24        24.90 o
  18   3  -9        171.04        157.33        29.34 o
  19   3  -9         96.33        104.02        34.07 o
  20   3  -9        190.45        123.54        36.44 o
  21   3  -9         25.94         43.21        32.09 o
  22   3  -9        142.21        133.00        42.89 o
  23   3  -9         25.08         -7.79        67.89 o
   1   4  -9       1260.51       1240.03        46.70 o
   2   4  -9        617.34        592.76        30.85 o
   3   4  -9         65.80         63.25        15.78 o
   4   4  -9        236.21        252.51        27.63 o
   5   4  -9        376.13        350.58        26.00 o
   6   4  -9       1147.08       1171.62        58.32 o
   7   4  -9       1728.86       1635.49        63.46 o
   8   4  -9        930.30        957.66        42.09 o
   9   4  -9        544.29        522.09        32.01 o
  10   4  -9        503.07        541.88        32.97 o
  11   4  -9        596.56        621.93        38.17 o
  12   4  -9        849.34        824.90        40.99 o
  13   4  -9       1230.94       1170.57        95.75 o
  14   4  -9         27.20         27.39        16.90 o
  15   4  -9        163.59        115.24        22.28 o
  16   4  -9        284.10        387.90        47.88 o
  17   4  -9        155.03        117.79        28.90 o
  18   4  -9         50.78         39.99        30.71 o
  19   4  -9        165.38        147.76        29.48 o
  20   4  -9         92.17        107.08        36.88 o
  21   4  -9        128.15        142.56        40.05 o
  22   4  -9        118.49         94.45        43.32 o
   1   5  -9        756.41        785.28        37.91 o
   2   5  -9        853.11        825.31        38.91 o
   3   5  -9       2270.03       2336.43        74.53 o
   4   5  -9        348.94        351.72        28.66 o
   5   5  -9        141.32        161.14        44.34 o
   6   5  -9        527.35        535.97        32.79 o
   7   5  -9        149.23        131.58        20.91 o
   8   5  -9        305.50        302.09        27.69 o
   9   5  -9        507.23        481.15        33.36 o
  10   5  -9         61.17         71.91        25.58 o
  11   5  -9        864.16        814.32        46.47 o
  12   5  -9        174.08        185.34        24.85 o
  13   5  -9        392.70        380.43        31.98 o
  14   5  -9        479.32        481.34        49.16 o
  15   5  -9        498.50        484.12        43.33 o
  16   5  -9        711.26        705.61        49.38 o
  17   5  -9          0.26          2.24        26.49 o
  18   5  -9          8.20          3.69        23.69 o
  19   5  -9          3.25         14.39        22.04 o
  20   5  -9        151.65        151.62        32.44 o
  21   5  -9        196.24        343.92       107.96 o
   1   6  -9        342.65        339.22        29.90 o
   2   6  -9         31.91         18.27        16.93 o
   3   6  -9        106.38        117.21        24.16 o
   4   6  -9        875.49        871.10        45.51 o
   5   6  -9        708.17        685.34        39.08 o
   6   6  -9        748.41        749.16        40.09 o
   7   6  -9         60.29         84.73        20.44 o
   8   6  -9        381.31        364.19        57.67 o
   9   6  -9        193.52        165.52        25.00 o
  10   6  -9        486.48        489.44        45.78 o
  11   6  -9        546.04        576.37        40.92 o
  12   6  -9         46.07         64.71        29.60 o
  13   6  -9        332.08        329.35        62.41 o
  14   6  -9        300.55        302.96        38.53 o
  15   6  -9          3.53         39.72        41.27 o
  16   6  -9         51.56         30.93        26.46 o
  17   6  -9         52.78         52.05        32.07 o
  18   6  -9        361.11        448.39        71.06 o
  19   6  -9        150.51        149.42        36.66 o
   1   7  -9         51.12         57.54        22.49 o
   2   7  -9        557.40        551.78        38.53 o
   3   7  -9        821.01        848.53        63.94 o
   4   7  -9        152.81        180.93        26.24 o
   5   7  -9        608.50        602.87        38.74 o
   6   7  -9       1544.20       1552.51        66.35 o
   7   7  -9        372.78        373.06        33.80 o
   8   7  -9          7.54         18.83        19.99 o
   9   7  -9         28.00         15.93        30.74 o
  10   7  -9        112.89        148.59        25.88 o
  11   7  -9        143.00        212.89        35.61 o
  12   7  -9        636.35        632.72        75.17 o
  13   7  -9         77.85         37.49        26.42 o
  14   7  -9        146.55        144.89        43.59 o
  15   7  -9         52.95         46.37        28.87 o
  16   7  -9         69.74         94.46        31.24 o
  17   7  -9        322.88        319.61        53.12 o
   1   8  -9        771.94        767.62        78.88 o
   2   8  -9         11.72          9.15        17.51 o
   3   8  -9         35.36         10.54        19.73 o
   4   8  -9        222.47        264.43        31.49 o
   5   8  -9         81.08         60.19        21.72 o
   6   8  -9        481.81        464.78        52.21 o
   7   8  -9         29.15         36.43        20.66 o
   8   8  -9         90.35        119.93        24.27 o
   9   8  -9         85.64         48.49        22.68 o
  10   8  -9        213.65        211.57        36.71 o
  11   8  -9          6.81         11.85        31.57 o
  12   8  -9        355.67        351.39        43.98 o
  13   8  -9        144.17        120.78        33.20 o
  14   8  -9         51.44        171.40        58.99 o
   1   9  -9        311.28        315.97        34.43 o
   2   9  -9        194.50        254.09        32.08 o
   3   9  -9         86.29         77.38        23.74 o
   4   9  -9        273.60        361.55        49.80 o
   5   9  -9        230.83        233.43        42.25 o
   6   9  -9        183.65        190.64        31.73 o
   7   9  -9         13.18         14.33        28.11 o
   8   9  -9          2.75         21.96        28.31 o
   9   9  -9         38.15         38.75        31.09 o
  10   9  -9         42.81         46.13        38.12 o
   0   0  -8        561.93        548.49        31.87 o
   2   0  -8       1524.94       1453.47        74.74 o
   4   0  -8      34055.91      34324.19       934.74 o
   6   0  -8       1792.52       1685.16        63.99 o
   8   0  -8       3707.17       4013.62       122.20 o
  10   0  -8       1142.07       1098.45        45.09 o
  12   0  -8        946.01        954.56        42.99 o
  14   0  -8        956.26        914.91       145.25 o
  16   0  -8        686.83        693.78        54.15 o
  18   0  -8         13.65         32.08        24.25 o
  20   0  -8        128.08        128.24        32.09 o
  22   0  -8         28.43         59.63        29.51 o
  24   0  -8        213.26        200.65        50.65 o
   0   1  -8       5156.70       4742.13       137.67 o
   1   1  -8       1690.54       1670.49        38.36 o
   2   1  -8       2461.32       2322.60        51.40 o
   3   1  -8       8845.73       8367.89       154.31 o
   4   1  -8        714.92        646.91        22.07 o
   5   1  -8       3579.37       3467.90        73.88 o
   6   1  -8       4718.32       4577.18        95.59 o
   7   1  -8        463.66        475.48        17.73 o
   8   1  -8       1805.17       1819.84        61.47 o
   9   1  -8       2787.63       2857.46        66.15 o
  10   1  -8       1044.81        990.33        29.73 o
  11   1  -8        118.85         99.11        13.87 o
  12   1  -8        394.05        390.32        22.78 o
  13   1  -8        138.55        153.50        23.57 o
  14   1  -8         61.92         65.75        14.51 o
  15   1  -8         63.01         65.82        21.64 o
  16   1  -8        425.56        448.16        34.38 o
  17   1  -8          7.00          8.82        16.01 o
  18   1  -8        223.24        206.88        26.18 o
  19   1  -8        551.46        572.28        37.62 o
  20   1  -8         69.67         85.77        20.18 o
  21   1  -8         46.79         73.08        21.74 o
  22   1  -8         13.37         27.03        17.72 o
  23   1  -8        191.46        222.59        30.78 o
  24   1  -8         66.47         55.34        31.89 o
   0   2  -8       2715.25       2562.72       100.70 o
   1   2  -8        479.58        455.58        38.72 o
   2   2  -8       2596.68       2418.64        61.80 o
   3   2  -8         71.17         65.08        10.56 o
   4   2  -8       2023.01       1923.81        45.73 o
   5   2  -8       2313.23       2305.58        53.88 o
   6   2  -8       1777.50       1658.27        42.58 o
   7   2  -8       8251.92       8277.92       190.36 o
   8   2  -8       1913.55       1883.34        54.02 o
   9   2  -8        267.30        238.41        20.92 o
  10   2  -8        403.17        367.56        30.20 o
  11   2  -8        102.16         93.85        18.21 o
  12   2  -8        178.88        168.65        20.82 o
  13   2  -8        197.13        247.83        28.43 o
  14   2  -8        839.07        921.36        60.40 o
  15   2  -8        178.57        142.79        21.85 o
  16   2  -8       1355.54       1297.54        54.50 o
  17   2  -8        575.96        539.37        77.29 o
  18   2  -8        413.68        471.23        41.74 o
  19   2  -8         65.60         77.11        20.73 o
  20   2  -8        259.44        323.32        31.42 o
  21   2  -8        230.48        249.18        30.31 o
  22   2  -8         96.99         83.83        29.46 o
  23   2  -8       1008.17       1056.78        81.98 o
  24   2  -8        139.53        150.56        57.05 o
   0   3  -8      11464.09      12205.34       423.61 o
   1   3  -8       3255.03       3468.52        95.40 o
   2   3  -8       1316.86       1282.08        53.47 o
   3   3  -8        127.44        117.69        15.70 o
   4   3  -8        534.01        507.05        44.02 o
   5   3  -8       2343.72       2312.19        70.07 o
   6   3  -8        129.60        160.90        18.30 o
   7   3  -8        833.47        847.15        35.93 o
   8   3  -8       4224.08       4298.27       119.56 o
   9   3  -8        854.41        851.93        37.75 o
  10   3  -8        145.53        143.07        17.09 o
  11   3  -8        160.69        147.85        17.73 o
  12   3  -8        734.02        739.69        32.68 o
  13   3  -8         83.64        107.22        17.35 o
  14   3  -8         40.30         20.60        14.22 o
  15   3  -8        552.52        601.47        31.42 o
  16   3  -8        179.76        188.49        23.70 o
  17   3  -8       1158.49       1166.43        60.89 o
  18   3  -8        573.47        502.51        41.16 o
  19   3  -8        158.92         51.40        29.93 o
  20   3  -8         52.94         21.49        27.99 o
  21   3  -8         12.22          6.68        26.47 o
  22   3  -8        131.18         70.93        34.20 o
  23   3  -8         14.34         50.22        39.04 o
   0   4  -8       1399.41       1492.11        73.78 o
   1   4  -8        545.68        563.63        29.68 o
   2   4  -8        275.47        274.50        22.89 o
   3   4  -8        809.11        862.14        36.39 o
   4   4  -8        304.02        314.54        23.94 o
   5   4  -8       1610.00       1642.92        58.15 o
   6   4  -8        252.29        233.49        22.83 o
   7   4  -8        729.45        714.06        34.81 o
   8   4  -8        967.97        991.39        42.05 o
   9   4  -8        871.89        852.05        60.73 o
  10   4  -8       1189.79       1264.84        49.44 o
  11   4  -8       3947.91       3860.78       112.13 o
  12   4  -8       1645.61       1526.56        97.84 o
  13   4  -8        303.81        275.54        37.75 o
  14   4  -8        227.57        214.17        25.54 o
  15   4  -8        268.10        273.54        27.96 o
  16   4  -8        467.30        488.10        41.07 o
  17   4  -8         13.61         -8.62        21.28 o
  18   4  -8        213.36        248.43        34.35 o
  19   4  -8          1.08          4.45        20.91 o
  20   4  -8         59.54         46.92        25.22 o
  21   4  -8        124.36        137.07        33.96 o
  22   4  -8         87.08         93.19        43.99 o
   0   5  -8       1001.21       1079.24        62.33 o
   1   5  -8        730.23        763.32        37.00 o
   2   5  -8       1103.25       1163.99        45.69 o
   3   5  -8        379.07        335.17        27.04 o
   4   5  -8       1033.52       1027.29        44.45 o
   5   5  -8        357.99        335.76        27.58 o
   6   5  -8        754.76        757.50        37.66 o
   7   5  -8        102.16         98.49        19.35 o
   8   5  -8        593.05        604.95        35.14 o
   9   5  -8       1374.58       1356.25        53.21 o
  10   5  -8       1192.70       1162.16        49.12 o
  11   5  -8       1160.43       1220.93        62.81 o
  12   5  -8        609.42        621.55        37.03 o
  13   5  -8        171.36        144.98        27.63 o
  14   5  -8        787.11        691.87        95.92 o
  15   5  -8         66.87         13.67        27.73 o
  16   5  -8        252.83        179.60        31.58 o
  17   5  -8        488.71        517.81        42.99 o
  18   5  -8        514.01        495.43        56.17 o
  19   5  -8        270.79        256.88        34.67 o
  20   5  -8         12.28         22.05        26.81 o
  21   5  -8         36.63          6.61        32.29 o
   0   6  -8        290.44        272.79        38.90 o
   1   6  -8        685.75        602.65        35.70 o
   2   6  -8        241.21        315.08        41.77 o
   3   6  -8        306.47        337.44        29.96 o
   4   6  -8        435.52        442.27        31.67 o
   5   6  -8       2830.51       2757.66        88.94 o
   6   6  -8        619.45        601.88        39.12 o
   7   6  -8        929.72        920.39        68.26 o
   8   6  -8        655.51        716.71        48.34 o
   9   6  -8         64.34         55.51        19.90 o
  10   6  -8       1083.58       1095.86        49.47 o
  11   6  -8        866.33        836.37        44.05 o
  12   6  -8        484.36        490.71        73.69 o
  13   6  -8        100.03         85.96        28.55 o
  14   6  -8        456.10        399.18        57.62 o
  15   6  -8        221.06        192.57        34.47 o
  16   6  -8        142.97        148.56        34.49 o
  17   6  -8        121.05        108.32        31.92 o
  18   6  -8         58.54         73.42        27.68 o
  19   6  -8        460.36        391.38        55.52 o
   0   7  -8        112.43         92.43        32.15 o
   1   7  -8        266.93        322.49        31.90 o
   2   7  -8        500.66        557.12        36.73 o
   3   7  -8       1145.58       1178.56        51.59 o
   4   7  -8       1376.74       1407.51        91.73 o
   5   7  -8       1253.44       1246.32        55.41 o
   6   7  -8         88.63         68.06        20.59 o
   7   7  -8          8.67         10.48        18.09 o
   8   7  -8         64.55         32.65        19.39 o
   9   7  -8        116.63        132.15        31.09 o
  10   7  -8         83.33         60.57        26.58 o
  11   7  -8         32.34         38.55        24.23 o
  12   7  -8        302.01        306.25        39.83 o
  13   7  -8         16.17         31.53        25.52 o
  14   7  -8        253.83        230.15        38.36 o
  15   7  -8        172.00        166.92        34.70 o
  16   7  -8          9.55         -5.16        45.22 o
  17   7  -8        573.57        539.64        53.39 o
   0   8  -8       1050.74        948.97        69.62 o
   1   8  -8        282.57        311.11        33.17 o
   2   8  -8        209.65        205.28        29.10 o
   3   8  -8         83.55         94.56        24.40 o
   4   8  -8         55.75         44.29        21.73 o
   5   8  -8        116.80        106.18        32.61 o
   6   8  -8        383.91        420.61        36.73 o
   7   8  -8        586.83        530.68        38.56 o
   8   8  -8        249.77        256.69        39.25 o
   9   8  -8         99.25        112.63        27.47 o
  10   8  -8         80.99        108.12        29.31 o
  11   8  -8         46.77         21.80        27.44 o
  12   8  -8          9.09         23.89        26.03 o
  13   8  -8         84.69         61.34        57.68 o
  14   8  -8        132.04        112.24        33.60 o
   0   9  -8         27.48          7.73        27.51 o
   1   9  -8         92.28         88.40        23.85 o
   2   9  -8        166.56        143.02        40.81 o
   3   9  -8        409.46        471.23        39.46 o
   4   9  -8        569.87        510.06        42.61 o
   5   9  -8        366.39        333.64        37.47 o
   6   9  -8         30.83          4.74        31.55 o
   7   9  -8         85.56         85.77        29.52 o
   8   9  -8         28.41         -3.40        24.41 o
   9   9  -8          6.10         11.74        32.41 o
  10   9  -8         34.23         48.27        38.96 o
   2   0  -7       6923.88       6711.41       229.29 o
   4   0  -7        832.93        769.14        30.68 o
   6   0  -7       1894.12       1918.28        62.30 o
   8   0  -7       1464.16       1552.81        55.31 o
  10   0  -7        764.83        858.68        93.00 o
  12   0  -7       1839.58       1672.90        93.14 o
  14   0  -7        634.51        621.58        49.51 o
  16   0  -7        780.90        928.88        72.35 o
  18   0  -7          8.38         -5.67        30.05 o
  20   0  -7        269.66        244.11        41.62 o
  22   0  -7         41.70         30.58        52.87 o
  24   0  -7        312.13        315.45        53.87 o
   1   1  -7       2302.76       2182.14        47.51 o
   2   1  -7       8433.93       7936.47       157.40 o
   3   1  -7          1.81          2.95         6.24 o
   4   1  -7       4754.14       4429.64        91.58 o
   5   1  -7       2759.28       2612.94        57.03 o
   6   1  -7       6010.29       5723.01       117.63 o
   7   1  -7        412.85        472.99        19.58 o
   8   1  -7       9051.55       9325.52       188.91 o
   9   1  -7       5994.93       6413.27       133.68 o
  10   1  -7         60.03         94.31        10.83 o
  11   1  -7        108.59        104.43        15.78 o
  12   1  -7        833.48        833.03        45.46 o
  13   1  -7        275.55        308.04        24.61 o
  14   1  -7         56.49         15.38        16.72 o
  15   1  -7        228.69        232.26        21.42 o
  16   1  -7        261.65        262.11        27.42 o
  17   1  -7        151.12        166.17        24.42 o
  18   1  -7        426.42        467.16        64.97 o
  19   1  -7        502.65        435.34        36.51 o
  20   1  -7        251.15        261.59        29.69 o
  21   1  -7         59.20         60.39        24.90 o
  22   1  -7        106.26        159.42        29.40 o
  23   1  -7        322.84        531.37       111.60 o
  24   1  -7        206.28        251.96        35.55 o
   1   2  -7       2297.14       2363.94        66.19 o
   2   2  -7       1197.16       1141.29        57.97 o
   3   2  -7        781.10        724.35        24.99 o
   4   2  -7       1174.99       1195.82        35.64 o
   5   2  -7       5667.91       5611.25       130.15 o
   6   2  -7        209.10        208.40        16.24 o
   7   2  -7       1202.80       1153.36        36.59 o
   8   2  -7       3214.00       3118.25        78.89 o
   9   2  -7        225.62        238.31        20.94 o
  10   2  -7        124.24        115.46        16.76 o
  11   2  -7        341.36        279.83        24.58 o
  12   2  -7        326.56        358.68        32.29 o
  13   2  -7        149.60        163.49        23.62 o
  14   2  -7        140.55        158.85        21.85 o
  15   2  -7        354.00        399.33        29.63 o
  16   2  -7         45.32         35.86        17.80 o
  17   2  -7        463.23        477.97        42.41 o
  18   2  -7         44.82         63.06        25.64 o
  19   2  -7        137.02        110.55        29.09 o
  20   2  -7        256.54        249.67        34.25 o
  21   2  -7        431.55        443.70        42.99 o
  22   2  -7        214.67        232.75        32.29 o
  23   2  -7        572.10        627.67        47.52 o
  24   2  -7        105.80         35.71        44.34 o
   1   3  -7        635.36        636.07        29.20 o
   2   3  -7        951.52        901.18        35.43 o
   3   3  -7        893.89        871.13        55.48 o
   4   3  -7       1289.93       1315.01        45.19 o
   5   3  -7        599.55        597.32        35.02 o
   6   3  -7       1855.32       1851.94        58.91 o
   7   3  -7       1355.67       1360.48        48.39 o
   8   3  -7        382.09        369.92        24.59 o
   9   3  -7        898.62        885.52        44.38 o
  10   3  -7       1569.00       1508.14        83.06 o
  11   3  -7       2016.26       2036.08        65.76 o
  12   3  -7       1112.81       1013.27        43.85 o
  13   3  -7        318.72        276.99        25.75 o
  14   3  -7        815.78        737.52        37.29 o
  15   3  -7       1486.56       1417.85        55.11 o
  16   3  -7       1015.90       1088.61        47.53 o
  17   3  -7        233.99        289.29        29.88 o
  18   3  -7        655.98        590.10        44.54 o
  19   3  -7        150.41        147.78        25.02 o
  20   3  -7         69.55         51.60        23.63 o
  21   3  -7        124.85         91.27        47.86 o
  22   3  -7        246.65        181.28        43.09 o
  23   3  -7         55.17         62.08        38.16 o
   1   4  -7       2600.45       2520.36        75.28 o
   2   4  -7        490.83        513.04        27.95 o
   3   4  -7        753.61        736.94        32.97 o
   4   4  -7       1001.33       1061.16        41.21 o
   5   4  -7        385.80        366.44        25.84 o
   6   4  -7       1684.49       1608.76        55.90 o
   7   4  -7        566.73        533.22        30.39 o
   8   4  -7        536.88        563.91        40.32 o
   9   4  -7         87.60         86.35        17.70 o
  10   4  -7        132.25        154.39        20.02 o
  11   4  -7        458.11        430.65        29.51 o
  12   4  -7        563.40        637.18        45.78 o
  13   4  -7       1734.29       1644.97        60.51 o
  14   4  -7       2874.36       2750.38       132.70 o
  15   4  -7         43.60         46.96        37.53 o
  16   4  -7        572.47        590.19        46.89 o
  17   4  -7         72.39         55.89        25.24 o
  18   4  -7         63.69         80.17        25.49 o
  19   4  -7        176.49        192.06        31.06 o
  20   4  -7         81.50         84.98        21.65 o
  21   4  -7         39.75         26.24        26.36 o
  22   4  -7         34.27         48.61        36.59 o
   1   5  -7        327.41        322.32        25.03 o
   2   5  -7         51.99         60.73        16.35 o
   3   5  -7         97.63         82.03        17.50 o
   4   5  -7         76.05         88.24        17.66 o
   5   5  -7        672.89        634.08        34.06 o
   6   5  -7        247.48        255.41        24.16 o
   7   5  -7         49.93         71.46        17.47 o
   8   5  -7        120.71        119.73        19.74 o
   9   5  -7       1322.10       1330.68        68.28 o
  10   5  -7        309.27        300.83        34.15 o
  11   5  -7         50.80         35.59        17.32 o
  12   5  -7        269.09        313.65        28.27 o
  13   5  -7         44.89         75.52        19.23 o
  14   5  -7        162.96        112.08        39.43 o
  15   5  -7       1495.93       1426.78        73.17 o
  16   5  -7        166.37        141.44        30.29 o
  17   5  -7        589.56        565.81        44.07 o
  18   5  -7         35.60         39.75        22.24 o
  19   5  -7         94.28        100.15        26.24 o
  20   5  -7        629.20        672.58        60.73 o
  21   5  -7        114.67         95.24        27.62 o
   1   6  -7        889.74        962.69        43.12 o
   2   6  -7        224.03        254.37        28.43 o
   3   6  -7       2016.65       1985.14        68.79 o
   4   6  -7        472.22        551.59        33.93 o
   5   6  -7       1374.32       1331.52        53.50 o
   6   6  -7       1091.97       1167.56        48.65 o
   7   6  -7       1506.03       1596.38        59.98 o
   8   6  -7        153.16        134.90        22.45 o
   9   6  -7        252.85        274.54        39.25 o
  10   6  -7        553.37        565.71        42.66 o
  11   6  -7        798.44        818.88        73.98 o
  12   6  -7        220.30        186.06        32.03 o
  13   6  -7         24.33         -3.95        21.95 o
  14   6  -7         45.57         23.31        23.89 o
  15   6  -7         48.71         54.44        26.02 o
  16   6  -7         20.66         11.13        23.98 o
  17   6  -7         40.47         17.04        23.81 o
  18   6  -7        218.04        190.39        33.94 o
  19   6  -7        228.61        200.62        36.59 o
  20   6  -7         23.03         25.85        42.16 o
   1   7  -7          7.00          4.10        17.29 o
   2   7  -7         45.30         57.86        21.04 o
   3   7  -7       1454.01       1430.30        57.25 o
   4   7  -7        432.28        410.13        33.98 o
   5   7  -7       2406.60       2336.96        88.68 o
   6   7  -7         26.91         52.82        22.81 o
   7   7  -7        108.65         75.16        21.04 o
   8   7  -7        277.60        345.20        31.62 o
   9   7  -7         45.69         43.66        20.33 o
  10   7  -7          9.34          8.16        23.56 o
  11   7  -7        238.79        241.35        35.49 o
  12   7  -7        191.63        191.76        44.00 o
  13   7  -7        146.24        116.60        30.14 o
  14   7  -7        405.06        376.15        43.04 o
  15   7  -7        137.01        112.80        30.63 o
  16   7  -7         54.48         30.49        25.82 o
  17   7  -7         35.82         20.50        29.01 o
   1   8  -7        560.20        460.33        36.14 o
   2   8  -7        238.74        263.83        30.30 o
   3   8  -7        122.99        129.78        24.84 o
   4   8  -7         11.40         22.77        19.76 o
   5   8  -7        145.06        177.85        35.50 o
   6   8  -7       1451.55       1393.85        60.67 o
   7   8  -7         24.56         70.61        20.95 o
   8   8  -7        281.29        338.36        60.08 o
   9   8  -7        185.71        174.58        32.40 o
  10   8  -7         51.18         54.35        22.36 o
  11   8  -7         96.83         84.99        29.38 o
  12   8  -7         43.90         47.36        27.40 o
  13   8  -7        722.46        808.15        56.18 o
  14   8  -7         12.38         56.10        30.06 o
  15   8  -7        193.79        159.28        44.67 o
   1   9  -7        367.55        383.97        36.02 o
   2   9  -7        584.51        562.43        54.57 o
   3   9  -7        785.36        886.61        52.05 o
   4   9  -7        159.70        160.10        27.86 o
   5   9  -7        132.90         87.95        29.60 o
   6   9  -7          9.89         20.12        24.31 o
   7   9  -7        365.62        336.26        42.64 o
   8   9  -7        201.76        174.90        36.24 o
   9   9  -7        143.60        112.24        33.05 o
  10   9  -7        204.48        248.66        46.33 o
  11   9  -7        135.21         88.96        38.67 o
   1  10  -7         26.48         36.03        29.00 o
   2  10  -7         85.38        110.09        32.23 o
   0   0  -6      27778.95      27918.86       930.27 o
   2   0  -6        371.66        371.16        28.20 o
   4   0  -6      82480.49      78522.64      2159.42 o
   6   0  -6      16798.64      16903.30       472.42 o
   8   0  -6       1296.39       1342.36        49.79 o
  10   0  -6       1939.76       2171.16        72.88 o
  12   0  -6       2877.19       2795.44       149.17 o
  14   0  -6        559.83        653.56        37.00 o
  16   0  -6        515.21        491.29        47.93 o
  18   0  -6        444.15        482.57        49.51 o
  20   0  -6        116.70        112.24        33.44 o
  22   0  -6        370.54        515.51        69.56 o
  24   0  -6        333.83        385.12       115.75 o
   0   1  -6        201.49        175.13        13.43 o
   1   1  -6        937.95        810.59        24.32 o
   2   1  -6       2885.86       2770.48        58.16 o
   3   1  -6       7130.38       6576.39       121.49 o
   4   1  -6       4151.48       3973.14        82.39 o
   5   1  -6       1197.45       1132.84        28.58 o
   6   1  -6       5120.47       5031.90       104.22 o
   7   1  -6        253.57        242.80        15.07 o
   8   1  -6       9110.05       9448.16       210.13 o
   9   1  -6       3124.14       3280.67        80.02 o
  10   1  -6        629.34        574.18        37.05 o
  11   1  -6         62.90         49.45        10.90 o
  12   1  -6        278.31        217.49        28.78 o
  13   1  -6        658.39        645.13        33.26 o
  14   1  -6        165.11        187.83        22.12 o
  15   1  -6         89.49         85.56        18.26 o
  16   1  -6        309.80        348.81        25.22 o
  17   1  -6        183.20        225.92        31.47 o
  18   1  -6        202.69        262.20        33.97 o
  19   1  -6        164.95        154.56        25.93 o
  20   1  -6        275.57        278.54        31.02 o
  21   1  -6        237.47        224.09        28.65 o
  22   1  -6         62.79         60.28        22.37 o
  23   1  -6        225.12        245.06        30.89 o
  24   1  -6          0.44          4.67        27.95 o
  25   1  -6        159.06        141.25        70.12 o
   0   2  -6       5107.25       5054.98       224.27 o
   1   2  -6      11693.76      11426.01       281.88 o
   2   2  -6       2953.27       2857.61        79.54 o
   3   2  -6        165.93        167.93        14.79 o
   4   2  -6        302.18        292.50        17.29 o
   5   2  -6        357.92        347.82        18.74 o
   6   2  -6       7709.64       7524.89       172.73 o
   7   2  -6        945.51        954.83        39.86 o
   8   2  -6       1460.31       1443.15        42.86 o
   9   2  -6        711.85        701.06        36.31 o
  10   2  -6         72.38         71.68        14.99 o
  11   2  -6        209.78        190.72        20.44 o
  12   2  -6        157.23        161.21        19.73 o
  13   2  -6        267.61        283.12        24.88 o
  14   2  -6        965.85        926.69        41.90 o
  15   2  -6        899.08        917.30        42.90 o
  16   2  -6        159.84        157.45        22.78 o
  17   2  -6       2889.78       2793.01        90.11 o
  18   2  -6        322.95        340.04        35.90 o
  19   2  -6         71.76         80.75        26.15 o
  20   2  -6        353.22        294.45        36.40 o
  21   2  -6         37.77         33.61        23.29 o
  22   2  -6          2.18        -19.62        19.62 o
  23   2  -6        110.50        150.11        41.69 o
  24   2  -6         46.66         44.83        33.75 o
   0   3  -6       6230.65       6536.06       237.17 o
   1   3  -6       2625.08       2630.09        79.20 o
   2   3  -6         36.46         24.06        11.97 o
   3   3  -6        250.21        275.51        20.31 o
   4   3  -6       1364.65       1474.53        48.94 o
   5   3  -6       1845.18       1839.18        77.59 o
   6   3  -6         45.19         25.08        17.19 o
   7   3  -6          4.32          4.33        11.41 o
   8   3  -6       1941.72       1893.36        96.07 o
   9   3  -6          9.94         16.06        12.12 o
  10   3  -6       1164.06       1137.42        44.07 o
  11   3  -6        752.06        731.80        34.94 o
  12   3  -6        175.40        142.26        19.23 o
  13   3  -6        612.87        567.42        32.21 o
  14   3  -6        234.53        255.69        24.63 o
  15   3  -6        263.63        249.92        27.63 o
  16   3  -6         47.51         47.87        22.33 o
  17   3  -6         82.18         61.47        22.55 o
  18   3  -6        613.19        626.85        52.15 o
  19   3  -6         46.67         24.53        17.60 o
  20   3  -6        236.39        247.33        34.72 o
  21   3  -6         96.90         42.73        27.52 o
  22   3  -6         75.08        110.43        35.03 o
  23   3  -6        135.19        126.86        41.69 o
   0   4  -6        183.77        188.89        26.94 o
   1   4  -6        351.84        406.73        24.81 o
   2   4  -6       1244.76       1335.98        46.22 o
   3   4  -6       2933.92       2977.39        85.73 o
   4   4  -6       2597.81       2744.79        80.18 o
   5   4  -6         13.72          1.38        11.92 o
   6   4  -6        264.72        267.73        22.53 o
   7   4  -6       1936.80       1945.93        62.38 o
   8   4  -6         37.44         34.09        14.80 o
   9   4  -6        619.46        636.90        39.52 o
  10   4  -6        838.39        836.44        48.04 o
  11   4  -6        419.54        420.47        28.95 o
  12   4  -6       1446.33       1319.55        52.00 o
  13   4  -6        110.56        132.17        20.49 o
  14   4  -6         70.74         49.48        22.49 o
  15   4  -6        159.83        118.67        25.65 o
  16   4  -6       1107.46       1028.73        57.44 o
  17   4  -6        122.44         95.85        28.36 o
  18   4  -6        146.01        165.69        49.88 o
  19   4  -6        304.35        289.72        31.25 o
  20   4  -6        222.85        218.51        27.45 o
  21   4  -6         19.38         11.01        17.66 o
  22   4  -6        161.36         89.71        78.47 o
  23   4  -6         78.58         37.84        52.31 o
   0   5  -6       3949.19       4048.63       233.73 o
   1   5  -6        329.61        323.44        24.64 o
   2   5  -6       1652.04       1667.44        56.98 o
   3   5  -6       1109.85       1140.20        53.48 o
   4   5  -6        251.40        305.91        34.70 o
   5   5  -6        608.71        691.45        51.65 o
   6   5  -6         37.36         37.52        14.87 o
   7   5  -6         93.38         98.70        18.08 o
   8   5  -6         17.59         27.89        24.42 o
   9   5  -6        106.24        119.65        19.53 o
  10   5  -6        834.46        852.12        39.88 o
  11   5  -6        175.50        144.86        21.77 o
  12   5  -6        533.13        497.15        39.79 o
  13   5  -6        619.65        557.83        52.94 o
  14   5  -6        316.85        360.09        37.76 o
  15   5  -6       1098.50       1053.93        91.05 o
  16   5  -6        882.23        870.19        57.50 o
  17   5  -6        216.41        214.80        34.24 o
  18   5  -6        469.82        449.56        62.41 o
  19   5  -6        100.23        102.69        37.03 o
  20   5  -6        120.84        138.78        27.39 o
  21   5  -6        256.88        299.21        36.11 o
   0   6  -6      11557.40      11256.05       516.44 o
   1   6  -6       1104.26       1188.39        62.17 o
   2   6  -6         30.33         48.73        17.09 o
   3   6  -6         30.81         26.94        25.22 o
   4   6  -6        286.59        330.62        28.48 o
   5   6  -6        103.79        116.24        20.67 o
   6   6  -6        675.92        663.10        36.71 o
   7   6  -6        180.27        167.68        22.94 o
   8   6  -6         17.27          7.01        15.53 o
   9   6  -6        633.55        558.60        34.73 o
  10   6  -6        178.68        146.30        22.73 o
  11   6  -6        266.17        224.00        31.75 o
  12   6  -6         18.74         -3.69        23.01 o
  13   6  -6        244.77        244.14        34.74 o
  14   6  -6        268.58        257.23        36.06 o
  15   6  -6         93.39         68.34        26.40 o
  16   6  -6         73.15         93.46        28.31 o
  17   6  -6        274.79        290.37        38.06 o
  18   6  -6         41.64         16.98        25.57 o
  19   6  -6         75.01         43.26        34.01 o
  20   6  -6        376.61        424.67        49.56 o
   0   7  -6         98.51        128.06        32.65 o
   1   7  -6        191.95        192.42        25.49 o
   2   7  -6        281.74        262.28        28.05 o
   3   7  -6       3376.98       3407.76       143.78 o
   4   7  -6        603.75        592.91        36.42 o
   5   7  -6       1099.16       1122.50        53.35 o
   6   7  -6        251.93        262.83        33.58 o
   7   7  -6       1581.20       1425.74        77.27 o
   8   7  -6        290.19        339.63        45.35 o
   9   7  -6         90.47         59.26        29.58 o
  10   7  -6        686.19        621.37        47.44 o
  11   7  -6        537.66        460.18        43.75 o
  12   7  -6         30.76         38.94        25.08 o
  13   7  -6        152.05        157.74        32.04 o
  14   7  -6          3.00          8.78        22.66 o
  15   7  -6         84.34        102.87        32.68 o
  16   7  -6        127.38         71.00        31.54 o
  17   7  -6        351.31        339.20        43.69 o
  18   7  -6          1.81         46.37        32.47 o
   0   8  -6        350.41        442.15        68.45 o
   1   8  -6        272.90        318.40        58.64 o
   2   8  -6        287.65        260.37        33.25 o
   3   8  -6        256.81        283.05        31.11 o
   4   8  -6       1802.03       1753.62        99.94 o
   5   8  -6        241.90        263.07        30.45 o
   6   8  -6        498.53        609.00        54.19 o
   7   8  -6        135.81        175.32        31.78 o
   8   8  -6        230.73        259.53        42.81 o
   9   8  -6         84.18         66.45        25.84 o
  10   8  -6        538.97        513.57        45.76 o
  11   8  -6         94.43        117.61        29.29 o
  12   8  -6        114.50         93.93        35.31 o
  13   8  -6         19.62         27.37        25.28 o
  14   8  -6         53.31         43.94        28.49 o
  15   8  -6        400.59        444.54        50.74 o
   0   9  -6         18.40         28.04        72.90 o
   1   9  -6        272.95        364.51        37.43 o
   2   9  -6         41.68         90.34        21.73 o
   3   9  -6        106.21        137.32        24.54 o
   4   9  -6         14.57        -10.73        19.09 o
   5   9  -6         26.21         39.87        24.95 o
   6   9  -6         33.64         78.15        40.87 o
   7   9  -6         39.05         52.82        26.97 o
   8   9  -6       1112.91       1028.92        67.04 o
   9   9  -6         84.64         85.13        29.97 o
  10   9  -6        115.42         80.44        36.66 o
  11   9  -6         70.77         35.30        48.42 o
   0  10  -6         58.61         48.97        44.52 o
   1  10  -6        277.26        295.48        37.78 o
   2  10  -6         39.94         30.95        29.30 o
   3  10  -6        294.52        404.14        49.12 o
   4  10  -6        483.75        530.12        64.52 o
   2   0  -5       9127.74       8315.90       228.65 o
   4   0  -5       6263.42       5712.26       163.70 o
   6   0  -5      35284.09      34519.95       954.80 o
   8   0  -5       2686.25       2706.55        86.90 o
  10   0  -5        688.83        644.68        33.08 o
  12   0  -5       2228.81       2275.57        80.29 o
  14   0  -5        466.97        468.27        28.76 o
  16   0  -5        319.12        312.68        41.69 o
  18   0  -5         14.94         34.11        26.72 o
  20   0  -5        255.30        208.76        65.11 o
  22   0  -5        259.85        197.16        37.23 o
  24   0  -5        212.73        315.24        52.77 o
   1   1  -5       4521.38       4160.07        93.24 o
   2   1  -5       1501.42       1384.74        32.51 o
   3   1  -5       5499.82       5126.39        96.01 o
   4   1  -5       1895.29       1760.74        50.89 o
   5   1  -5       6583.82       6381.90       161.02 o
   6   1  -5       1914.20       1824.96        55.02 o
   7   1  -5         24.87         16.50         7.95 o
   8   1  -5       1280.18       1358.57        38.09 o
   9   1  -5       3002.36       3062.17        75.58 o
  10   1  -5        648.03        617.03        24.28 o
  11   1  -5        733.14        731.60        23.98 o
  12   1  -5       1678.51       1658.28        42.38 o
  13   1  -5         76.47        120.17        17.83 o
  14   1  -5         21.42         27.29        15.27 o
  15   1  -5        117.46        111.70        17.52 o
  16   1  -5        621.13        599.21        30.65 o
  17   1  -5        982.18        966.90        45.49 o
  18   1  -5        267.10        228.83        32.53 o
  19   1  -5        133.27        141.21        29.71 o
  20   1  -5        607.13        615.47        48.83 o
  21   1  -5         45.77         45.17        23.47 o
  22   1  -5        194.97        127.68        25.14 o
  23   1  -5        711.17        681.04        44.50 o
  24   1  -5        184.67        224.57        43.77 o
  25   1  -5         68.23         35.11        54.19 o
   1   2  -5       5127.27       4955.61       127.25 o
   2   2  -5       5680.06       5540.69       140.58 o
   3   2  -5       2281.47       2225.87        64.66 o
   4   2  -5       2345.03       2260.80        65.87 o
   5   2  -5         40.31         30.22        10.17 o
   6   2  -5        336.35        328.63        19.73 o
   7   2  -5       3164.47       3167.15        77.38 o
   8   2  -5        995.26        956.75        32.47 o
   9   2  -5        935.71        932.93        46.49 o
  10   2  -5        192.49        190.51        19.56 o
  11   2  -5       2997.98       2905.42        92.86 o
  12   2  -5         20.26         17.61        13.42 o
  13   2  -5        824.73        823.74        38.59 o
  14   2  -5        741.05        785.02        38.18 o
  15   2  -5        404.21        401.94        35.18 o
  16   2  -5       1586.41       1595.60        60.13 o
  17   2  -5       1141.37       1246.78        46.17 o
  18   2  -5        971.07        985.30        41.64 o
  19   2  -5         13.69         11.58        19.39 o
  20   2  -5        113.12        138.17        29.28 o
  21   2  -5         41.30         41.68        30.31 o
  22   2  -5        355.94        328.15        50.99 o
  23   2  -5        181.94        161.66        40.64 o
  24   2  -5         10.61        -25.10        33.90 o
   1   3  -5       4459.34       4578.47       120.55 o
   2   3  -5        837.01        746.90        31.07 o
   3   3  -5       6227.20       6602.15       165.60 o
   4   3  -5      10145.12      10848.79       265.16 o
   5   3  -5       2385.57       2579.69        72.96 o
   6   3  -5       2159.39       2110.63        63.36 o
   7   3  -5        147.93        126.92        16.05 o
   8   3  -5        322.84        359.83        27.79 o
   9   3  -5       1612.00       1539.59        52.29 o
  10   3  -5       1145.94       1140.42        44.02 o
  11   3  -5        853.97        848.72        37.38 o
  12   3  -5        129.60        122.98        18.36 o
  13   3  -5        564.38        548.65        31.30 o
  14   3  -5        149.05        158.75        20.94 o
  15   3  -5         74.75         49.02        16.94 o
  16   3  -5        118.48         96.39        24.23 o
  17   3  -5        275.37        261.01        28.79 o
  18   3  -5        256.11        189.50        25.59 o
  19   3  -5         53.54         59.08        29.08 o
  20   3  -5        640.83        643.34        39.41 o
  21   3  -5        165.90        139.51        36.18 o
  22   3  -5        219.05        225.44        42.46 o
  23   3  -5          2.57         19.32        31.08 o
  24   3  -5         70.73         90.15        60.10 o
   1   4  -5        351.44        385.06        24.74 o
   2   4  -5        133.34        145.63        17.36 o
   3   4  -5       2054.45       2275.41        71.01 o
   4   4  -5        413.88        388.52        24.53 o
   5   4  -5        126.96        135.57        17.34 o
   6   4  -5        657.16        645.81        31.09 o
   7   4  -5        329.64        344.74        24.27 o
   8   4  -5        641.59        655.08        39.68 o
   9   4  -5        707.37        695.96        34.15 o
  10   4  -5        467.44        475.87        35.02 o
  11   4  -5       1015.89        988.86        42.05 o
  12   4  -5       1727.00       1690.43        60.56 o
  13   4  -5         58.20         45.92        16.05 o
  14   4  -5        511.95        463.29        45.58 o
  15   4  -5        830.48        787.21        58.95 o
  16   4  -5        611.66        595.02        44.41 o
  17   4  -5         28.74         32.16        22.29 o
  18   4  -5         53.13         37.76        19.65 o
  19   4  -5        101.10         76.75        20.98 o
  20   4  -5        354.47        358.01        56.60 o
  21   4  -5        178.57        255.96        44.01 o
  22   4  -5         31.59         51.67        27.04 o
  23   4  -5         28.38         -3.34        45.63 o
   1   5  -5       3180.34       3122.36        90.92 o
   2   5  -5        244.11        243.37        22.16 o
   3   5  -5         71.49         54.12        16.39 o
   4   5  -5        770.48        840.92        61.69 o
   5   5  -5       1124.55       1152.03        44.54 o
   6   5  -5          9.19         29.94        14.35 o
   7   5  -5        450.58        412.31        27.82 o
   8   5  -5         51.63         66.90        16.05 o
   9   5  -5        224.57        262.30        24.62 o
  10   5  -5        565.60        548.75        33.21 o
  11   5  -5        517.15        507.49        32.08 o
  12   5  -5        244.50        236.47        30.67 o
  13   5  -5        986.67        985.00        54.10 o
  14   5  -5        173.71        207.44        31.06 o
  15   5  -5         63.30         50.18        27.83 o
  16   5  -5        206.77        216.83        33.68 o
  17   5  -5        100.00        103.63        28.36 o
  18   5  -5        136.23        104.02        24.87 o
  19   5  -5        616.74        640.21        53.50 o
  20   5  -5        364.36        369.21        36.97 o
  21   5  -5        133.90        131.40        33.09 o
  22   5  -5        291.37        294.46        56.52 o
   1   6  -5        876.25        881.42        40.90 o
   2   6  -5       4297.30       4206.12       130.13 o
   3   6  -5        235.60        268.79        25.70 o
   4   6  -5        638.93        680.76        47.07 o
   5   6  -5       1540.26       1659.04        58.51 o
   6   6  -5       1382.88       1374.68        53.34 o
   7   6  -5       1243.27       1290.68        51.32 o
   8   6  -5        811.76        839.76        62.81 o
   9   6  -5        250.05        268.33        26.89 o
  10   6  -5        352.01        292.94        29.08 o
  11   6  -5        205.82        201.93        31.16 o
  12   6  -5        368.99        347.02        36.78 o
  13   6  -5         61.39         13.46        22.39 o
  14   6  -5        323.99        349.39        39.58 o
  15   6  -5        304.33        239.43        35.54 o
  16   6  -5        112.77         59.38        29.03 o
  17   6  -5         97.52        116.38        29.54 o
  18   6  -5         70.05         48.64        24.96 o
  19   6  -5        231.88        220.63        32.60 o
  20   6  -5        219.81        238.93        56.28 o
   1   7  -5        141.75        202.13        24.44 o
   2   7  -5         53.70         43.91        18.28 o
   3   7  -5          8.37         18.23        16.82 o
   4   7  -5        578.40        552.14        34.85 o
   5   7  -5          3.25          8.50        16.67 o
   6   7  -5        585.49        530.13        35.02 o
   7   7  -5        178.21        185.24        24.60 o
   8   7  -5        161.47        174.66        25.16 o
   9   7  -5          9.61         -2.56        20.48 o
  10   7  -5        299.79        311.47        36.50 o
  11   7  -5        313.05        324.86        38.42 o
  12   7  -5        117.61         78.15        26.93 o
  13   7  -5        150.14        115.86        28.71 o
  14   7  -5         45.00         41.02        25.39 o
  15   7  -5        141.52        123.09        30.29 o
  16   7  -5        147.82        141.81        31.40 o
  17   7  -5        183.88        238.42        33.58 o
  18   7  -5         90.51         82.85        29.47 o
   1   8  -5          0.84        -19.58        26.99 o
   2   8  -5        132.92        114.94        42.09 o
   3   8  -5        403.48        419.44        34.05 o
   4   8  -5        195.64        200.79        27.70 o
   5   8  -5         28.06         27.27        21.37 o
   6   8  -5        198.59        272.24        35.97 o
   7   8  -5        331.95        267.87        36.07 o
   8   8  -5         14.41        -18.41        18.41 o
   9   8  -5        379.56        434.77        44.37 o
  10   8  -5       1001.44        924.88        56.97 o
  11   8  -5         42.13         51.15        22.20 o
  12   8  -5         65.37          4.41        25.98 o
  13   8  -5        179.38        166.02        33.88 o
  14   8  -5         60.40         68.17        28.30 o
  15   8  -5        179.43        167.45        35.38 o
   1   9  -5        152.88        135.43        27.95 o
   2   9  -5        204.34        237.83        29.07 o
   3   9  -5         55.54         55.43        29.56 o
   4   9  -5        347.06        251.96        35.72 o
   5   9  -5        716.94        600.91        85.23 o
   6   9  -5        338.27        347.86        40.03 o
   7   9  -5         76.95         71.44        26.31 o
   8   9  -5        254.32        342.75        40.12 o
   9   9  -5         61.62         38.74        36.41 o
  10   9  -5         17.33        109.66        29.93 o
  11   9  -5        141.89        121.31        34.12 o
   1  10  -5        154.33        205.06        53.17 o
   2  10  -5         46.54         51.64        38.51 o
   3  10  -5         26.76         44.09        81.25 o
   4  10  -5         47.71         10.41        41.74 o
   5  10  -5        342.35        302.74        75.68 o
   0   0  -4      26808.53      25788.38      1215.40 o
   2   0  -4      27331.09      25119.34       679.14 o
   4   0  -4       5699.26       5439.86       155.34 o
   6   0  -4       9058.03       9068.49       257.44 o
   8   0  -4       1129.66       1211.79       125.77 o
  10   0  -4       2193.42       2260.02       166.95 o
  12   0  -4        920.85        889.63        39.63 o
  14   0  -4        193.68        236.01        23.26 o
  16   0  -4        306.22        332.79        61.22 o
  18   0  -4          2.73         52.34        45.08 o
  20   0  -4        453.08        483.58        54.29 o
  22   0  -4         77.74         29.08        31.52 o
  24   0  -4        801.64        959.27        83.48 o
   0   1  -4     108391.71     103448.73      3466.37 o
   1   1  -4      12042.63      11369.03       244.50 o
   2   1  -4      13992.87      12948.24       284.89 o
   3   1  -4       6796.84       6615.95       147.38 o
   4   1  -4      13448.57      12843.03       317.77 o
   5   1  -4      16397.87      15741.04       388.55 o
   6   1  -4       1215.67       1150.88        49.53 o
   7   1  -4       2993.82       3017.12        72.73 o
   8   1  -4        591.25        677.67        23.96 o
   9   1  -4       4460.02       4566.69        96.66 o
  10   1  -4        455.75        469.12        21.07 o
  11   1  -4        188.32        165.57        13.20 o
  12   1  -4        140.54        139.50        12.65 o
  13   1  -4        535.46        480.33        23.98 o
  14   1  -4        220.39        206.99        19.63 o
  15   1  -4        156.60        143.10        18.76 o
  16   1  -4        167.65        143.79        21.01 o
  17   1  -4       1302.21       1269.67        46.26 o
  18   1  -4       1523.84       1596.71        74.54 o
  19   1  -4        495.55        449.28        42.13 o
  20   1  -4        276.50        274.60        36.59 o
  21   1  -4        184.06        145.47        29.11 o
  22   1  -4       1042.18       1143.32       106.57 o
  23   1  -4        451.97        529.20        59.67 o
  24   1  -4        109.02        143.33        37.75 o
  25   1  -4         20.44         28.17        41.27 o
   0   2  -4       2653.96       2466.00        94.35 o
   1   2  -4       5252.54       5332.34       135.44 o
   2   2  -4       9524.13       9195.90       229.59 o
   3   2  -4        499.90        425.67        24.58 o
   4   2  -4       6988.64       6649.82       166.44 o
   5   2  -4       6943.04       6545.58       166.28 o
   6   2  -4        862.64        866.44        36.00 o
   7   2  -4        465.10        442.34        21.07 o
   8   2  -4       5187.98       5275.22       138.34 o
   9   2  -4         35.87         31.90        13.33 o
  10   2  -4        198.72        192.71        19.48 o
  11   2  -4        422.68        380.86        25.49 o
  12   2  -4       1124.32       1122.30        68.60 o
  13   2  -4        487.59        495.13        41.61 o
  14   2  -4        186.52        162.15        21.62 o
  15   2  -4         99.87         85.55        17.48 o
  16   2  -4       1726.53       1778.91        57.88 o
  17   2  -4       1046.22       1162.87        51.24 o
  18   2  -4       1017.65       1043.76        42.46 o
  19   2  -4        801.57        798.49        41.47 o
  20   2  -4        532.81        573.35        57.81 o
  21   2  -4        114.20         96.91        33.81 o
  22   2  -4        158.05        118.22        65.67 o
  23   2  -4         32.65         55.65        29.78 o
  24   2  -4         10.33         14.71        32.48 o
   0   3  -4       3940.87       4374.66       159.67 o
   1   3  -4       1855.92       1839.19        55.47 o
   2   3  -4       1172.90       1140.44        39.15 o
   3   3  -4       2152.26       2139.10        63.10 o
   4   3  -4       2555.86       2684.69        75.02 o
   5   3  -4       2895.37       3147.08        86.17 o
   6   3  -4        860.68        877.81        36.37 o
   7   3  -4       1562.59       1635.48        52.38 o
   8   3  -4         24.64         47.99        13.06 o
   9   3  -4        539.56        547.11        27.53 o
  10   3  -4       2473.00       2561.19        76.17 o
  11   3  -4       1769.07       1683.22        72.29 o
  12   3  -4        803.31        766.45        62.33 o
  13   3  -4        142.53        146.81        19.70 o
  14   3  -4       1693.89       1589.80        70.33 o
  15   3  -4       1889.78       1707.52        61.89 o
  16   3  -4       3150.95       3050.82       110.21 o
  17   3  -4        666.78        657.36        38.22 o
  18   3  -4        269.06        235.27        26.92 o
  19   3  -4        792.69        806.96        42.76 o
  20   3  -4        208.32        256.06        27.01 o
  21   3  -4         98.01         51.38        25.60 o
  22   3  -4         49.66         44.03        29.68 o
  23   3  -4         20.18         40.44        33.03 o
  24   3  -4        159.71        118.21        46.70 o
   0   4  -4       2790.40       2780.30       181.98 o
   1   4  -4        503.96        575.15        28.22 o
   2   4  -4        907.92        918.20        44.02 o
   3   4  -4       1751.63       1744.43        71.01 o
   4   4  -4       2690.90       2721.65        79.33 o
   5   4  -4       1913.14       1853.62        75.50 o
   6   4  -4       2994.29       3192.54        88.74 o
   7   4  -4       1214.30       1215.17        43.99 o
   8   4  -4        196.06        235.17        21.09 o
   9   4  -4        178.34        173.76        19.49 o
  10   4  -4        198.36        212.48        25.83 o
  11   4  -4        146.88        159.42        26.51 o
  12   4  -4        715.46        690.34        34.83 o
  13   4  -4        582.17        562.27        33.15 o
  14   4  -4        821.39        820.49        87.84 o
  15   4  -4        498.35        392.68        37.83 o
  16   4  -4         41.28         57.75        23.43 o
  17   4  -4        605.43        601.35        38.60 o
  18   4  -4        690.43        648.07        40.57 o
  19   4  -4         40.94         30.46        19.60 o
  20   4  -4         54.65         43.46        19.50 o
  21   4  -4        203.35        160.03        25.11 o
  22   4  -4         74.99         52.97        25.38 o
  23   4  -4        120.93        149.14        45.63 o
   0   5  -4       4256.72       4230.06       166.76 o
   1   5  -4       2006.37       2051.43        63.66 o
   2   5  -4       1947.02       1899.05        76.31 o
   3   5  -4        239.16        275.14        30.20 o
   4   5  -4       2066.91       1905.11        62.92 o
   5   5  -4        171.59        196.33        20.67 o
   6   5  -4        720.56        677.22        33.99 o
   7   5  -4        649.88        641.76        33.01 o
   8   5  -4        487.57        472.53        40.47 o
   9   5  -4        305.04        320.87        25.61 o
  10   5  -4         30.48         10.70        14.44 o
  11   5  -4        681.86        679.71        36.04 o
  12   5  -4        271.19        251.00        37.65 o
  13   5  -4        255.81        248.09        31.40 o
  14   5  -4       2212.79       2066.71        85.10 o
  15   5  -4        434.64        423.53        40.32 o
  16   5  -4        982.50        940.20        57.00 o
  17   5  -4        396.97        373.51        35.45 o
  18   5  -4         33.05         24.50        19.73 o
  19   5  -4        330.71        315.18        34.12 o
  20   5  -4         24.21          9.66        19.61 o
  21   5  -4         30.86         12.07        21.55 o
  22   5  -4        257.88        237.43        39.78 o
   0   6  -4       1693.56       1710.08       134.67 o
   1   6  -4        960.26        961.68        42.28 o
   2   6  -4        302.55        345.55        27.74 o
   3   6  -4       1503.95       1503.73        54.94 o
   4   6  -4        705.22        722.91        36.35 o
   5   6  -4       1675.87       1699.28        61.53 o
   6   6  -4       1685.15       1633.24        58.53 o
   7   6  -4        690.89        667.76        36.24 o
   8   6  -4          2.10         -0.05        14.42 o
   9   6  -4        273.57        300.22        37.91 o
  10   6  -4        482.66        408.43        37.05 o
  11   6  -4        413.45        384.42        38.36 o
  12   6  -4         36.56         15.50        21.77 o
  13   6  -4        232.94        239.83        33.79 o
  14   6  -4        194.25        189.36        31.65 o
  15   6  -4        131.51        127.25        29.64 o
  16   6  -4         69.04         90.77        28.40 o
  17   6  -4        431.71        366.96        36.34 o
  18   6  -4        385.27        322.71        35.52 o
  19   6  -4        139.76        223.47        46.84 o
  20   6  -4        438.97        481.69        42.90 o
   0   7  -4       1252.20       1187.45        72.80 o
   1   7  -4        227.24        259.47        27.19 o
   2   7  -4        938.50        880.46        42.57 o
   3   7  -4       2536.48       2468.81       161.61 o
   4   7  -4       1127.56       1127.66       120.97 o
   5   7  -4        321.89        347.94        29.50 o
   6   7  -4        108.13         63.95        19.63 o
   7   7  -4        766.89        756.82        60.72 o
   8   7  -4         93.42         66.46        22.94 o
   9   7  -4         96.51         86.47        25.34 o
  10   7  -4         84.45         63.42        24.58 o
  11   7  -4        349.92        363.12        50.56 o
  12   7  -4         82.32         54.35        34.67 o
  13   7  -4          6.76         48.96        25.06 o
  14   7  -4        276.04        153.58        32.74 o
  15   7  -4        161.87        147.29        31.31 o
  16   7  -4         52.43         54.03        25.21 o
  17   7  -4         40.47         20.83        30.27 o
  18   7  -4         47.12         -4.88        22.67 o
   0   8  -4         69.25         69.88        45.63 o
   1   8  -4        728.63        714.62        40.14 o
   2   8  -4        523.13        552.76        35.84 o
   3   8  -4        425.88        393.98        32.55 o
   4   8  -4         22.02         15.49        18.19 o
   5   8  -4       1729.70       1672.92       112.94 o
   6   8  -4        613.44        679.66        87.19 o
   7   8  -4        525.03        453.50        42.71 o
   8   8  -4        213.30        196.25        37.07 o
   9   8  -4         79.50         41.49        39.54 o
  10   8  -4        269.92        247.26        35.09 o
  11   8  -4         47.30         43.66        29.44 o
  12   8  -4         73.61         91.63        30.52 o
  13   8  -4        314.82        364.59        41.28 o
  14   8  -4         84.40         31.50        25.87 o
  15   8  -4        350.35        361.71        39.50 o
   0   9  -4          3.47        -21.82        21.82 o
   1   9  -4        478.98        488.17        40.48 o
   2   9  -4        214.36        236.44        29.12 o
   3   9  -4         41.21         16.25        20.51 o
   4   9  -4        174.53        195.42        32.98 o
   5   9  -4          7.03         12.48        22.08 o
   6   9  -4        196.26        239.48        40.70 o
   7   9  -4         13.51        -17.99        21.33 o
   8   9  -4        282.67        286.08        39.61 o
   9   9  -4         53.96         20.98        30.57 o
  10   9  -4         22.53          3.23        32.01 o
  11   9  -4        116.16        122.43        42.50 o
  12   9  -4         12.23          5.57        51.20 o
   0  10  -4       1037.82       1251.02       141.35 o
   1  10  -4        149.54         79.02        65.67 o
   2  10  -4         13.71         64.55        64.55 o
   3  10  -4        314.98        359.50        89.04 o
   4  10  -4        528.03        549.94        69.56 o
   5  10  -4         91.37         85.08        45.50 o
   2   0  -3      12496.32      11165.27       311.92 o
   4   0  -3     105986.31     103811.27      2840.29 o
   6   0  -3        976.95        877.52        82.92 o
   8   0  -3       2116.84       2105.33        84.60 o
  10   0  -3      10753.26      11098.87       391.11 o
  12   0  -3         12.90         -8.64        11.20 o
  14   0  -3        859.84        866.25        40.95 o
  16   0  -3         21.16         56.09        23.23 o
  18   0  -3        618.55        672.26        81.25 o
  20   0  -3        379.03        404.02        74.57 o
  22   0  -3        380.70        431.47        55.09 o
  24   0  -3         83.72        115.40        42.10 o
   1   1  -3       5938.15       5456.39       120.72 o
   2   1  -3       1455.02       1328.29        34.01 o
   3   1  -3      12423.64      11406.60       248.67 o
   4   1  -3       2435.94       2235.56        60.76 o
   5   1  -3       2900.35       2812.73        77.01 o
   6   1  -3       6162.79       5896.78       131.18 o
   7   1  -3       1033.30       1026.47        38.70 o
   8   1  -3         73.58         79.14         8.89 o
   9   1  -3        316.52        288.54        14.48 o
  10   1  -3       2029.08       2016.27        48.96 o
  11   1  -3       3138.06       2982.74        67.76 o
  12   1  -3        571.11        573.05        24.22 o
  13   1  -3        503.22        553.12        20.59 o
  14   1  -3        551.04        543.83        23.55 o
  15   1  -3       1507.55       1456.57        56.95 o
  16   1  -3       1402.70       1385.23        48.22 o
  17   1  -3       1037.43       1047.58        41.48 o
  18   1  -3        304.30        279.86        31.49 o
  19   1  -3        235.00        193.49        32.08 o
  20   1  -3        312.76        285.10        37.00 o
  21   1  -3        357.19        428.39        41.33 o
  22   1  -3        583.00        598.24        47.12 o
  23   1  -3        165.29        196.73        73.39 o
  24   1  -3         57.36         40.34        29.29 o
  25   1  -3        255.73        315.71        49.52 o
   1   2  -3      14535.00      14794.91       359.17 o
   2   2  -3      14186.17      14337.49       345.00 o
   3   2  -3       3999.72       3916.20       101.49 o
   4   2  -3       2094.68       2099.27        58.18 o
   5   2  -3       1072.88       1052.43        35.90 o
   6   2  -3        647.93        589.60        29.88 o
   7   2  -3        483.13        474.08        26.51 o
   8   2  -3         53.75         47.73        13.33 o
   9   2  -3       4104.63       4223.81       117.76 o
  10   2  -3        819.79        826.26        41.03 o
  11   2  -3        183.10        189.14        15.54 o
  12   2  -3          5.04          7.96        13.05 o
  13   2  -3        852.52        892.88        39.88 o
  14   2  -3         14.29          3.87        13.32 o
  15   2  -3        131.49        158.34        19.10 o
  16   2  -3        233.35        249.83        22.57 o
  17   2  -3       1163.52       1166.25        44.70 o
  18   2  -3        978.96       1022.71        42.04 o
  19   2  -3        733.28        775.38        40.73 o
  20   2  -3        895.70        917.52        54.02 o
  21   2  -3        179.75        211.73        77.35 o
  22   2  -3        510.74        489.55        53.12 o
  23   2  -3        334.76        360.11        51.93 o
  24   2  -3         37.28         -8.87        51.75 o
  25   2  -3        184.76         99.06        61.22 o
   1   3  -3       1787.65       1854.23        53.62 o
   2   3  -3        553.89        591.32        27.40 o
   3   3  -3         54.72         82.59        13.22 o
   4   3  -3        563.83        627.82        27.04 o
   5   3  -3       1205.60       1280.50        41.40 o
   6   3  -3       3203.21       3351.81       102.46 o
   7   3  -3        647.85        671.29        28.72 o
   8   3  -3        375.96        356.31        22.31 o
   9   3  -3         53.43         60.41        13.20 o
  10   3  -3        249.19        225.05        20.08 o
  11   3  -3       1562.14       1503.32        52.04 o
  12   3  -3         42.57         45.40        14.10 o
  13   3  -3        779.19        754.53        35.65 o
  14   3  -3       1260.47       1195.58        58.64 o
  15   3  -3        117.16        124.31        21.53 o
  16   3  -3        917.18        910.46        66.51 o
  17   3  -3        185.11        197.94        24.98 o
  18   3  -3        319.90        269.05        28.49 o
  19   3  -3        377.77        451.75        56.87 o
  20   3  -3        506.43        508.50        52.05 o
  21   3  -3        295.60        281.74        29.62 o
  22   3  -3          8.13        -22.23        22.23 o
  23   3  -3         71.02         23.50        55.09 o
  24   3  -3         81.67         69.28        72.35 o
   1   4  -3       4610.41       4605.19       107.46 o
   2   4  -3         77.79         62.11        11.43 o
   3   4  -3       2466.33       2473.44        71.31 o
   4   4  -3       1832.08       1870.98        58.16 o
   5   4  -3       1264.91       1300.07        44.61 o
   6   4  -3        184.82        166.82        17.43 o
   7   4  -3        804.99        818.34        42.49 o
   8   4  -3        757.92        768.04        33.50 o
   9   4  -3        622.88        625.24        31.64 o
  10   4  -3         81.59         64.42        15.17 o
  11   4  -3        698.96        673.98        33.44 o
  12   4  -3        348.85        343.32        26.12 o
  13   4  -3        272.10        312.57        34.41 o
  14   4  -3        333.43        342.20        36.32 o
  15   4  -3        839.44        800.62        48.64 o
  16   4  -3       1152.89       1127.46        51.48 o
  17   4  -3        684.64        678.43        40.36 o
  18   4  -3        550.15        548.61        38.24 o
  19   4  -3         46.53         39.82        19.61 o
  20   4  -3        215.83        226.78        36.55 o
  21   4  -3         29.50         39.06        19.62 o
  22   4  -3         21.48         25.23        20.96 o
  23   4  -3         87.73         30.81        25.72 o
   1   5  -3        293.56        311.43        18.13 o
   2   5  -3       1923.04       1907.32        52.68 o
   3   5  -3         19.79         14.71        10.42 o
   4   5  -3        612.71        588.04        29.83 o
   5   5  -3        336.42        338.10        23.83 o
   6   5  -3        824.42        810.10        36.16 o
   7   5  -3        160.27        192.65        20.67 o
   8   5  -3         30.31         44.81        14.51 o
   9   5  -3        288.89        313.20        26.67 o
  10   5  -3        720.41        777.96        37.26 o
  11   5  -3        534.25        549.20        39.19 o
  12   5  -3        392.00        452.87        46.73 o
  13   5  -3        142.50        113.73        36.42 o
  14   5  -3        398.56        395.29        43.77 o
  15   5  -3        102.72        141.42        27.75 o
  16   5  -3       1379.77       1452.19        61.69 o
  17   5  -3        548.29        592.54        49.64 o
  18   5  -3        132.79         95.80        23.56 o
  19   5  -3        138.09        107.27        25.39 o
  20   5  -3        600.11        606.90        50.77 o
  21   5  -3        319.00        360.32        37.99 o
  22   5  -3         56.52         50.25        26.56 o
   1   6  -3         22.05          3.61        14.10 o
   2   6  -3        203.60        209.98        32.77 o
   3   6  -3         67.22         58.58        15.96 o
   4   6  -3        995.15        963.20        41.61 o
   5   6  -3       1587.67       1654.47        57.61 o
   6   6  -3        935.22        903.40        40.70 o
   7   6  -3        935.46        927.60        41.71 o
   8   6  -3        545.99        643.26        43.86 o
   9   6  -3        286.01        291.03        33.15 o
  10   6  -3        254.60        251.98        31.96 o
  11   6  -3         74.95         70.28        22.99 o
  12   6  -3         12.90         -7.24        18.34 o
  13   6  -3         67.88         46.73        23.33 o
  14   6  -3        457.59        439.72        41.69 o
  15   6  -3          3.84         14.27        23.26 o
  16   6  -3         41.53         30.73        21.20 o
  17   6  -3         39.95         36.66        20.68 o
  18   6  -3         72.74         38.00        32.77 o
  19   6  -3        399.34        400.99        37.95 o
  20   6  -3         59.79         68.26        26.05 o
   1   7  -3       3668.71       3508.33       105.32 o
   2   7  -3         74.57         94.55        20.28 o
   3   7  -3       4184.76       3975.28       116.01 o
   4   7  -3        128.24         94.77        20.02 o
   5   7  -3         63.35         44.81        20.96 o
   6   7  -3        308.79        393.56        31.36 o
   7   7  -3       1147.19       1080.01        56.89 o
   8   7  -3        279.60        268.19        32.94 o
   9   7  -3        668.84        539.05        43.33 o
  10   7  -3        180.28        154.07        35.30 o
  11   7  -3        217.91        212.27        32.54 o
  12   7  -3        309.16        254.68        35.30 o
  13   7  -3        509.30        565.22        46.10 o
  14   7  -3        117.36         84.59        27.50 o
  15   7  -3        340.83        348.84        35.81 o
  16   7  -3        175.15        214.90        38.53 o
  17   7  -3        223.67        226.44        32.01 o
  18   7  -3         12.12         -1.05        23.45 o
   1   8  -3        159.73        171.33        24.29 o
   2   8  -3        457.19        449.66        33.81 o
   3   8  -3        167.41        141.20        23.05 o
   4   8  -3         87.99         60.81        19.99 o
   5   8  -3        366.98        387.92        39.58 o
   6   8  -3        773.29        726.57        47.68 o
   7   8  -3         91.89         59.59        23.93 o
   8   8  -3        182.01        133.21        28.53 o
   9   8  -3        196.64        187.56        31.66 o
  10   8  -3        159.78         98.39        26.34 o
  11   8  -3        255.29        192.38        31.74 o
  12   8  -3        304.03        331.90        37.93 o
  13   8  -3        235.65        232.50        33.62 o
  14   8  -3        207.33        252.53        38.66 o
  15   8  -3          7.21         41.37        29.95 o
  16   8  -3         21.90        -21.15        50.09 o
   1   9  -3         12.02         14.33        19.13 o
   2   9  -3        219.18        295.05        59.63 o
   3   9  -3        161.24        148.03        28.96 o
   4   9  -3         52.24         24.69        21.33 o
   5   9  -3         92.43         98.76        44.52 o
   6   9  -3         42.84         20.06        34.50 o
   7   9  -3        194.57        203.46        41.95 o
   8   9  -3        206.78        214.30        44.34 o
   9   9  -3         46.71         11.03        71.23 o
  10   9  -3        362.60        422.39        57.45 o
  11   9  -3        284.71        359.90        56.40 o
  12   9  -3        363.85        419.93        63.04 o
   1  10  -3          9.92         90.15        67.89 o
   2  10  -3         78.69         53.42        56.76 o
   3  10  -3         17.40         52.31        57.88 o
   4  10  -3        104.26         57.88        64.55 o
   5  10  -3        483.68        592.12       110.19 o
   6  10  -3         25.87         24.49        73.46 o
   0   0  -2       3737.36       3208.80       160.27 o
   2   0  -2       6800.53       6208.28       172.74 o
   4   0  -2       2170.90       2293.96       107.96 o
   6   0  -2       1212.10       1156.69        50.87 o
   8   0  -2        220.79        274.91        25.40 o
  10   0  -2       3940.49       4058.61       123.86 o
  12   0  -2        445.10        410.84        26.18 o
  14   0  -2        645.70        679.87        34.95 o
  16   0  -2        473.81        490.43        40.83 o
  18   0  -2       1760.84       1539.29       129.11 o
  20   0  -2       1058.62        987.24       103.51 o
  22   0  -2        290.33        279.36        65.67 o
  24   0  -2        127.86         97.36        42.30 o
   0   1  -2       4022.63       4111.27       143.13 o
   1   1  -2        927.07        923.38        27.09 o
   2   1  -2        382.23        350.62        13.77 o
   3   1  -2       6666.20       6544.20       142.19 o
   4   1  -2      13189.79      12894.32       272.16 o
   5   1  -2       4888.55       4636.38       102.55 o
   6   1  -2        463.56        449.59        15.72 o
   7   1  -2        238.23        232.27        12.33 o
   8   1  -2       1639.23       1676.71        39.90 o
   9   1  -2       1422.97       1367.88        35.45 o
  10   1  -2        714.63        758.76        24.16 o
  11   1  -2        135.65        145.34        11.76 o
  12   1  -2       1029.70       1054.60        29.15 o
  13   1  -2        721.55        688.15        29.13 o
  14   1  -2       1953.66       2092.84        53.53 o
  15   1  -2       1646.33       1585.63        50.89 o
  16   1  -2        322.55        333.59        24.38 o
  17   1  -2        927.54        956.64        39.50 o
  18   1  -2        768.74        855.45        42.47 o
  19   1  -2        259.31        317.03        46.13 o
  20   1  -2        304.09        347.67        40.47 o
  21   1  -2        261.58        294.04        37.88 o
  22   1  -2         84.49         54.55        26.85 o
  23   1  -2        217.33        210.96        36.48 o
  24   1  -2        155.94        161.32        41.69 o
  25   1  -2        119.22         99.13        45.43 o
   0   2  -2       5502.45       5459.66       155.64 o
   1   2  -2      11969.82      12202.46       243.12 o
   2   2  -2       2557.99       2446.67        58.08 o
   3   2  -2        387.00        390.58        19.55 o
   4   2  -2       4511.36       4673.47       118.56 o
   5   2  -2       2048.85       1996.43        55.23 o
   6   2  -2       1995.27       1957.26        56.17 o
   7   2  -2        773.33        774.50        30.16 o
   8   2  -2        366.61        412.24        27.52 o
   9   2  -2       2307.04       2382.93        82.60 o
  10   2  -2        647.26        617.70        27.80 o
  11   2  -2         85.27         57.70        11.86 o
  12   2  -2       1996.15       1911.74        64.49 o
  13   2  -2        127.64        143.95        18.44 o
  14   2  -2       1080.88       1082.58        40.08 o
  15   2  -2        348.01        374.46        34.06 o
  16   2  -2        178.10        184.15        22.58 o
  17   2  -2       1048.01       1103.00        47.81 o
  18   2  -2       1193.70       1301.60        53.09 o
  19   2  -2         75.70         99.88        20.27 o
  20   2  -2        192.01        201.03        29.76 o
  21   2  -2       1028.69       1070.67        75.87 o
  22   2  -2        144.57        150.60        35.75 o
  23   2  -2         34.15        -23.44        27.01 o
  24   2  -2         13.53         80.53        80.14 o
  25   2  -2        210.92        261.56        75.68 o
   0   3  -2       4309.11       4455.60       132.31 o
   1   3  -2       3010.50       3064.25        66.60 o
   2   3  -2       2334.36       2338.18        59.02 o
   3   3  -2       5360.07       5384.07       112.09 o
   4   3  -2        869.19        891.76        25.68 o
   5   3  -2       4751.79       4952.51       112.15 o
   6   3  -2        396.04        459.92        23.76 o
   7   3  -2       2682.48       2737.86        75.79 o
   8   3  -2       3223.17       3343.95        90.63 o
   9   3  -2        408.07        417.34        23.98 o
  10   3  -2        480.84        459.86        26.19 o
  11   3  -2        489.69        523.44        28.15 o
  12   3  -2        924.45        888.71        37.81 o
  13   3  -2       1070.10       1079.76        42.73 o
  14   3  -2        276.08        274.45        29.72 o
  15   3  -2        866.22        874.26        42.29 o
  16   3  -2        400.19        415.09        31.82 o
  17   3  -2         57.50         62.12        29.88 o
  18   3  -2         39.44         54.20        18.52 o
  19   3  -2        109.18        152.40        23.30 o
  20   3  -2        270.06        304.16        29.44 o
  21   3  -2        134.14         97.23        22.11 o
  22   3  -2         25.38         37.64        24.45 o
  23   3  -2        159.78        184.90        53.42 o
  24   3  -2         27.47         58.91        38.12 o
   0   4  -2       4274.99       4548.90       137.25 o
   1   4  -2       2098.56       2148.38        51.92 o
   2   4  -2       7679.63       7756.23       159.34 o
   3   4  -2       2953.15       3035.05        68.99 o
   4   4  -2       1865.54       1916.77        46.96 o
   5   4  -2        267.19        285.61        15.95 o
   6   4  -2        398.21        384.09        17.77 o
   7   4  -2       1787.16       1858.81        58.40 o
   8   4  -2       4055.85       4331.19       117.35 o
   9   4  -2       1497.14       1558.80        51.97 o
  10   4  -2        198.79        240.63        20.76 o
  11   4  -2        287.65        293.21        23.67 o
  12   4  -2        414.66        381.15        33.07 o
  13   4  -2         11.87         41.92        21.08 o
  14   4  -2        840.09        871.04        43.21 o
  15   4  -2        531.08        495.58        39.84 o
  16   4  -2        497.28        543.71        35.68 o
  17   4  -2        855.69        843.25        52.05 o
  18   4  -2        406.25        463.70        46.75 o
  19   4  -2        330.23        307.32        32.05 o
  20   4  -2        259.84        233.17        29.49 o
  21   4  -2        174.79        172.44        24.74 o
  22   4  -2         32.16          4.66        20.15 o
  23   4  -2         95.59         94.69        28.43 o
   0   5  -2       1096.40       1010.32        44.95 o
   1   5  -2        767.57        740.53        31.11 o
   2   5  -2       1634.16       1676.92        54.48 o
   3   5  -2        388.04        417.34        19.87 o
   4   5  -2        497.14        465.87        21.25 o
   5   5  -2       1849.92       1798.57        46.97 o
   6   5  -2       1734.56       1695.48        51.82 o
   7   5  -2        698.83        780.98        34.73 o
   8   5  -2       1022.78       1036.85        41.38 o
   9   5  -2        511.06        536.33        32.45 o
  10   5  -2        347.99        278.29        37.52 o
  11   5  -2         20.24          5.34        17.63 o
  12   5  -2        284.61        321.74        33.16 o
  13   5  -2        218.47        156.61        26.96 o
  14   5  -2        471.27        448.18        35.27 o
  15   5  -2       1183.30       1148.54        52.90 o
  16   5  -2       1238.75       1238.12        56.07 o
  17   5  -2        609.13        576.81        39.71 o
  18   5  -2       1342.09       1205.06        85.95 o
  19   5  -2        209.11        180.30        27.54 o
  20   5  -2        648.79        627.27        42.46 o
  21   5  -2        435.92        454.42        39.27 o
  22   5  -2         35.40        -11.30        21.92 o
   0   6  -2       1234.09       1117.40        50.94 o
   1   6  -2       1021.87        973.81        40.82 o
   2   6  -2        659.99        642.32        26.44 o
   3   6  -2        823.23        794.60        29.54 o
   4   6  -2        114.67         97.26        16.41 o
   5   6  -2         35.67         25.05        14.41 o
   6   6  -2       1637.15       1591.59        62.17 o
   7   6  -2        304.58        312.84        26.36 o
   8   6  -2         13.80         36.99        16.28 o
   9   6  -2        478.50        461.94        37.38 o
  10   6  -2        498.28        417.38        37.51 o
  11   6  -2       1024.71       1031.32        54.43 o
  12   6  -2        690.96        643.20        65.82 o
  13   6  -2        209.07        184.76        30.90 o
  14   6  -2         15.50          2.59        19.73 o
  15   6  -2        494.71        490.22        42.25 o
  16   6  -2        456.30        457.14        37.53 o
  17   6  -2        156.23        147.85        25.01 o
  18   6  -2         51.38         70.99        21.93 o
  19   6  -2          7.14         24.66        43.05 o
  20   6  -2        207.15        173.63        31.71 o
   0   7  -2       4333.79       4319.10       216.02 o
   1   7  -2       3536.45       3499.75       117.80 o
   2   7  -2        987.58       1006.01        39.60 o
   3   7  -2       1488.96       1488.94        50.26 o
   4   7  -2        330.60        367.94        26.46 o
   5   7  -2        169.18        143.96        21.82 o
   6   7  -2        372.18        402.68        30.55 o
   7   7  -2        280.89        299.61        33.70 o
   8   7  -2        172.55        139.31        26.85 o
   9   7  -2        696.12        649.19        44.67 o
  10   7  -2        242.55        266.15        33.60 o
  11   7  -2        232.84        221.56        31.86 o
  12   7  -2        134.88        148.88        29.42 o
  13   7  -2         91.71          7.45        22.47 o
  14   7  -2        119.36        116.08        24.85 o
  15   7  -2        167.50        122.14        25.02 o
  16   7  -2        124.40        131.96        25.40 o
  17   7  -2        149.84        183.96        40.41 o
  18   7  -2         49.59         52.42        30.11 o
   0   8  -2       4546.48       4108.11       251.54 o
   1   8  -2        571.45        608.72        40.78 o
   2   8  -2        493.08        510.79        34.02 o
   3   8  -2       1100.14       1158.97        79.36 o
   4   8  -2        123.99        101.54        21.88 o
   5   8  -2         34.92         23.73        20.89 o
   6   8  -2        601.25        573.39        43.25 o
   7   8  -2        270.21        315.11        36.15 o
   8   8  -2         19.62         -0.33        19.39 o
   9   8  -2        138.19        202.30        30.77 o
  10   8  -2         67.55         61.36        24.16 o
  11   8  -2       1090.46       1087.52        74.29 o
  12   8  -2        367.61        353.47        43.79 o
  13   8  -2        335.81        344.47        42.89 o
  14   8  -2        173.90        109.00        33.34 o
  15   8  -2         27.30         10.60        27.32 o
  16   8  -2        180.19        169.18        63.44 o
   0   9  -2        565.82        522.04        77.35 o
   1   9  -2        261.49        350.72        41.74 o
   2   9  -2        209.19        241.59        39.69 o
   3   9  -2        174.21        175.08        37.38 o
   4   9  -2         57.23         27.13        27.24 o
   5   9  -2          6.61          6.05        25.83 o
   6   9  -2        212.43        279.57        43.67 o
   7   9  -2        142.62        188.30        38.67 o
   8   9  -2        134.95        112.27        36.10 o
   9   9  -2         17.76         21.74        30.29 o
  10   9  -2         35.10         73.35        32.65 o
  11   9  -2        131.93        145.86        40.12 o
  12   9  -2        108.80         81.23        34.49 o
   1  10  -2         78.90         90.15        69.01 o
   2  10  -2         72.78        -50.09        51.20 o
   3  10  -2        100.69         81.25        63.44 o
   4  10  -2         38.56        -38.96        57.88 o
   5  10  -2         13.18         34.50        64.55 o
   6  10  -2         48.35        -44.52        64.55 o
   2   0  -1       3735.79       3463.79       121.50 o
   4   0  -1         41.15         51.91        12.24 o
   6   0  -1       3709.80       3715.24       108.27 o
   8   0  -1       3098.96       2998.88        91.51 o
  10   0  -1       2190.93       2243.40        73.64 o
  12   0  -1        569.85        623.36        31.93 o
  14   0  -1        286.41        254.81        24.05 o
  16   0  -1       1138.44       1093.11        49.81 o
  18   0  -1       1795.23       1791.94       135.79 o
  20   0  -1        699.99        742.38        90.15 o
  22   0  -1         82.94        -10.02        37.84 o
  24   0  -1        948.74        928.74       128.55 o
   1   1  -1        868.66        807.44        18.95 o
   2   1  -1       2516.97       2435.15        55.69 o
   3   1  -1       8688.03       8379.56       201.34 o
   4   1  -1      17366.82      17305.92       364.53 o
   5   1  -1       6251.69       5968.26       120.90 o
   6   1  -1       2225.94       2206.28        47.91 o
   7   1  -1        812.22        782.00        24.22 o
   8   1  -1       2455.94       2524.90        62.25 o
   9   1  -1        306.68        322.91        15.76 o
  10   1  -1        482.79        480.84        21.99 o
  11   1  -1       1517.58       1496.36        39.20 o
  12   1  -1       3563.64       3709.53        82.01 o
  13   1  -1        889.74        947.15        29.93 o
  14   1  -1       2284.47       2312.92        57.28 o
  15   1  -1        419.07        464.63        24.81 o
  16   1  -1        645.80        676.61        46.46 o
  17   1  -1        838.37        853.27        41.08 o
  18   1  -1        287.37        324.23        31.71 o
  19   1  -1         64.59         57.13        19.24 o
  20   1  -1        370.54        313.25        39.60 o
  21   1  -1         45.34         47.66        25.96 o
  22   1  -1        578.49        602.70        49.69 o
  23   1  -1       1440.08       1599.31       110.74 o
  24   1  -1         70.02         87.85        35.18 o
  25   1  -1        242.12        196.77        51.94 o
   1   2  -1      24609.73      25069.19       487.96 o
   2   2  -1       4872.46       5027.60       102.85 o
   3   2  -1       1414.74       1412.43        35.92 o
   4   2  -1        121.47        143.51        10.09 o
   5   2  -1       1086.39       1123.74        32.70 o
   6   2  -1       2551.30       2550.92        62.55 o
   7   2  -1        934.02        935.52        32.90 o
   8   2  -1          9.56         15.87        10.49 o
   9   2  -1        801.44        825.55        26.82 o
  10   2  -1        822.83        851.55        32.71 o
  11   2  -1       1528.84       1413.04        38.10 o
  12   2  -1          3.92         12.06        10.65 o
  13   2  -1        463.89        470.63        23.79 o
  14   2  -1        241.11        231.36        24.10 o
  15   2  -1       1492.55       1593.75        57.41 o
  16   2  -1        706.36        787.22        49.57 o
  17   2  -1        516.21        556.57        36.63 o
  18   2  -1        511.43        592.65        35.57 o
  19   2  -1        290.50        278.18        28.38 o
  20   2  -1        484.67        458.93        34.11 o
  21   2  -1        231.19        242.99        32.86 o
  22   2  -1         38.74         17.03        27.08 o
  23   2  -1         58.28         39.72        42.85 o
  24   2  -1        332.96        318.60        53.80 o
  25   2  -1        276.07        228.17        72.35 o
   1   3  -1        825.65        766.70        38.00 o
   2   3  -1        466.59        522.92        19.74 o
   3   3  -1      10979.76      11345.36       224.03 o
   4   3  -1       5100.70       5222.45       108.63 o
   5   3  -1       1269.12       1313.97        33.78 o
   6   3  -1       8653.36       8973.71       179.63 o
   7   3  -1       3013.16       2978.98        73.46 o
   8   3  -1       1324.58       1368.67        46.75 o
   9   3  -1       2883.03       2933.54        82.47 o
  10   3  -1        197.63        176.98        17.58 o
  11   3  -1         97.25        118.56        19.76 o
  12   3  -1       1195.18       1135.53        39.78 o
  13   3  -1       1177.64       1214.55        49.02 o
  14   3  -1        128.25        155.23        21.28 o
  15   3  -1        391.77        380.06        29.70 o
  16   3  -1       4413.58       4296.28       129.18 o
  17   3  -1        577.74        561.63        35.57 o
  18   3  -1        278.75        260.18        28.38 o
  19   3  -1        167.91        150.16        23.44 o
  20   3  -1         63.04         57.82        20.26 o
  21   3  -1          3.66          3.24        17.93 o
  22   3  -1        136.19        132.34        25.79 o
  23   3  -1         42.31         41.13        36.76 o
  24   3  -1         41.13         62.05        38.76 o
   1   4  -1       5105.81       5387.88       112.88 o
   2   4  -1       1036.23       1042.95        30.16 o
   3   4  -1       3213.55       3321.67        74.10 o
   4   4  -1       1254.13       1328.73        36.17 o
   5   4  -1        394.90        416.82        18.24 o
   6   4  -1        382.90        417.02        19.33 o
   7   4  -1       1834.52       1883.67        46.95 o
   8   4  -1        912.35        907.83        32.77 o
   9   4  -1        201.25        210.09        19.13 o
  10   4  -1       2143.40       2136.93        65.83 o
  11   4  -1         13.58          9.70        16.87 o
  12   4  -1        246.43        258.83        29.35 o
  13   4  -1        211.19        256.51        26.16 o
  14   4  -1         23.57         33.72        17.96 o
  15   4  -1        232.21        237.99        40.97 o
  16   4  -1       1205.55       1165.32        51.27 o
  17   4  -1        323.52        317.49        31.14 o
  18   4  -1        480.23        482.86        37.38 o
  19   4  -1         36.26         55.34        29.81 o
  20   4  -1          4.32         39.93        19.48 o
  21   4  -1        177.40        177.48        29.71 o
  22   4  -1        324.33        323.63        34.03 o
  23   4  -1        172.87        201.32        32.73 o
   1   5  -1        272.97        273.04        17.13 o
   2   5  -1        789.24        759.20        26.20 o
   3   5  -1        218.96        228.21        16.07 o
   4   5  -1       1211.12       1177.42        34.90 o
   5   5  -1       1037.48        998.47        31.38 o
   6   5  -1         47.16         59.05        13.76 o
   7   5  -1        102.69        133.21        15.86 o
   8   5  -1        106.52        110.85        15.81 o
   9   5  -1        367.35        354.10        23.85 o
  10   5  -1        523.05        515.94        36.71 o
  11   5  -1       1150.56       1035.10        52.60 o
  12   5  -1          4.36          4.79        17.93 o
  13   5  -1         27.06        -16.55        16.55 o
  14   5  -1        711.02        727.57        60.24 o
  15   5  -1        424.03        421.10        34.57 o
  16   5  -1          3.24          6.30        18.86 o
  17   5  -1        219.86        255.84        29.31 o
  18   5  -1         21.72          4.53        18.34 o
  19   5  -1        217.54        237.41        31.81 o
  20   5  -1        283.35        264.64        38.95 o
  21   5  -1          6.18          9.38        19.26 o
  22   5  -1         28.94         31.27        24.01 o
   1   6  -1        656.22        625.78        26.88 o
   2   6  -1       1023.93       1030.58        36.75 o
   3   6  -1        405.60        394.27        21.33 o
   4   6  -1        481.81        485.59        26.51 o
   5   6  -1        406.46        421.04        24.74 o
   6   6  -1        599.35        625.77        29.82 o
   7   6  -1         95.89        128.79        17.43 o
   8   6  -1         61.12         74.09        18.64 o
   9   6  -1        429.62        358.95        33.57 o
  10   6  -1        271.04        281.34        51.21 o
  11   6  -1        406.77        389.95        36.31 o
  12   6  -1        507.29        419.56        38.05 o
  13   6  -1        450.40        443.06        35.04 o
  14   6  -1         50.12         25.89        30.20 o
  15   6  -1       1075.05       1018.69        51.68 o
  16   6  -1         73.28         77.81        21.70 o
  17   6  -1        203.70        160.92        25.89 o
  18   6  -1         59.17         76.45        29.08 o
  19   6  -1         81.24         31.09        31.01 o
  20   6  -1        247.69        239.96        42.89 o
   1   7  -1       1296.97       1238.13        42.06 o
   2   7  -1       2773.75       2774.42        76.23 o
   3   7  -1        554.60        566.28        29.80 o
   4   7  -1        218.93        260.82        23.34 o
   5   7  -1         50.88         55.54        15.58 o
   6   7  -1         13.96          6.59        16.77 o
   7   7  -1        425.59        344.24        30.03 o
   8   7  -1        194.67        218.51        43.73 o
   9   7  -1        885.82        793.30        47.72 o
  10   7  -1        250.83        211.85        31.49 o
  11   7  -1        629.87        599.89        47.49 o
  12   7  -1        232.48        183.10        27.10 o
  13   7  -1        282.37        265.54        30.92 o
  14   7  -1         53.11         41.02        22.01 o
  15   7  -1        361.40        321.07        35.99 o
  16   7  -1        351.40        315.99        47.98 o
  17   7  -1        105.56         82.12        29.07 o
  18   7  -1        435.31        461.12        49.22 o
   1   8  -1        335.50        370.90        26.47 o
   2   8  -1       1550.28       1558.54        53.32 o
   3   8  -1         92.16         60.81        16.20 o
   4   8  -1        377.07        359.31        30.96 o
   5   8  -1        546.08        479.21        34.16 o
   6   8  -1         97.99        121.49        32.75 o
   7   8  -1        107.34        110.50        49.53 o
   8   8  -1         22.77         77.91        31.29 o
   9   8  -1        158.11        127.37        36.10 o
  10   8  -1        554.26        488.12        53.24 o
  11   8  -1        404.44        462.61        62.27 o
  12   8  -1        525.36        481.10        44.06 o
  13   8  -1         98.12        106.69        29.39 o
  14   8  -1        246.56        189.03        36.24 o
  15   8  -1        112.34        107.91        32.78 o
  16   8  -1         28.16        -44.52        44.52 o
   1   9  -1        111.31         27.66        26.74 o
   2   9  -1        276.44        505.31        67.89 o
   3   9  -1        192.86        252.65        58.99 o
   4   9  -1        504.44        605.48        77.91 o
   5   9  -1        132.00        168.09        36.99 o
   6   9  -1         19.72         14.37        27.14 o
   7   9  -1         15.95        -23.13        23.13 o
   8   9  -1        222.46        256.34        37.78 o
   9   9  -1         71.19         63.38        28.15 o
  10   9  -1        168.59        227.19        47.71 o
  11   9  -1        302.13        387.86        46.54 o
  12   9  -1        458.85        533.09        53.14 o
   2  10  -1        380.39        437.41        96.83 o
   3  10  -1         20.04         -4.45        56.76 o
   4  10  -1        253.16        300.51        83.48 o
   5  10  -1         41.43         60.36       115.20 o
   6  10  -1         27.54         68.28        49.60 o
   2   0   0       4495.84       4122.03       114.75 o
   4   0   0        127.16        115.19        14.04 o
   6   0   0        795.91        706.51        33.52 o
   8   0   0      11904.96      11610.81       326.86 o
  10   0   0       1410.93       1418.16        70.00 o
  12   0   0       1375.24       1409.41        54.12 o
  14   0   0       1588.08       1524.46        91.64 o
  16   0   0       4109.49       4122.37       133.57 o
  18   0   0        794.84        814.70        55.62 o
  20   0   0        285.04        227.05        61.22 o
  22   0   0       1401.80       1473.62       131.33 o
  24   0   0         20.24         33.39        46.75 o
   0   1   0        576.31        532.97        24.43 o
   1   1   0       2357.21       2377.99        53.02 o
   2   1   0       7012.44       6748.97       132.68 o
   3   1   0        911.16        926.45        24.91 o
   4   1   0       8763.01       8403.12       166.04 o
   5   1   0       1053.13       1019.82        25.30 o
   6   1   0       3936.65       3706.16        84.42 o
   7   1   0       2569.21       2433.94        53.86 o
   8   1   0          8.38          0.16         7.73 o
   9   1   0        691.07        656.63        21.91 o
  10   1   0        326.89        298.73        15.83 o
  11   1   0         19.69         25.22         8.91 o
  12   1   0       3559.12       3736.50        82.96 o
  13   1   0        264.99        304.91        17.69 o
  14   1   0          1.39         -1.94         9.37 o
  15   1   0       2511.60       2489.35        68.08 o
  16   1   0         15.20         31.76        13.53 o
  17   1   0         46.61         41.39        15.86 o
  18   1   0        310.85        343.46        27.57 o
  19   1   0        543.55        609.06        43.22 o
  20   1   0         24.87         15.66        17.76 o
  21   1   0         87.45         94.04        36.44 o
  22   1   0         37.08         31.08        29.68 o
  23   1   0          0.41         18.32        28.61 o
  24   1   0        317.60        381.72        55.73 o
  25   1   0        133.37        122.73        45.94 o
   0   2   0        166.44        200.53        16.43 o
   1   2   0       8288.19       8626.78       170.83 o
   2   2   0       2955.51       3160.36        65.91 o
   3   2   0       9988.67      10214.54       201.56 o
   4   2   0        188.05        192.86        11.20 o
   5   2   0       1106.77       1059.28        27.44 o
   6   2   0        845.87        892.56        24.82 o
   7   2   0        805.07        854.93        24.70 o
   8   2   0        761.56        772.29        23.79 o
   9   2   0        370.17        366.43        19.04 o
  10   2   0       1427.05       1558.17        39.98 o
  11   2   0       1039.98       1186.91        40.63 o
  12   2   0         29.16         28.38        10.03 o
  13   2   0        239.14        230.80        18.98 o
  14   2   0         80.81         67.66        14.19 o
  15   2   0        711.58        765.23        55.42 o
  16   2   0        460.82        459.78        30.94 o
  17   2   0         17.24         12.07        15.46 o
  18   2   0       1037.42       1027.65        61.05 o
  19   2   0       3914.82       4062.05       201.11 o
  20   2   0         52.59         52.36        19.09 o
  21   2   0          0.44        -18.51        18.51 o
  22   2   0         19.21          1.53        25.94 o
  23   2   0        110.88        107.34        63.44 o
  24   2   0         33.96         24.90        34.96 o
  25   2   0          3.52        -33.39        44.52 o
   0   3   0       3244.40       3418.32       103.41 o
   1   3   0       5487.26       5587.61       114.60 o
   2   3   0       2148.87       2182.60        49.62 o
   3   3   0        192.60        168.43        11.92 o
   4   3   0        112.65        140.99        11.35 o
   5   3   0         89.88         90.83         9.72 o
   6   3   0       1887.42       1963.42        46.41 o
   7   3   0        835.35        889.35        39.75 o
   8   3   0        263.48        273.82        14.70 o
   9   3   0       1460.04       1479.24        38.43 o
  10   3   0        207.33        201.56        15.36 o
  11   3   0        826.44        770.92        30.15 o
  12   3   0         24.15         33.07        12.43 o
  13   3   0         64.83         61.37        17.61 o
  14   3   0         78.50         73.29        18.06 o
  15   3   0       3147.39       2944.79        91.93 o
  16   3   0        605.35        623.04        46.27 o
  17   3   0       2038.98       1999.25       128.88 o
  18   3   0         21.37         29.02        17.54 o
  19   3   0        133.94        110.71        22.09 o
  20   3   0        200.22        188.13        26.87 o
  21   3   0        213.16        256.33        44.76 o
  22   3   0        166.36        184.63        27.41 o
  23   3   0        144.86        187.34        33.61 o
  24   3   0         41.19          1.54        35.29 o
   0   4   0        375.40        439.20        26.30 o
   1   4   0         57.53         42.83         9.72 o
   2   4   0       3646.59       3786.46        82.26 o
   3   4   0          5.13         -0.99         8.16 o
   4   4   0         31.94         46.75         9.53 o
   5   4   0        860.57        915.88        27.73 o
   6   4   0        267.26        262.79        15.53 o
   7   4   0        438.15        482.86        25.39 o
   8   4   0         36.85         46.93        13.67 o
   9   4   0        315.04        347.05        20.97 o
  10   4   0          2.44          2.81        11.25 o
  11   4   0          8.20        -14.35        14.35 o
  12   4   0         95.84         75.88        22.65 o
  13   4   0        817.23        823.25        67.58 o
  14   4   0        246.20        280.89        27.25 o
  15   4   0       1438.63       1451.53        57.53 o
  16   4   0        712.62        676.80        39.34 o
  17   4   0         72.67         99.78        38.28 o
  18   4   0        179.64        198.19        27.24 o
  19   4   0         36.46         31.09        19.31 o
  20   4   0         22.68         10.89        18.43 o
  21   4   0        297.19        295.94        31.90 o
  22   4   0        420.83        472.27        88.94 o
  23   4   0        206.51        219.00        31.57 o
   0   5   0       1354.98       1387.75        53.97 o
   1   5   0        712.79        722.52        25.32 o
   2   5   0        346.56        342.69        18.16 o
   3   5   0        282.32        253.98        16.77 o
   4   5   0        279.11        281.58        17.19 o
   5   5   0         51.85         57.43        10.80 o
   6   5   0        562.65        604.95        26.79 o
   7   5   0         21.21         13.43        11.86 o
   8   5   0        317.42        354.49        22.35 o
   9   5   0        992.74       1023.56        43.83 o
  10   5   0       1283.64       1350.47        58.80 o
  11   5   0         57.34         39.55        15.83 o
  12   5   0        890.26        939.13        44.70 o
  13   5   0        153.05        162.27        23.57 o
  14   5   0         18.82         36.28        18.40 o
  15   5   0        778.26        757.31        51.70 o
  16   5   0        230.85        261.13        34.70 o
  17   5   0         45.30         48.17        20.57 o
  18   5   0         32.52         36.18        20.52 o
  19   5   0         39.52         -8.02        24.26 o
  20   5   0        259.85        247.52        51.69 o
  21   5   0        570.56        538.79        41.24 o
  22   5   0         94.45         58.26        33.95 o
   0   6   0        394.83        390.46        29.10 o
   1   6   0         50.98         64.38        12.24 o
   2   6   0        148.08        179.35        16.24 o
   3   6   0          4.19          7.26        10.71 o
   4   6   0       1687.57       1544.21        43.80 o
   5   6   0       2063.65       1982.67        58.01 o
   6   6   0          1.04         -3.73        12.18 o
   7   6   0         11.40         28.47        15.87 o
   8   6   0          4.22        -14.53        14.53 o
   9   6   0       1939.12       1788.95        64.50 o
  10   6   0         35.83         -8.24        19.44 o
  11   6   0        167.64        118.40        22.43 o
  12   6   0        623.50        584.29        48.84 o
  13   6   0        319.31        272.26        34.54 o
  14   6   0        675.76        667.74        46.57 o
  15   6   0         81.96         58.18        21.02 o
  16   6   0          8.79          2.58        19.14 o
  17   6   0        181.84        211.33        29.05 o
  18   6   0         73.80        138.10        28.92 o
  19   6   0          3.28        -18.28        18.28 o
  20   6   0          0.00        -11.26        25.34 o
   0   7   0        964.87        956.90        48.19 o
   1   7   0       2941.60       2911.55        72.37 o
   2   7   0        862.61        860.88        47.78 o
   3   7   0       2501.14       2491.29        70.60 o
   4   7   0        345.48        388.91        30.32 o
   5   7   0        380.58        353.07        29.57 o
   6   7   0          1.63        -15.90        15.90 o
   7   7   0        651.94        628.65        64.90 o
   8   7   0         11.57         13.68        16.63 o
   9   7   0         99.18         90.93        20.27 o
  10   7   0         32.88          7.49        21.13 o
  11   7   0         68.50         15.04        19.00 o
  12   7   0          0.83        -19.44        19.44 o
  13   7   0         44.53         26.04        22.73 o
  14   7   0        384.08        384.30        56.74 o
  15   7   0        302.58        263.62        36.48 o
  16   7   0          2.58         63.59        33.35 o
  17   7   0         30.99         15.26        24.84 o
  18   7   0        103.98         45.63        48.27 o
   0   8   0         21.03         30.53        29.79 o
   1   8   0        342.77        397.81        27.89 o
   2   8   0       3021.08       2925.11        82.10 o
   3   8   0        356.20        406.96        36.20 o
   4   8   0        722.76        704.92        46.46 o
   5   8   0        184.76        191.03        30.79 o
   6   8   0          0.18          2.95        19.01 o
   7   8   0        109.88         83.44        46.95 o
   8   8   0          9.89         12.62        21.08 o
   9   8   0        163.07        113.50        28.44 o
  10   8   0        264.14        224.80        54.57 o
  11   8   0         64.44         32.52        23.89 o
  12   8   0         31.41         49.09        25.42 o
  13   8   0         14.48          1.68        52.86 o
  14   8   0         60.94         46.56        25.88 o
  15   8   0         21.17         65.89        29.97 o
  16   8   0         98.67         97.94        51.20 o
   0   9   0        134.59        125.77        47.86 o
   1   9   0          7.70         99.06        40.07 o
   2   9   0        155.64        221.49        54.54 o
   3   9   0        640.53        655.78        56.67 o
   4   9   0        693.91        758.39        59.38 o
   5   9   0         28.52         81.35        80.69 o
   6   9   0          5.98         15.04        30.00 o
   7   9   0         26.43         -2.07        26.56 o
   8   9   0         17.30         55.94        49.53 o
   9   9   0        163.22        153.86        41.97 o
  10   9   0          0.82        -22.71        29.44 o
  11   9   0        444.80        551.17        54.39 o
  12   9   0        560.45        609.70        55.88 o
   3  10   0        120.11        221.49        80.14 o
   4  10   0        268.04        224.83        77.91 o
   5  10   0        208.52        152.62        48.81 o
   6  10   0          2.60        -36.04        37.96 o
   2   0   1       3745.01       3629.83        87.34 o
   4   0   1         41.32         41.72         8.43 o
   6   0   1       3708.88       3635.30       108.75 o
   8   0   1       3097.12       2958.28        92.25 o
  10   0   1       2195.40       2198.20        73.98 o
  12   0   1        570.71        572.03        33.07 o
  14   0   1        285.88        312.48        25.29 o
  16   0   1       1132.34       1141.23        70.14 o
  18   0   1       1791.91       1723.57        88.10 o
  20   0   1        700.36        665.58        86.81 o
  22   0   1         83.20         90.15        47.86 o
   1   1   1        867.02        807.28        18.55 o
   2   1   1       2515.87       2474.22        47.03 o
   3   1   1       8690.32       8426.37       153.62 o
   4   1   1      17367.68      17032.88       365.72 o
   5   1   1       6244.36       6123.38       121.92 o
   6   1   1       2221.12       2126.87        48.40 o
   7   1   1        813.78        821.45        28.37 o
   8   1   1       2454.48       2617.45        53.92 o
   9   1   1        305.59        351.94        17.59 o
  10   1   1        484.46        486.81        19.56 o
  11   1   1       1517.07       1534.14        39.83 o
  12   1   1       3560.40       3701.10        82.58 o
  13   1   1        889.68        950.79        30.21 o
  14   1   1       2286.33       2323.65        57.90 o
  15   1   1        418.10        449.05        22.18 o
  16   1   1        645.39        612.79        29.40 o
  17   1   1        838.00        941.02        36.87 o
  18   1   1        287.24        353.45        35.68 o
  19   1   1         64.72         41.28        19.20 o
  20   1   1        370.91        430.27        44.36 o
  21   1   1         44.98        102.40        52.31 o
  22   1   1        578.66        625.18        64.00 o
  23   1   1       1441.26       1499.46        95.22 o
  24   1   1         69.84         54.34        34.49 o
  25   1   1        242.33        301.39        55.46 o
   1   2   1      24630.14      25135.05       536.93 o
   2   2   1       4868.74       5112.96       102.69 o
   3   2   1       1414.67       1446.17        45.79 o
   4   2   1        121.84        156.79        10.28 o
   5   2   1       1088.07       1142.21        28.98 o
   6   2   1       2550.20       2521.30        52.08 o
   7   2   1        935.56        923.39        28.97 o
   8   2   1          9.41          8.49         7.57 o
   9   2   1        800.42        830.66        24.18 o
  10   2   1        820.84        841.77        25.04 o
  11   2   1       1529.20       1491.16        39.06 o
  12   2   1          4.09         12.60         9.79 o
  13   2   1        464.40        447.49        24.51 o
  14   2   1        240.63        259.34        20.54 o
  15   2   1       1492.53       1547.22        57.81 o
  16   2   1        707.31        712.69        47.39 o
  17   2   1        516.17        514.23        33.74 o
  18   2   1        509.58        521.01        34.69 o
  19   2   1        290.37        283.20        29.57 o
  20   2   1        485.32        457.12        43.05 o
  21   2   1        231.52        256.93        40.75 o
  22   2   1         38.80         64.50        26.59 o
  23   2   1         58.74         24.79        31.69 o
  24   2   1        333.28        356.55        72.90 o
  25   2   1        276.45        394.00        81.25 o
   1   3   1        825.88        792.24        23.28 o
   2   3   1        467.73        549.73        23.05 o
   3   3   1      10983.59      11158.50       223.65 o
   4   3   1       5096.89       5267.44       108.41 o
   5   3   1       1268.84       1328.81        37.50 o
   6   3   1       8650.59       8795.07       179.23 o
   7   3   1       3016.27       2943.90        65.68 o
   8   3   1       1323.31       1308.46        32.73 o
   9   3   1       2882.64       2948.08        62.30 o
  10   3   1        198.26        202.13        13.45 o
  11   3   1         97.07        103.44        12.84 o
  12   3   1       1194.78       1259.26        47.09 o
  13   3   1       1177.99       1275.11        49.31 o
  14   3   1        129.23        145.35        21.61 o
  15   3   1        392.06        412.97        30.56 o
  16   3   1       4408.69       4331.22       144.48 o
  17   3   1        577.85        552.83        35.66 o
  18   3   1        278.96        300.41        29.52 o
  19   3   1        167.53        194.29        27.77 o
  20   3   1         62.68         35.92        20.17 o
  21   3   1          3.73        -13.47        16.64 o
  22   3   1        136.40         95.89        23.78 o
  23   3   1         42.48         27.83        24.72 o
  24   3   1         41.07        -16.81        32.29 o
   1   4   1       5107.78       5348.69       123.58 o
   2   4   1       1038.31       1043.29        29.78 o
   3   4   1       3216.92       3287.54        72.78 o
   4   4   1       1252.26       1336.78        35.33 o
   5   4   1        395.52        413.31        18.39 o
   6   4   1        383.56        405.21        18.13 o
   7   4   1       1835.58       1906.34        55.38 o
   8   4   1        913.27        924.73        57.99 o
   9   4   1        200.34        193.64        16.04 o
  10   4   1       2144.50       2113.20        62.16 o
  11   4   1         13.33         18.38        13.65 o
  12   4   1        246.26        232.56        21.95 o
  13   4   1        211.43        217.62        24.83 o
  14   4   1         23.35         11.64        15.47 o
  15   4   1        232.55        247.67        29.08 o
  16   4   1       1207.22       1143.94        51.27 o
  17   4   1        323.98        360.88        32.21 o
  18   4   1        481.37        503.77        43.86 o
  19   4   1         36.20         19.42        18.96 o
  20   4   1          4.32        -14.68        16.21 o
  21   4   1        176.92        171.77        26.73 o
  22   4   1        324.26        329.89        58.60 o
  23   4   1        173.00        168.22        30.27 o
   1   5   1        272.91        276.02        17.13 o
   2   5   1        791.85        744.60        25.91 o
   3   5   1        218.35        215.79        16.84 o
   4   5   1       1211.31       1212.24        34.73 o
   5   5   1       1036.74       1032.93        33.85 o
   6   5   1         47.41         80.06        12.04 o
   7   5   1        102.11        129.56        15.52 o
   8   5   1        106.26         94.66        17.75 o
   9   5   1        366.88        372.97        25.32 o
  10   5   1        525.52        525.50        29.31 o
  11   5   1       1151.92       1128.51        44.43 o
  12   5   1          4.19          8.96        14.75 o
  13   5   1         27.21        -13.05        15.17 o
  14   5   1        711.46        671.63        39.16 o
  15   5   1        424.73        441.48        37.27 o
  16   5   1          3.31          1.61        18.61 o
  17   5   1        220.98        218.22        27.97 o
  18   5   1         21.64         22.13        19.68 o
  19   5   1        217.16        250.01        30.14 o
  20   5   1        282.47        273.88        30.99 o
  21   5   1          6.15        -18.51        18.51 o
  22   5   1         29.15         22.63        27.36 o
   1   6   1        655.96        643.32        25.63 o
   2   6   1       1023.87        953.61        32.24 o
   3   6   1        407.39        389.45        21.09 o
   4   6   1        480.72        494.79        23.37 o
   5   6   1        405.26        369.20        23.84 o
   6   6   1        600.24        627.68        36.15 o
   7   6   1         95.06        129.19        20.84 o
   8   6   1         61.67         62.62        17.84 o
   9   6   1        430.39        393.19        27.63 o
  10   6   1        271.08        278.56        25.34 o
  11   6   1        407.45        411.61        29.21 o
  12   6   1        508.34        419.39        29.87 o
  13   6   1        449.73        415.21        33.67 o
  14   6   1         50.41         41.82        18.88 o
  15   6   1       1073.26       1098.00        51.39 o
  16   6   1         73.16         61.92        21.20 o
  17   6   1        204.00        181.22        31.04 o
  18   6   1         59.14         40.62        23.54 o
  19   6   1         81.59         79.78        27.14 o
  20   6   1        248.66        210.96        38.14 o
   1   7   1       1299.52       1316.32        40.49 o
   2   7   1       2768.89       2720.21        84.59 o
   3   7   1        552.56        545.60        29.67 o
   4   7   1        219.11        271.99        25.64 o
   5   7   1         50.50         54.77        17.49 o
   6   7   1         14.00         13.26        15.72 o
   7   7   1        425.28        403.05        32.65 o
   8   7   1        195.12        181.35        31.27 o
   9   7   1        885.07        777.00        43.53 o
  10   7   1        250.27        241.79        29.34 o
  11   7   1        630.26        676.03        44.18 o
  12   7   1        232.52        197.11        48.82 o
  13   7   1        281.66        261.34        40.61 o
  14   7   1         52.65         62.06        24.20 o
  15   7   1        361.60        424.11        43.25 o
  16   7   1        351.15        334.81        39.28 o
  17   7   1        105.65         68.87        27.40 o
  18   7   1        435.51        388.05        47.17 o
   1   8   1        336.40        351.80        35.77 o
   2   8   1       1547.77       1572.42        59.63 o
   3   8   1         91.91         70.76        21.88 o
   4   8   1        376.83        396.28        38.48 o
   5   8   1        545.01        514.85        39.50 o
   6   8   1         98.93        107.31        35.34 o
   7   8   1        107.60        101.85        23.72 o
   8   8   1         22.69         32.28        19.61 o
   9   8   1        157.62        133.81        24.36 o
  10   8   1        554.02        562.68        39.15 o
  11   8   1        404.12        433.77        43.44 o
  12   8   1        525.46        548.27        45.37 o
  13   8   1         97.99         88.91        28.56 o
  14   8   1        245.80        222.01        50.49 o
  15   8   1        112.42         79.77        30.20 o
  16   8   1         28.02         26.71        42.29 o
   1   9   1        111.48        102.40        45.63 o
   2   9   1        275.60        382.87        61.22 o
   3   9   1        192.65        200.05        31.38 o
   4   9   1        504.36        615.66        46.19 o
   5   9   1        131.70        132.65        28.65 o
   6   9   1         19.22         41.32        23.33 o
   7   9   1         15.83         15.24        22.89 o
   8   9   1        222.34        264.90        37.87 o
   9   9   1         71.55         65.07        35.18 o
  10   9   1        168.76        150.20        43.09 o
  11   9   1        302.24        358.16        55.94 o
  12   9   1        458.64        468.85        88.48 o
   3  10   1         20.23        -21.15        63.44 o
   4  10   1        253.42        292.72        84.59 o
   5  10   1         41.53         63.44        67.89 o
   6  10   1         28.07          4.97        39.73 o
   0   0   2       3735.13       3292.08       112.84 o
   2   0   2       6786.53       6297.66       181.74 o
   4   0   2       2168.14       2227.99        58.97 o
   6   0   2       1216.73       1210.80        40.48 o
   8   0   2        220.56        259.51        17.91 o
  10   0   2       3941.51       4119.96       125.45 o
  12   0   2        445.24        465.42        28.49 o
  14   0   2        645.79        613.52        35.59 o
  16   0   2        475.85        478.18        43.45 o
  18   0   2       1761.68       1766.08        88.56 o
  20   0   2       1057.25        952.73       100.17 o
  22   0   2        292.74        228.17        63.44 o
   0   1   2       4024.60       4208.84       153.58 o
   1   1   2        927.20        911.06        18.35 o
   2   1   2        383.81        329.49        13.74 o
   3   1   2       6662.49       6547.60       143.89 o
   4   1   2      13186.39      12641.10       250.74 o
   5   1   2       4892.07       4571.48        94.53 o
   6   1   2        462.70        482.96        18.43 o
   7   1   2        238.15        237.20        14.02 o
   8   1   2       1642.26       1633.85        42.97 o
   9   1   2       1422.57       1439.28        42.45 o
  10   1   2        715.98        765.79        24.89 o
  11   1   2        135.37        148.72        14.15 o
  12   1   2       1031.49       1097.99        35.52 o
  13   1   2        719.59        723.00        29.54 o
  14   1   2       1953.39       2042.90        57.44 o
  15   1   2       1646.13       1593.18        48.67 o
  16   1   2        323.80        310.03        25.36 o
  17   1   2        931.34       1019.55        51.10 o
  18   1   2        767.11        814.96        49.64 o
  19   1   2        258.60        279.14        31.28 o
  20   1   2        303.31        292.20        41.44 o
  21   1   2        262.17        287.20        41.36 o
  22   1   2         84.73         72.35        45.63 o
  23   1   2        216.44        306.08        67.89 o
  24   1   2        155.77        138.60        39.74 o
  25   1   2        119.62        101.47        44.25 o
   0   2   2       5485.36       5430.84       154.55 o
   1   2   2      11968.72      12513.82       225.18 o
   2   2   2       2562.94       2468.34        49.01 o
   3   2   2        387.25        375.81        13.73 o
   4   2   2       4514.84       4738.60        89.76 o
   5   2   2       2044.28       1927.36        46.72 o
   6   2   2       1991.86       1964.99        41.98 o
   7   2   2        773.83        794.21        22.02 o
   8   2   2        365.16        386.72        14.61 o
   9   2   2       2308.17       2472.17        53.09 o
  10   2   2        646.52        679.73        26.05 o
  11   2   2         85.66         84.14        10.95 o
  12   2   2       1997.42       2066.24        51.43 o
  13   2   2        127.43        143.67        14.54 o
  14   2   2       1079.43       1109.69        39.50 o
  15   2   2        348.47        369.08        24.76 o
  16   2   2        178.69        185.36        27.79 o
  17   2   2       1049.52       1062.40        47.93 o
  18   2   2       1191.89       1213.95        53.66 o
  19   2   2         75.81         59.13        19.99 o
  20   2   2        191.86        113.17        23.34 o
  21   2   2       1028.61       1143.11        85.63 o
  22   2   2        144.97        111.67        30.32 o
  23   2   2         34.11         -8.90        29.91 o
  24   2   2         13.51         -4.53        32.36 o
  25   2   2        211.40        193.66        65.67 o
   0   3   2       4312.46       4464.65       131.02 o
   1   3   2       3007.45       3039.90        65.67 o
   2   3   2       2337.01       2336.62        52.04 o
   3   3   2       5354.99       5439.95       121.83 o
   4   3   2        869.31        880.59        25.45 o
   5   3   2       4754.97       4902.25        95.59 o
   6   3   2        395.59        454.71        16.75 o
   7   3   2       2682.74       2667.94        56.57 o
   8   3   2       3221.31       3293.45        68.14 o
   9   3   2        408.99        427.82        17.15 o
  10   3   2        481.18        512.37        19.34 o
  11   3   2        490.13        536.87        26.97 o
  12   3   2        923.11        948.25        36.45 o
  13   3   2       1070.60       1070.46        40.47 o
  14   3   2        275.75        252.89        25.12 o
  15   3   2        866.67        834.37        41.36 o
  16   3   2        399.71        384.83        33.50 o
  17   3   2         58.15         46.55        19.60 o
  18   3   2         38.85         26.30        19.12 o
  19   3   2        108.62        117.80        23.07 o
  20   3   2        269.88        233.51        29.30 o
  21   3   2        133.56        146.10        24.42 o
  22   3   2         25.63         37.06        20.30 o
  23   3   2        160.00        201.52        30.11 o
  24   3   2         27.54         59.80        29.20 o
   0   4   2       4271.56       4501.41       135.94 o
   1   4   2       2099.14       2219.23        51.30 o
   2   4   2       7674.88       7777.60       173.09 o
   3   4   2       2954.29       3099.89        68.38 o
   4   4   2       1864.66       1899.70        46.24 o
   5   4   2        266.26        306.48        15.89 o
   6   4   2        398.51        381.41        16.99 o
   7   4   2       1784.06       1881.48        43.43 o
   8   4   2       4059.05       4384.05        97.25 o
   9   4   2       1498.50       1514.39        48.16 o
  10   4   2        199.18        207.18        19.96 o
  11   4   2        287.82        304.96        23.28 o
  12   4   2        413.79        398.38        25.92 o
  13   4   2         11.88          3.24        13.14 o
  14   4   2        839.46        831.08        41.82 o
  15   4   2        530.85        569.22        38.40 o
  16   4   2        498.14        495.37        40.80 o
  17   4   2        856.38        832.52        44.22 o
  18   4   2        405.35        422.19        35.50 o
  19   4   2        330.72        296.12        38.41 o
  20   4   2        259.89        235.94        36.31 o
  21   4   2        174.81        196.95        44.98 o
  22   4   2         32.14         14.93        21.07 o
  23   4   2         96.02        118.71        28.05 o
   0   5   2       1096.42       1030.54        43.67 o
   1   5   2        767.80        705.05        26.22 o
   2   5   2       1635.05       1664.13        43.33 o
   3   5   2        388.15        423.68        19.55 o
   4   5   2        499.15        482.41        20.52 o
   5   5   2       1848.64       1806.02        46.42 o
   6   5   2       1733.76       1823.78        46.14 o
   7   5   2        698.31        782.97        32.68 o
   8   5   2       1023.05       1001.35        38.15 o
   9   5   2        510.82        568.00        29.22 o
  10   5   2        348.84        350.96        25.03 o
  11   5   2         19.83          6.45        14.75 o
  12   5   2        284.50        281.17        25.05 o
  13   5   2        218.02        187.36        21.87 o
  14   5   2        470.18        436.78        29.23 o
  15   5   2       1184.83       1127.99        51.34 o
  16   5   2       1241.26       1225.83        54.84 o
  17   5   2        608.08        602.90        51.89 o
  18   5   2       1340.89       1288.44        93.30 o
  19   5   2        209.31        210.64        30.44 o
  20   5   2        649.61        593.33        40.65 o
  21   5   2        435.44        527.63        60.09 o
  22   5   2         35.61         -4.28        27.88 o
   0   6   2       1230.37       1168.92        50.03 o
   1   6   2       1024.86        908.28        30.88 o
   2   6   2        661.07        649.30        25.72 o
   3   6   2        822.67        785.16        33.52 o
   4   6   2        115.24        113.02        14.27 o
   5   6   2         35.06         33.80        12.19 o
   6   6   2       1637.23       1522.20        57.06 o
   7   6   2        304.76        310.58        24.25 o
   8   6   2         13.71         -4.09        13.82 o
   9   6   2        478.03        520.98        31.93 o
  10   6   2        497.49        468.13        33.79 o
  11   6   2       1025.46       1000.77        41.69 o
  12   6   2        691.52        597.27        33.63 o
  13   6   2        209.30        162.88        22.71 o
  14   6   2         15.59         38.33        22.25 o
  15   6   2        494.43        515.80        43.37 o
  16   6   2        454.63        499.57        42.99 o
  17   6   2        156.52        173.76        31.31 o
  18   6   2         51.23         33.32        21.65 o
  19   6   2          7.24        -22.43        22.43 o
  20   6   2        206.49        212.08        37.24 o
   0   7   2       4335.92       4348.13       140.49 o
   1   7   2       3537.10       3732.06        85.91 o
   2   7   2        988.77        986.17        34.67 o
   3   7   2       1488.30       1487.30        44.54 o
   4   7   2        331.18        373.98        26.95 o
   5   7   2        169.04        104.78        21.38 o
   6   7   2        372.97        384.13        31.91 o
   7   7   2        280.42        275.75        31.73 o
   8   7   2        173.20        105.07        22.45 o
   9   7   2        695.13        625.01        39.33 o
  10   7   2        242.64        208.10        28.78 o
  11   7   2        232.16        226.07        28.95 o
  12   7   2        134.66        132.76        24.77 o
  13   7   2         91.04         65.91        22.13 o
  14   7   2        119.60        129.96        37.72 o
  15   7   2        167.58        142.34        42.53 o
  16   7   2        124.10        143.82        29.59 o
  17   7   2        149.93        208.84        32.88 o
  18   7   2         49.70         11.11        40.92 o
   0   8   2       4546.76       4432.30       177.82 o
   1   8   2        571.67        628.31        36.70 o
   2   8   2        493.81        483.33        39.77 o
   3   8   2       1100.95       1022.17        56.75 o
   4   8   2        124.53        136.94        41.98 o
   5   8   2         34.65         26.31        21.50 o
   6   8   2        600.77        593.19        67.41 o
   7   8   2        270.15        279.20        30.53 o
   8   8   2         19.79          8.86        17.80 o
   9   8   2        137.72         83.18        25.54 o
  10   8   2         67.34         30.92        20.26 o
  11   8   2       1090.20        989.48        51.90 o
  12   8   2        370.07        326.42        34.20 o
  13   8   2        335.80        303.79        38.77 o
  14   8   2        174.92        167.91        35.98 o
  15   8   2         27.32        -17.47        37.33 o
  16   8   2        180.79        219.26        69.01 o
   1   9   2        261.75        186.99        58.99 o
   2   9   2        209.75        255.94        43.67 o
   3   9   2        175.13        163.01        35.56 o
   4   9   2         57.06         66.07        23.16 o
   5   9   2          6.52         33.80        21.38 o
   6   9   2        211.53        233.42        33.55 o
   7   9   2        143.27        171.97        31.90 o
   8   9   2        134.88        110.42        29.71 o
   9   9   2         17.89         17.46        24.31 o
  10   9   2         35.02         46.73        27.75 o
  11   9   2        132.02        117.33        42.30 o
  12   9   2        108.51         46.34        53.42 o
   4  10   2         38.17        105.74        73.46 o
   5  10   2         13.17         23.84        50.87 o
   6  10   2         48.69        -19.07        32.23 o
   2   0   3      12515.86      11345.94       346.04 o
   4   0   3     105986.53     105321.76      3111.31 o
   6   0   3        973.68        957.16        31.26 o
   8   0   3       2117.90       2156.68        60.88 o
  10   0   3      10763.40      11477.67       280.79 o
  12   0   3         12.94         -0.50        13.22 o
  14   0   3        862.16        930.58        75.79 o
  16   0   3         20.90         29.96        16.64 o
  18   0   3        619.89        618.26        43.42 o
  20   0   3        379.13        411.46        45.19 o
   1   1   3       5939.59       5665.64       111.06 o
   2   1   3       1457.38       1389.93        27.94 o
   3   1   3      12425.78      11854.02       280.76 o
   4   1   3       2436.07       2268.55        49.71 o
   5   1   3       2893.90       2984.94        62.90 o
   6   1   3       6160.28       5959.84       112.08 o
   7   1   3       1034.18       1011.86        34.84 o
   8   1   3         73.38         51.87        10.10 o
   9   1   3        315.80        328.21        16.53 o
  10   1   3       2028.50       2141.86        56.74 o
  11   1   3       3135.38       3025.79        68.85 o
  12   1   3        570.79        610.91        23.20 o
  13   1   3        502.47        502.83        24.51 o
  14   1   3        550.86        528.81        25.37 o
  15   1   3       1507.74       1540.09        47.59 o
  16   1   3       1401.30       1510.96        53.48 o
  17   1   3       1037.33       1108.71        92.53 o
  18   1   3        304.07        303.55        38.72 o
  19   1   3        235.44        242.04        29.60 o
  20   1   3        312.81        339.00        62.33 o
  21   1   3        357.39        274.29        46.19 o
  22   1   3        582.67        625.51        85.70 o
  23   1   3        164.80        191.44        57.88 o
  24   1   3         57.13         61.22        50.09 o
  25   1   3        255.52        222.60        87.93 o
   1   2   3      14535.66      15211.32       256.23 o
   2   2   3      14193.47      14519.12       246.10 o
   3   2   3       4000.66       4012.88        76.86 o
   4   2   3       2096.06       2057.77        47.49 o
   5   2   3       1072.96       1120.29        30.00 o
   6   2   3        649.03        589.51        21.08 o
   7   2   3        481.92        491.33        16.44 o
   8   2   3         53.73         69.71         8.74 o
   9   2   3       4104.64       4376.47        85.18 o
  10   2   3        816.52        843.63        27.21 o
  11   2   3        184.11        175.11        14.43 o
  12   2   3          5.39          3.12         9.76 o
  13   2   3        853.64        898.23        30.53 o
  14   2   3         13.97         -1.25        13.52 o
  15   2   3        131.05        138.03        19.42 o
  16   2   3        233.87        276.25        27.95 o
  17   2   3       1164.04       1213.46       114.71 o
  18   2   3        977.77        967.14        46.74 o
  19   2   3        732.61        752.79        44.38 o
  20   2   3        896.61        935.41        47.48 o
  21   2   3        179.78        204.76        32.28 o
  22   2   3        511.71        455.11        43.28 o
  23   2   3        334.89        248.55        35.47 o
  24   2   3         36.94         -9.48        32.89 o
  25   2   3        185.21        150.26        63.44 o
   1   3   3       1794.61       1829.03        36.97 o
   2   3   3        555.56        575.92        16.75 o
   3   3   3         54.10         73.41         8.51 o
   4   3   3        564.37        609.83        17.15 o
   5   3   3       1202.69       1214.15        30.50 o
   6   3   3       3202.26       3256.44        66.63 o
   7   3   3        649.74        605.84        24.58 o
   8   3   3        374.76        382.56        22.93 o
   9   3   3         53.02         56.68        10.45 o
  10   3   3        248.70        247.05        17.51 o
  11   3   3       1562.25       1550.06        43.26 o
  12   3   3         42.66         53.82        14.84 o
  13   3   3        782.48        793.21        34.07 o
  14   3   3       1258.93       1281.28        45.26 o
  15   3   3        116.76        129.75        21.27 o
  16   3   3        917.09        959.34        82.89 o
  17   3   3        185.46        161.35        26.19 o
  18   3   3        319.04        318.48        30.53 o
  19   3   3        378.19        364.74        38.88 o
  20   3   3        506.79        469.06        36.29 o
  21   3   3        295.68        317.04        31.49 o
  22   3   3          8.13          7.86        20.72 o
  23   3   3         70.88         51.35        23.55 o
  24   3   3         82.04         65.47        27.86 o
   1   4   3       4610.49       4572.04        90.31 o
   2   4   3         78.13         47.42         9.23 o
   3   4   3       2461.24       2479.37        53.06 o
   4   4   3       1833.95       1905.44        39.88 o
   5   4   3       1263.48       1266.44        29.57 o
   6   4   3        184.81        166.53        12.95 o
   7   4   3        806.58        744.84        23.84 o
   8   4   3        756.22        778.57        27.71 o
   9   4   3        622.68        712.48        27.10 o
  10   4   3         81.69         79.04        15.35 o
  11   4   3        699.56        725.90        32.27 o
  12   4   3        349.70        381.32        33.01 o
  13   4   3        272.61        269.42        23.86 o
  14   4   3        332.30        335.11        26.24 o
  15   4   3        837.25        809.45        37.98 o
  16   4   3       1150.63       1133.04        50.54 o
  17   4   3        683.05        687.37        40.64 o
  18   4   3        551.50        584.21        59.92 o
  19   4   3         46.75         57.73        29.40 o
  20   4   3        215.93        222.95        28.30 o
  21   4   3         29.62         48.87        19.86 o
  22   4   3         21.26         39.27        31.40 o
  23   4   3         87.78         76.83        27.61 o
   1   5   3        295.06        326.46        17.30 o
   2   5   3       1925.60       1826.56        43.70 o
   3   5   3         19.67         30.68         9.34 o
   4   5   3        610.77        594.16        25.89 o
   5   5   3        336.86        347.27        17.36 o
   6   5   3        825.70        836.79        26.44 o
   7   5   3        159.95        197.87        16.83 o
   8   5   3         30.31         51.63        14.31 o
   9   5   3        288.01        334.16        24.14 o
  10   5   3        718.36        725.53        33.75 o
  11   5   3        535.47        581.39        32.76 o
  12   5   3        392.22        373.33        26.98 o
  13   5   3        142.45        118.44        19.25 o
  14   5   3        397.78        378.86        28.69 o
  15   5   3        102.48        130.95        21.30 o
  16   5   3       1381.44       1402.80        86.75 o
  17   5   3        548.46        516.46        37.15 o
  18   5   3        132.83        112.86        27.49 o
  19   5   3        138.16        108.27        28.81 o
  20   5   3        599.82        629.66        49.05 o
  21   5   3        318.72        354.68        49.93 o
  22   5   3         56.51         59.21        32.21 o
   1   6   3         21.99         16.37        10.11 o
   2   6   3        204.11        213.39        16.02 o
   3   6   3         67.47         77.67        11.50 o
   4   6   3        994.87        976.61        30.39 o
   5   6   3       1588.10       1620.92        48.23 o
   6   6   3        936.09        926.20        36.84 o
   7   6   3        936.90        932.05        37.55 o
   8   6   3        545.98        567.34        30.52 o
   9   6   3        285.94        305.02        25.56 o
  10   6   3        252.99        275.46        28.77 o
  11   6   3         75.47         57.98        22.17 o
  12   6   3         13.01         20.83        18.90 o
  13   6   3         67.54         72.63        21.07 o
  14   6   3        458.32        496.94        36.74 o
  15   6   3          4.00        -15.13        18.53 o
  16   6   3         41.66         17.55        22.53 o
  17   6   3         39.84         28.42        29.78 o
  18   6   3         72.69         76.25        24.62 o
  19   6   3        399.05        378.62        44.00 o
  20   6   3         59.91         94.32        32.44 o
   1   7   3       3667.86       3621.83        79.18 o
   2   7   3         74.65         78.85        18.55 o
   3   7   3       4184.22       4040.45       103.88 o
   4   7   3        127.16         96.94        20.09 o
   5   7   3         63.25         52.95        17.79 o
   6   7   3        308.12        369.02        31.13 o
   7   7   3       1150.08       1100.04        49.49 o
   8   7   3        279.03        230.20        27.08 o
   9   7   3        669.87        730.71        53.17 o
  10   7   3        181.27        202.47        26.52 o
  11   7   3        218.32        220.76        28.46 o
  12   7   3        308.37        263.94        42.41 o
  13   7   3        508.24        539.86        38.34 o
  14   7   3        117.33         88.90        25.02 o
  15   7   3        339.77        365.54        41.82 o
  16   7   3        175.37        173.78        30.90 o
  17   7   3        224.07        231.28        35.77 o
  18   7   3         11.97         26.16        26.37 o
   1   8   3        159.31        202.92        24.63 o
   2   8   3        456.05        436.78        44.71 o
   3   8   3        167.74        193.80        28.67 o
   4   8   3         87.85        100.80        24.23 o
   5   8   3        366.82        423.62        53.68 o
   6   8   3        773.72        737.55        61.04 o
   7   8   3         91.64         76.44        25.10 o
   8   8   3        182.31        203.42        31.28 o
   9   8   3        195.92        211.21        33.17 o
  10   8   3        159.70        142.16        31.29 o
  11   8   3        256.90        280.34        36.13 o
  12   8   3        303.39        290.80        37.77 o
  13   8   3        235.54        183.95        50.56 o
  14   8   3        208.13        244.33        55.09 o
  15   8   3          7.26         41.48        38.11 o
  16   8   3         21.79         72.35        52.31 o
   2   9   3        218.97        313.87        45.21 o
   3   9   3        161.77        240.48        72.35 o
   4   9   3         52.66         18.98        20.91 o
   5   9   3         92.91         80.50        27.20 o
   6   9   3         42.76         19.36        20.97 o
   7   9   3        194.14        214.30        34.90 o
   8   9   3        206.92        213.65        35.31 o
   9   9   3         46.53         51.61        26.69 o
  10   9   3        362.08        408.82        48.18 o
  11   9   3        285.55        276.07        43.39 o
  12   9   3        364.65        346.79        82.36 o
   4  10   3        103.86         61.22        82.36 o
   5  10   3        483.70        513.88        86.26 o
   6  10   3         26.17         12.32        43.41 o
   0   0   4      26808.54      25246.54       849.71 o
   2   0   4      27317.75      24548.21       684.77 o
   4   0   4       5701.35       5529.21       157.79 o
   6   0   4       9047.92       9271.48       259.71 o
   8   0   4       1129.86       1220.43        39.88 o
  10   0   4       2182.87       2336.63        67.29 o
  12   0   4        918.13        891.25        41.64 o
  14   0   4        194.25        214.24        24.31 o
  16   0   4        306.90        324.71        29.65 o
  18   0   4          2.82         -6.58        16.74 o
  20   0   4        454.87        572.09        66.78 o
   0   1   4     108399.62     105606.23      2864.61 o
   1   1   4      12038.82      11508.69       225.18 o
   2   1   4      13991.49      13645.23       242.49 o
   3   1   4       6795.47       6855.94       136.02 o
   4   1   4      13443.79      13400.50       259.32 o
   5   1   4      16409.99      16387.46       294.46 o
   6   1   4       1217.43       1167.63        28.50 o
   7   1   4       2998.19       3137.95        62.45 o
   8   1   4        590.34        703.30        25.37 o
   9   1   4       4460.44       4639.94        98.63 o
  10   1   4        454.47        482.00        20.46 o
  11   1   4        187.57        231.87        15.81 o
  12   1   4        140.73        138.66        13.93 o
  13   1   4        537.04        533.93        23.04 o
  14   1   4        220.08        219.32        19.18 o
  15   1   4        157.26        156.12        17.86 o
  16   1   4        169.11        131.36        17.73 o
  17   1   4       1300.61       1308.75        90.61 o
  18   1   4       1526.76       1672.42       119.56 o
  19   1   4        494.78        474.23        49.64 o
  20   1   4        276.16        278.38        32.96 o
  21   1   4        183.10        160.13        34.20 o
  22   1   4       1041.21       1048.94        72.54 o
  23   1   4        452.66        458.56        80.14 o
   0   2   4       2652.63       2483.69        65.23 o
   1   2   4       5254.67       5503.85        95.59 o
   2   2   4       9520.00       9614.29       163.00 o
   3   2   4        499.34        473.61        13.63 o
   4   2   4       6996.30       6789.74       150.73 o
   5   2   4       6941.84       6757.87       137.40 o
   6   2   4        863.30        886.84        28.89 o
   7   2   4        465.42        504.88        25.22 o
   8   2   4       5188.02       5335.20       112.40 o
   9   2   4         35.89         47.88        10.49 o
  10   2   4        200.10        232.03        16.18 o
  11   2   4        421.75        402.53        30.45 o
  12   2   4       1124.73       1188.82        35.58 o
  13   2   4        486.95        465.30        22.46 o
  14   2   4        186.59        221.28        18.14 o
  15   2   4         99.90        130.50        20.95 o
  16   2   4       1726.50       1857.79        63.23 o
  17   2   4       1046.01       1097.83        47.04 o
  18   2   4       1017.78       1023.40        54.97 o
  19   2   4        801.64        805.24        49.25 o
  20   2   4        533.23        587.32        38.50 o
  21   2   4        114.56        115.20        24.10 o
  22   2   4        157.61        149.63        39.02 o
  23   2   4         32.57         28.45        30.02 o
  24   2   4         10.41          2.62        26.18 o
   0   3   4       3932.07       4363.93       111.75 o
   1   3   4       1853.37       1917.85        37.97 o
   2   3   4       1172.08       1195.92        26.38 o
   3   3   4       2152.78       2205.20        48.22 o
   4   3   4       2556.60       2690.63        51.47 o
   5   3   4       2892.97       3141.44        70.26 o
   6   3   4        861.20        853.84        27.19 o
   7   3   4       1561.25       1665.99        43.03 o
   8   3   4         24.62         45.05        11.03 o
   9   3   4        540.23        514.49        22.45 o
  10   3   4       2472.76       2575.15        62.85 o
  11   3   4       1769.05       1715.69        46.90 o
  12   3   4        801.59        772.85        40.56 o
  13   3   4        142.57        148.35        27.68 o
  14   3   4       1695.46       1691.09        53.86 o
  15   3   4       1889.72       1839.88        58.17 o
  16   3   4       3149.54       3050.93       110.38 o
  17   3   4        668.68        636.24        38.26 o
  18   3   4        270.42        277.15        29.14 o
  19   3   4        793.45        742.81        42.55 o
  20   3   4        208.35        232.64        28.99 o
  21   3   4         97.37        117.43        24.96 o
  22   3   4         49.58         94.65        22.91 o
  23   3   4         20.07         13.39        21.16 o
  24   3   4        159.78        223.10        69.90 o
   0   4   4       2781.70       2807.15        77.24 o
   1   4   4        503.57        659.13        20.53 o
   2   4   4        905.90        942.65        23.76 o
   3   4   4       1748.66       1742.47        37.09 o
   4   4   4       2691.74       2792.41        54.35 o
   5   4   4       1917.64       1868.52        39.25 o
   6   4   4       2997.20       3071.40        71.83 o
   7   4   4       1213.66       1198.91        35.36 o
   8   4   4        196.06        222.67        16.93 o
   9   4   4        177.28        188.21        17.59 o
  10   4   4        199.24        206.01        19.42 o
  11   4   4        147.34        157.90        18.60 o
  12   4   4        714.00        696.19        32.68 o
  13   4   4        581.44        572.63        30.95 o
  14   4   4        822.64        824.65        37.23 o
  15   4   4        498.47        509.76        69.12 o
  16   4   4         41.24         48.08        17.34 o
  17   4   4        604.09        558.77        38.16 o
  18   4   4        690.74        630.44        39.86 o
  19   4   4         41.03         -0.40        17.57 o
  20   4   4         54.96         50.59        20.41 o
  21   4   4        204.27        209.13        35.02 o
  22   4   4         75.21         99.65        78.32 o
  23   4   4        121.28        161.55        47.26 o
   0   5   4       4254.23       4405.30       135.70 o
   1   5   4       2007.88       1988.72        43.11 o
   2   5   4       1948.53       1990.02        51.48 o
   3   5   4        238.90        263.97        14.30 o
   4   5   4       2064.89       2003.27        42.71 o
   5   5   4        172.23        192.37        17.73 o
   6   5   4        721.78        764.40        27.73 o
   7   5   4        649.47        699.12        26.97 o
   8   5   4        486.28        519.40        26.93 o
   9   5   4        305.64        309.78        23.40 o
  10   5   4         30.38         21.84        14.68 o
  11   5   4        681.87        708.98        33.14 o
  12   5   4        271.19        263.45        24.69 o
  13   5   4        256.27        254.58        24.00 o
  14   5   4       2214.60       2026.37        80.29 o
  15   5   4        433.39        471.67        35.75 o
  16   5   4        981.66       1018.59        61.95 o
  17   5   4        397.02        415.62        41.76 o
  18   5   4         33.30         10.70        21.68 o
  19   5   4        331.07        294.67        36.53 o
  20   5   4         23.99          1.56        22.04 o
  21   5   4         30.90         18.44        26.47 o
  22   5   4        258.02        272.48        53.21 o
   0   6   4       1696.14       1688.46        56.25 o
   1   6   4        957.28        948.67        27.18 o
   2   6   4        304.10        304.04        16.69 o
   3   6   4       1502.84       1509.75        39.70 o
   4   6   4        705.27        735.69        28.42 o
   5   6   4       1676.75       1724.04        53.58 o
   6   6   4       1684.84       1623.07        59.17 o
   7   6   4        691.81        738.37        37.87 o
   8   6   4          2.15         -1.88        15.89 o
   9   6   4        272.54        275.83        28.44 o
  10   6   4        482.15        449.79        32.93 o
  11   6   4        412.79        428.89        33.21 o
  12   6   4         36.04         50.34        20.12 o
  13   6   4        233.17        242.93        29.58 o
  14   6   4        195.20        197.28        27.31 o
  15   6   4        131.15        115.00        24.71 o
  16   6   4         69.57         79.37        24.36 o
  17   6   4        432.15        440.49        41.08 o
  18   6   4        384.61        382.00        42.11 o
  19   6   4        139.71        168.20        33.37 o
  20   6   4        438.94        433.88        50.38 o
   0   7   4       1253.57       1402.47        84.19 o
   1   7   4        226.32        214.58        19.49 o
   2   7   4        936.97        926.15        50.99 o
   3   7   4       2537.95       2578.21        89.46 o
   4   7   4       1126.48       1110.69        55.81 o
   5   7   4        321.33        359.65        29.41 o
   6   7   4        107.90        127.93        21.29 o
   7   7   4        766.32        739.91        39.50 o
   8   7   4         93.32         93.25        28.76 o
   9   7   4         95.74         54.15        19.20 o
  10   7   4         84.90         88.46        21.77 o
  11   7   4        350.02        364.29        33.90 o
  12   7   4         81.67         85.99        22.01 o
  13   7   4          6.83         27.66        23.78 o
  14   7   4        275.50        278.13        31.60 o
  15   7   4        160.98        160.74        27.10 o
  16   7   4         52.84         49.48        21.95 o
  17   7   4         40.81         38.52        25.19 o
  18   7   4         47.17         50.88        28.88 o
   0   8   4         70.08         92.38        41.18 o
   1   8   4        726.65        718.59        44.97 o
   2   8   4        523.93        473.37        56.85 o
   3   8   4        427.54        453.19        36.62 o
   4   8   4         21.92         43.34        20.48 o
   5   8   4       1729.77       1679.52        75.37 o
   6   8   4        612.52        636.09        46.12 o
   7   8   4        525.00        503.85        41.70 o
   8   8   4        212.73        137.43        29.64 o
   9   8   4         79.72         58.09        24.70 o
  10   8   4        270.79        287.41        35.84 o
  11   8   4         46.96         48.67        24.27 o
  12   8   4         73.29         71.44        24.78 o
  13   8   4        314.91        261.71        82.15 o
  14   8   4         83.92         19.07        25.24 o
  15   8   4        350.30        259.91        49.93 o
   1   9   4        478.67        696.74        86.81 o
   2   9   4        214.45        304.96        61.22 o
   3   9   4         41.22        130.85        31.81 o
   4   9   4        173.86        190.84        30.09 o
   5   9   4          7.04        -23.24        27.78 o
   6   9   4        196.62        154.20        30.25 o
   7   9   4         13.48          1.85        22.47 o
   8   9   4        282.84        280.67        38.54 o
   9   9   4         54.14         68.40        31.36 o
  10   9   4         22.37         29.68        30.08 o
  11   9   4        115.95         76.54        60.40 o
  12   9   4         12.13         47.50        36.06 o
   4  10   4        528.74        420.72       104.62 o
   5  10   4         91.54        140.35        62.16 o
   2   0   5       9127.33       8137.29       232.25 o
   4   0   5       6260.46       5864.76       233.67 o
   6   0   5      35275.45      35247.64       962.46 o
   8   0   5       2684.79       2852.78       105.95 o
  10   0   5        691.18        769.51        34.86 o
  12   0   5       2231.36       2426.43       115.97 o
  14   0   5        465.10        489.76        39.35 o
  16   0   5        317.08        334.04        52.87 o
  18   0   5         14.94         33.30        20.28 o
  20   0   5        254.68        181.42        48.97 o
   1   1   5       4519.47       4214.70        86.06 o
   2   1   5       1503.10       1469.66        33.33 o
   3   1   5       5497.57       5239.91       129.65 o
   4   1   5       1892.17       1817.87        38.44 o
   5   1   5       6586.27       6514.02       121.88 o
   6   1   5       1917.13       1946.31        45.33 o
   7   1   5         25.03         18.61         8.12 o
   8   1   5       1283.37       1407.95        33.46 o
   9   1   5       3003.62       3175.80        64.95 o
  10   1   5        647.79        666.55        28.96 o
  11   1   5        731.90        775.66        34.94 o
  12   1   5       1679.70       1647.42        44.49 o
  13   1   5         76.31         95.17        13.35 o
  14   1   5         21.60         29.59        11.56 o
  15   1   5        118.05        140.67        17.17 o
  16   1   5        620.84        612.84        30.06 o
  17   1   5        983.21        965.30        65.87 o
  18   1   5        267.21        279.64        34.54 o
  19   1   5        132.33        125.33        27.79 o
  20   1   5        607.15        625.46        42.26 o
  21   1   5         45.93         45.50        29.63 o
  22   1   5        194.61        131.33        48.97 o
  23   1   5        710.55        710.10        83.48 o
   1   2   5       5123.25       5122.31        95.87 o
   2   2   5       5677.76       5663.50       106.01 o
   3   2   5       2285.12       2394.76        47.57 o
   4   2   5       2341.12       2432.58        53.26 o
   5   2   5         40.19         32.00        10.66 o
   6   2   5        336.60        345.08        22.05 o
   7   2   5       3163.81       3146.13        77.88 o
   8   2   5        995.50        984.24        32.91 o
   9   2   5        934.63        931.56        29.47 o
  10   2   5        192.14        237.86        16.38 o
  11   2   5       2996.86       3087.76        70.90 o
  12   2   5         20.29         20.09        10.45 o
  13   2   5        823.98        873.60        30.67 o
  14   2   5        744.04        775.05        29.74 o
  15   2   5        403.49        407.28        25.75 o
  16   2   5       1584.14       1589.36        52.04 o
  17   2   5       1140.39       1160.03        60.89 o
  18   2   5        970.38       1016.23        54.15 o
  19   2   5         13.70         16.20        19.66 o
  20   2   5        112.44        110.70        24.59 o
  21   2   5         41.17         39.83        22.02 o
  22   2   5        355.60        414.76        40.16 o
  23   2   5        181.61        220.97        34.57 o
  24   2   5         10.49          1.38        24.61 o
   1   3   5       4457.66       4709.78        84.11 o
   2   3   5        839.75        821.10        20.33 o
   3   3   5       6220.91       6552.40       116.11 o
   4   3   5      10150.77      10801.68       187.45 o
   5   3   5       2391.54       2525.44        53.36 o
   6   3   5       2160.86       2135.26        51.43 o
   7   3   5        146.95        140.24        13.30 o
   8   3   5        322.94        329.58        20.26 o
   9   3   5       1614.26       1580.38        42.75 o
  10   3   5       1148.70       1224.79        36.47 o
  11   3   5        853.04        917.00        31.57 o
  12   3   5        129.86        150.52        15.87 o
  13   3   5        563.63        569.47        29.72 o
  14   3   5        148.07        132.29        19.21 o
  15   3   5         75.55         49.51        16.88 o
  16   3   5        118.52        185.98        21.92 o
  17   3   5        275.02        259.31        28.18 o
  18   3   5        256.67        255.84        28.89 o
  19   3   5         53.63         47.66        20.52 o
  20   3   5        640.87        704.64        42.28 o
  21   3   5        165.54        154.62        36.79 o
  22   3   5        219.24        309.23        75.93 o
  23   3   5          2.58         -8.44        20.56 o
  24   3   5         70.86         59.61        31.16 o
   1   4   5        352.28        395.97        15.28 o
   2   4   5        132.93        189.81        11.22 o
   3   4   5       2056.10       2240.35        45.53 o
   4   4   5        413.86        433.78        15.47 o
   5   4   5        126.30        133.59        13.10 o
   6   4   5        655.84        622.33        22.21 o
   7   4   5        328.30        349.48        19.39 o
   8   4   5        642.15        672.06        25.96 o
   9   4   5        708.52        751.77        28.04 o
  10   4   5        466.90        489.76        23.65 o
  11   4   5       1015.80        985.09        38.08 o
  12   4   5       1727.76       1824.40        56.45 o
  13   4   5         58.45         66.80        16.84 o
  14   4   5        512.17        535.99        30.50 o
  15   4   5        829.87        797.89        37.50 o
  16   4   5        613.53        605.49        33.98 o
  17   4   5         28.58         18.08        16.74 o
  18   4   5         52.83         51.63        26.19 o
  19   4   5        101.97         92.19        25.23 o
  20   4   5        353.09        361.15        39.25 o
  21   4   5        178.53        168.16        44.58 o
  22   4   5         31.91         12.76        42.62 o
  23   4   5         28.36         45.73        34.18 o
   1   5   5       3179.20       3160.58        62.17 o
   2   5   5        243.54        248.53        14.03 o
   3   5   5         71.77         75.63         9.93 o
   4   5   5        769.74        770.91        22.74 o
   5   5   5       1126.91       1098.46        35.42 o
   6   5   5          9.51          2.10        10.11 o
   7   5   5        449.00        423.97        21.78 o
   8   5   5         51.17         67.62        13.28 o
   9   5   5        224.29        214.02        20.98 o
  10   5   5        566.04        628.32        39.68 o
  11   5   5        517.49        550.48        34.54 o
  12   5   5        243.51        256.66        27.46 o
  13   5   5        987.29        952.33        46.67 o
  14   5   5        173.75        182.34        25.98 o
  15   5   5         63.37         69.26        22.97 o
  16   5   5        206.55        156.09        27.15 o
  17   5   5         99.44        102.85        25.03 o
  18   5   5        136.15         96.42        27.67 o
  19   5   5        617.11        564.73        47.29 o
  20   5   5        365.22        371.46        43.26 o
  21   5   5        134.17         91.85        30.70 o
  22   5   5        291.72        313.58        45.85 o
   1   6   5        878.63        885.60        35.94 o
   2   6   5       4296.15       4178.87        87.51 o
   3   6   5        235.56        256.49        18.80 o
   4   6   5        638.47        671.44        30.40 o
   5   6   5       1536.46       1485.63        49.49 o
   6   6   5       1381.19       1370.06        47.01 o
   7   6   5       1242.78       1245.46        51.44 o
   8   6   5        812.44        818.31        40.45 o
   9   6   5        250.23        285.31        37.27 o
  10   6   5        351.57        359.20        31.09 o
  11   6   5        205.19        213.91        26.92 o
  12   6   5        368.48        393.19        33.17 o
  13   6   5         61.36         11.21        19.85 o
  14   6   5        324.79        336.62        37.09 o
  15   6   5        303.33        229.88        28.93 o
  16   6   5        112.90         90.27        22.97 o
  17   6   5         98.01         77.85        21.40 o
  18   6   5         70.14         71.21        40.14 o
  19   6   5        232.58        272.18        37.43 o
  20   6   5        219.29        217.08        39.34 o
   1   7   5        142.43        158.84        19.55 o
   2   7   5         54.59         47.75        20.88 o
   3   7   5          8.32         24.17        15.33 o
   4   7   5        578.40        557.23        63.46 o
   5   7   5          3.21          3.06        18.80 o
   6   7   5        586.21        519.76        40.75 o
   7   7   5        178.41        162.36        27.62 o
   8   7   5        162.19         89.20        26.52 o
   9   7   5          9.85         17.92        20.77 o
  10   7   5        300.54        251.04        59.96 o
  11   7   5        312.20        328.03        31.39 o
  12   7   5        117.62        120.31        23.58 o
  13   7   5        150.56        141.28        25.17 o
  14   7   5         45.11         51.11        20.27 o
  15   7   5        141.65        163.68        26.27 o
  16   7   5        147.43        122.08        33.90 o
  17   7   5        184.21        166.36        40.54 o
  18   7   5         90.55         67.66        36.96 o
   1   8   5          0.83          3.82        19.06 o
   2   8   5        133.21        164.60        25.56 o
   3   8   5        403.58        427.43        53.79 o
   4   8   5        196.67        174.56        28.91 o
   5   8   5         27.95         52.15        21.92 o
   6   8   5        198.48        245.23        33.25 o
   7   8   5        331.48        368.20        38.59 o
   8   8   5         14.38          8.89        19.97 o
   9   8   5        379.85        349.19        40.36 o
  10   8   5       1001.93        949.96        58.12 o
  11   8   5         41.92         32.67        25.88 o
  12   8   5         64.78         79.96        27.06 o
  13   8   5        179.54        228.58        35.62 o
  14   8   5         60.69         36.91        30.47 o
  15   8   5        178.91        143.44        42.99 o
   1   9   5        153.88        111.30        51.20 o
   2   9   5        205.00        235.96        58.99 o
   3   9   5         55.85         54.54        37.84 o
   4   9   5        347.74        305.47        75.13 o
   5   9   5        717.06        588.80        44.80 o
   6   9   5        337.04        371.28        41.55 o
   7   9   5         76.33         79.83        26.96 o
   8   9   5        254.68        354.08        80.57 o
   9   9   5         61.82         59.91        27.49 o
  10   9   5         17.15         21.09        29.11 o
  11   9   5        142.06        160.84        39.45 o
   4  10   5         47.92         10.02        76.80 o
   0   0   6      27781.04      27969.04       936.19 o
   2   0   6        369.58        362.35        22.48 o
   4   0   6      82494.93      80138.00      2175.66 o
   6   0   6      16816.99      17249.77       477.62 o
   8   0   6       1298.21       1451.87        75.17 o
  10   0   6       1938.12       2173.31        97.68 o
  12   0   6       2880.08       2785.02       125.86 o
  14   0   6        560.05        613.62        35.60 o
  16   0   6        516.61        512.04        43.26 o
  18   0   6        443.85        418.49        61.22 o
  20   0   6        117.10         82.36        42.29 o
  22   0   6        370.71        475.25        70.12 o
   0   1   6        201.59        186.88        16.68 o
   1   1   6        936.79        851.79        32.35 o
   2   1   6       2885.98       2733.54        59.30 o
   3   1   6       7134.48       6596.37       147.75 o
   4   1   6       4145.52       4040.77        84.84 o
   5   1   6       1197.93       1168.46        30.78 o
   6   1   6       5120.10       5144.52       106.63 o
   7   1   6        253.11        247.92        13.60 o
   8   1   6       9108.72       9680.17       180.16 o
   9   1   6       3121.71       3384.17        69.22 o
  10   1   6        629.87        648.18        24.69 o
  11   1   6         62.89         77.16        10.67 o
  12   1   6        278.15        274.90        18.04 o
  13   1   6        659.45        670.46        29.20 o
  14   1   6        164.93        162.22        16.50 o
  15   1   6         89.42         78.03        19.83 o
  16   1   6        309.70        312.91        24.21 o
  17   1   6        182.39        202.80        23.89 o
  18   1   6        202.45        185.74        23.29 o
  19   1   6        165.52        163.27        23.62 o
  20   1   6        275.43        274.42        42.61 o
  21   1   6        237.62        132.45        53.42 o
  22   1   6         63.40         63.44        42.29 o
  23   1   6        225.14        217.04        53.42 o
   0   2   6       5116.82       5005.73       146.77 o
   1   2   6      11689.68      11801.59       214.26 o
   2   2   6       2956.59       3039.45        59.45 o
   3   2   6        165.80        173.89        11.48 o
   4   2   6        304.88        330.33        14.68 o
   5   2   6        358.59        395.57        16.06 o
   6   2   6       7704.21       7958.98       175.01 o
   7   2   6        944.54        953.55        32.00 o
   8   2   6       1460.57       1480.90        43.43 o
   9   2   6        713.85        782.38        26.75 o
  10   2   6         72.80         50.63        11.70 o
  11   2   6        210.27        229.98        17.45 o
  12   2   6        158.15        142.60        18.17 o
  13   2   6        267.95        274.38        20.50 o
  14   2   6        965.25        954.01        33.60 o
  15   2   6        898.19        958.75        34.23 o
  16   2   6        160.65        150.32        19.67 o
  17   2   6       2891.14       2762.74       106.67 o
  18   2   6        322.97        290.75        28.16 o
  19   2   6         71.74         20.75        21.19 o
  20   2   6        352.23        299.21        35.90 o
  21   2   6         37.62         38.11        21.10 o
  22   2   6          2.22         17.20        20.38 o
  23   2   6        110.76        150.04        41.76 o
  24   2   6         46.61         98.61        48.42 o
   0   3   6       6230.12       6724.80       179.93 o
   1   3   6       2623.77       2665.08        50.60 o
   2   3   6         36.56         45.92         7.26 o
   3   3   6        250.55        265.88        11.81 o
   4   3   6       1360.53       1538.53        32.26 o
   5   3   6       1844.28       1904.01        38.42 o
   6   3   6         45.00         52.52        10.60 o
   7   3   6          4.38         15.08         9.38 o
   8   3   6       1942.27       1943.75        65.37 o
   9   3   6          9.96         15.42        10.14 o
  10   3   6       1160.70       1182.16        36.22 o
  11   3   6        753.85        768.05        29.22 o
  12   3   6        175.13        169.96        16.69 o
  13   3   6        611.38        552.23        29.60 o
  14   3   6        234.37        204.54        26.51 o
  15   3   6        263.11        233.80        23.39 o
  16   3   6         47.90         40.50        16.86 o
  17   3   6         81.71         55.25        18.39 o
  18   3   6        612.61        636.21        47.59 o
  19   3   6         46.36          1.67        18.28 o
  20   3   6        237.06        248.76        30.53 o
  21   3   6         97.77         47.21        29.59 o
  22   3   6         74.35         79.95        28.40 o
  23   3   6        135.36         64.39        29.64 o
  24   3   6         29.45        149.14        94.61 o
   0   4   6        184.33        208.02        16.99 o
   1   4   6        352.56        403.49        17.04 o
   2   4   6       1247.99       1332.48        30.25 o
   3   4   6       2936.06       3021.01        67.33 o
   4   4   6       2596.03       2737.40        53.89 o
   5   4   6         13.73         13.67         6.65 o
   6   4   6        265.97        275.52        17.34 o
   7   4   6       1936.61       1924.24        51.33 o
   8   4   6         37.03         30.80        11.24 o
   9   4   6        617.72        654.34        26.56 o
  10   4   6        838.77        886.18        31.38 o
  11   4   6        420.18        473.67        26.98 o
  12   4   6       1443.75       1442.30        48.62 o
  13   4   6        111.04        104.41        18.77 o
  14   4   6         70.87         60.07        16.70 o
  15   4   6        159.20        154.16        21.29 o
  16   4   6       1107.42       1149.06        52.14 o
  17   4   6        122.61         85.29        23.39 o
  18   4   6        146.80        121.87        24.93 o
  19   4   6        303.88        255.38        36.26 o
  20   4   6        222.20        191.28        32.83 o
  21   4   6         19.29         -1.75        22.88 o
  22   4   6        161.90        192.91        37.17 o
  23   4   6         78.84        121.98        36.93 o
   0   5   6       3939.69       3903.40       106.94 o
   1   5   6        331.21        320.58        22.09 o
   2   5   6       1652.73       1649.91        37.25 o
   3   5   6       1111.07       1128.83        28.52 o
   4   5   6        252.72        289.77        18.28 o
   5   5   6        606.87        630.34        44.15 o
   6   5   6         37.16         23.02        15.51 o
   7   5   6         93.08         82.18        15.21 o
   8   5   6         17.56         25.66        13.61 o
   9   5   6        106.82        131.95        21.02 o
  10   5   6        835.50        793.65        40.58 o
  11   5   6        174.88        180.50        31.49 o
  12   5   6        533.66        515.31        34.82 o
  13   5   6        617.92        599.80        38.04 o
  14   5   6        316.30        318.63        32.36 o
  15   5   6       1099.39       1039.20        59.66 o
  16   5   6        882.62        925.24        51.80 o
  17   5   6        216.37        219.32        34.70 o
  18   5   6        468.32        464.98        46.11 o
  19   5   6        100.28        147.04        29.97 o
  20   5   6        121.08        108.88        29.31 o
  21   5   6        257.48        336.12        71.35 o
   0   6   6      11553.54      11130.01       325.93 o
   1   6   6       1107.50       1085.81        35.56 o
   2   6   6         30.36         21.90        14.07 o
   3   6   6         31.03          6.04        14.34 o
   4   6   6        286.49        331.21        27.17 o
   5   6   6        103.29         95.19        20.75 o
   6   6   6        675.54        708.07        32.58 o
   7   6   6        180.48        160.49        22.39 o
   8   6   6         16.89         -7.10        15.38 o
   9   6   6        634.85        599.22        35.91 o
  10   6   6        179.25        218.55        25.75 o
  11   6   6        265.63        248.62        28.41 o
  12   6   6         18.90          6.63        18.51 o
  13   6   6        245.35        274.01        30.64 o
  14   6   6        268.82        317.79        33.05 o
  15   6   6         93.27        109.72        23.25 o
  16   6   6         72.82         38.52        19.45 o
  17   6   6        275.75        227.00        30.67 o
  18   6   6         41.69         79.88        23.14 o
  19   6   6         75.18         85.87        29.09 o
  20   6   6        377.13        455.45        84.79 o
   0   7   6         97.60        131.59        43.61 o
   1   7   6        191.60        238.99        36.07 o
   2   7   6        281.38        290.76        27.17 o
   3   7   6       3377.88       3328.58       110.53 o
   4   7   6        603.42        615.93        35.27 o
   5   7   6       1100.14       1019.77        55.90 o
   6   7   6        252.04        257.47        45.47 o
   7   7   6       1580.86       1459.09        68.39 o
   8   7   6        290.12        308.44        36.83 o
   9   7   6         89.85         74.98        34.73 o
  10   7   6        686.87        658.47        47.62 o
  11   7   6        538.17        497.54        42.72 o
  12   7   6         30.80          6.22        21.33 o
  13   7   6        151.97        186.70        33.11 o
  14   7   6          2.97         31.15        28.34 o
  15   7   6         84.99         83.34        27.80 o
  16   7   6        127.08        107.08        31.48 o
  17   7   6        351.43        366.48        50.56 o
   0   8   6        348.34        397.34        64.55 o
   1   8   6        272.56        357.93        44.05 o
   2   8   6        286.97        324.18        34.01 o
   3   8   6        256.89        265.19        32.78 o
   4   8   6       1803.44       1668.54        84.96 o
   5   8   6        241.78        233.89        31.74 o
   6   8   6        499.60        448.65        40.53 o
   7   8   6        135.86        139.02        27.79 o
   8   8   6        229.44        289.58        78.75 o
   9   8   6         84.42        160.21        29.55 o
  10   8   6        539.40        582.83        48.89 o
  11   8   6         94.44         98.87        27.83 o
  12   8   6        114.30        102.19        27.48 o
  13   8   6         19.64        -13.48        37.28 o
  14   8   6         52.96         33.10        28.04 o
  15   8   6        400.67        357.66        66.22 o
   1   9   6        271.84        389.55        72.35 o
   2   9   6         41.17          6.68        36.73 o
   3   9   6        106.53         43.41        37.84 o
   4   9   6         14.51          0.30        29.32 o
   5   9   6         25.78         21.11        19.72 o
   6   9   6         33.43         22.83        24.01 o
   7   9   6         39.22         -6.88        21.00 o
   8   9   6       1112.33       1077.50        63.96 o
   9   9   6         84.99         62.57        28.50 o
  10   9   6        115.58         55.81        31.78 o
  11   9   6         70.44         41.18        31.50 o
   3  10   6        294.59        227.05       101.28 o
   2   0   7       6917.96       6605.96       192.00 o
   4   0   7        831.45        748.87        47.53 o
   6   0   7       1893.47       1921.14        99.14 o
   8   0   7       1462.49       1637.38        97.10 o
  10   0   7        765.90        897.11        50.64 o
  12   0   7       1835.87       1820.60        66.24 o
  14   0   7        633.14        618.93        36.22 o
  16   0   7        782.47        824.62        56.65 o
  18   0   7          8.23         17.88        35.06 o
  20   0   7        271.15        229.28        54.54 o
  22   0   7         41.40          2.23        38.96 o
   1   1   7       2306.45       2167.49        48.99 o
   2   1   7       8435.99       7869.00       159.23 o
   3   1   7          1.79          4.41         9.53 o
   4   1   7       4757.26       4517.34       103.86 o
   5   1   7       2763.21       2652.11        65.87 o
   6   1   7       6007.40       5800.71       120.42 o
   7   1   7        412.81        514.88        25.32 o
   8   1   7       9054.81       9470.65       191.81 o
   9   1   7       5989.57       6554.24       136.31 o
  10   1   7         59.91         93.74        12.11 o
  11   1   7        108.09        104.57        13.95 o
  12   1   7        832.65        865.03        48.33 o
  13   1   7        276.17        267.70        19.02 o
  14   1   7         56.43         48.76        13.05 o
  15   1   7        228.87        235.48        21.33 o
  16   1   7        261.48        247.01        22.38 o
  17   1   7        150.96        202.25        23.76 o
  18   1   7        426.65        470.13        37.46 o
  19   1   7        503.10        437.02        37.03 o
  20   1   7        250.73        225.05        30.16 o
  21   1   7         59.17         52.64        28.99 o
  22   1   7        106.28        120.20        48.97 o
  23   1   7        322.47        337.24        66.78 o
  24   1   7        206.19        104.62        48.97 o
   1   2   7       2295.04       2346.98        53.17 o
   2   2   7       1196.07       1140.39        30.21 o
   3   2   7        781.19        727.49        34.76 o
   4   2   7       1174.46       1228.09        28.43 o
   5   2   7       5667.49       5778.47       119.29 o
   6   2   7        209.91        223.76        17.01 o
   7   2   7       1201.80       1186.46        36.94 o
   8   2   7       3215.50       3218.19        80.53 o
   9   2   7        225.95        274.33        17.56 o
  10   2   7        124.29        131.02        14.07 o
  11   2   7        341.54        349.98        21.50 o
  12   2   7        326.69        328.51        20.59 o
  13   2   7        149.64        140.36        16.61 o
  14   2   7        140.28        144.69        16.96 o
  15   2   7        353.55        344.76        22.93 o
  16   2   7         45.33         41.16        16.47 o
  17   2   7        463.41        421.90        32.49 o
  18   2   7         44.48         59.45        16.94 o
  19   2   7        136.75        156.97        30.52 o
  20   2   7        256.66        268.81        44.46 o
  21   2   7        431.45        456.23        63.46 o
  22   2   7        215.02        253.46        41.62 o
  23   2   7        572.94        578.76        80.14 o
  24   2   7        105.99         89.16        42.24 o
   1   3   7        635.27        696.70        21.94 o
   2   3   7        949.43        950.86        24.64 o
   3   3   7        894.46        879.45        23.64 o
   4   3   7       1291.25       1318.73        28.84 o
   5   3   7        599.33        603.58        19.37 o
   6   3   7       1858.18       1886.02        59.65 o
   7   3   7       1355.23       1457.09        46.98 o
   8   3   7        381.73        422.33        20.99 o
   9   3   7        896.43        908.55        30.49 o
  10   3   7       1568.24       1567.79        43.86 o
  11   3   7       2021.48       1990.85        53.64 o
  12   3   7       1111.46       1149.97        45.08 o
  13   3   7        318.48        307.83        22.02 o
  14   3   7        814.81        742.70        34.73 o
  15   3   7       1490.02       1448.33        51.05 o
  16   3   7       1014.40       1093.27        51.56 o
  17   3   7        233.96        257.27        25.35 o
  18   3   7        655.70        658.66        36.02 o
  19   3   7        149.65        110.30        24.03 o
  20   3   7         69.29         71.00        34.84 o
  21   3   7        124.75        150.56        29.93 o
  22   3   7        246.82        253.75        36.18 o
  23   3   7         55.13         38.96        29.28 o
   1   4   7       2603.23       2540.92        50.28 o
   2   4   7        491.28        496.82        16.48 o
   3   4   7        755.27        721.80        20.56 o
   4   4   7        999.54       1018.95        25.19 o
   5   4   7        385.09        388.31        16.17 o
   6   4   7       1684.28       1682.89        43.89 o
   7   4   7        567.58        506.94        23.81 o
   8   4   7        536.05        567.33        30.45 o
   9   4   7         87.98        105.88        14.35 o
  10   4   7        131.50        137.17        18.14 o
  11   4   7        458.72        464.02        27.73 o
  12   4   7        563.64        554.49        35.34 o
  13   4   7       1734.59       1663.76        63.07 o
  14   4   7       2876.36       2639.38        88.29 o
  15   4   7         43.43          1.97        17.78 o
  16   4   7        572.43        550.22        51.09 o
  17   4   7         72.45        127.69        24.41 o
  18   4   7         63.43         56.95        26.45 o
  19   4   7        176.51        202.95        29.72 o
  20   4   7         81.62         84.86        27.11 o
  21   4   7         39.89         21.78        40.51 o
  22   4   7         34.17         58.69        30.77 o
   1   5   7        328.24        313.99        18.40 o
   2   5   7         52.54         53.24        10.00 o
   3   5   7         96.57        100.28        11.48 o
   4   5   7         75.58         82.70        14.14 o
   5   5   7        673.98        684.59        30.49 o
   6   5   7        248.93        248.45        20.62 o
   7   5   7         50.49         41.68        13.46 o
   8   5   7        120.36        124.46        17.76 o
   9   5   7       1325.31       1321.63        46.37 o
  10   5   7        310.23        265.02        27.30 o
  11   5   7         50.70         37.72        18.30 o
  12   5   7        268.44        268.65        28.95 o
  13   5   7         45.14         68.93        20.38 o
  14   5   7        162.76        215.51        33.46 o
  15   5   7       1496.13       1533.15        63.13 o
  16   5   7        165.55        126.46        25.26 o
  17   5   7        590.86        541.02        39.22 o
  18   5   7         35.58          4.13        28.92 o
  19   5   7         94.55        107.93        23.89 o
  20   5   7        627.90        680.59        99.82 o
  21   5   7        114.54        169.61        38.07 o
   1   6   7        890.85        893.69        32.12 o
   2   6   7        224.21        283.56        25.52 o
   3   6   7       2013.92       2043.56        68.11 o
   4   6   7        472.32        549.43        32.74 o
   5   6   7       1373.23       1366.82        52.93 o
   6   6   7       1092.66       1076.56        47.23 o
   7   6   7       1505.15       1565.99        59.93 o
   8   6   7        153.17        162.91        27.35 o
   9   6   7        252.63        316.42        28.74 o
  10   6   7        553.59        526.45        40.48 o
  11   6   7        799.86        747.73        41.59 o
  12   6   7        219.57        209.51        27.10 o
  13   6   7         24.46         23.72        18.96 o
  14   6   7         45.29         29.33        19.67 o
  15   6   7         48.13         43.89        21.03 o
  16   6   7         20.85         -4.45        19.12 o
  17   6   7         40.33         32.87        19.37 o
  18   6   7        217.49        179.45        28.60 o
  19   6   7        228.47        181.98        31.81 o
  20   6   7         23.33        103.51        54.54 o
   1   7   7          6.76         12.57        14.12 o
   2   7   7         45.59         45.55        17.75 o
   3   7   7       1454.75       1402.88        55.98 o
   4   7   7        432.77        454.02        31.18 o
   5   7   7       2402.73       2319.93        91.97 o
   6   7   7         26.89         27.31        19.49 o
   7   7   7        108.65        109.94        25.65 o
   8   7   7        277.65        300.43        49.30 o
   9   7   7         45.60         82.65        25.88 o
  10   7   7          9.24         26.09        20.69 o
  11   7   7        238.80        194.36        30.94 o
  12   7   7        191.39        195.88        61.91 o
  13   7   7        147.16        170.23        45.89 o
  14   7   7        406.31        337.73        41.42 o
  15   7   7        136.96         67.09        27.83 o
  16   7   7         54.49         67.96        28.24 o
  17   7   7         36.09         13.15        29.52 o
   1   8   7        559.82        575.89        51.14 o
   2   8   7        237.40        360.38        44.86 o
   3   8   7        123.14         92.70        24.80 o
   4   8   7         11.49          4.00        18.87 o
   5   8   7        145.31        146.04        28.57 o
   6   8   7       1451.53       1471.78       124.44 o
   7   8   7         24.57         33.33        22.85 o
   8   8   7        281.34        286.52        40.25 o
   9   8   7        185.74        145.56        29.09 o
  10   8   7         50.82         47.24        23.32 o
  11   8   7         96.73        111.73        28.40 o
  12   8   7         44.36         20.27        22.82 o
  13   8   7        724.08        712.14        56.30 o
  14   8   7         12.60        -37.25        37.25 o
   1   9   7        366.47        458.56        73.46 o
   2   9   7        585.85        722.34        85.70 o
   3   9   7        784.26        798.03        91.27 o
   4   9   7        159.57        146.92        47.86 o
   5   9   7        132.08        121.35        27.82 o
   6   9   7         10.21         -5.12        20.60 o
   7   9   7        366.08        311.78        72.44 o
   8   9   7        201.63        174.15        34.03 o
   9   9   7        143.55        168.18        35.53 o
  10   9   7        203.58        261.70        42.44 o
  11   9   7        134.41        177.59        94.61 o
   0   0   8        559.27        593.23        52.31 o
   2   0   8       1528.62       1461.72        51.94 o
   4   0   8      34058.83      33901.89       943.99 o
   6   0   8       1790.51       1792.72        77.21 o
   8   0   8       3713.72       4064.10       125.47 o
  10   0   8       1139.68       1179.08        48.41 o
  12   0   8        945.79        982.64        77.42 o
  14   0   8        957.36        905.35        57.75 o
  16   0   8        686.15        626.78        49.58 o
  18   0   8         13.78         26.73        42.85 o
  20   0   8        128.44         83.48        45.63 o
  22   0   8         28.76        -31.16        37.84 o
   0   1   8       5156.66       4784.85       140.94 o
   1   1   8       1689.91       1641.29        43.64 o
   2   1   8       2462.07       2358.25        57.08 o
   3   1   8       8840.35       8413.02       187.76 o
   4   1   8        713.66        699.57        23.32 o
   5   1   8       3577.48       3516.11        82.44 o
   6   1   8       4714.22       4608.76        98.48 o
   7   1   8        463.52        493.58        20.32 o
   8   1   8       1802.62       1911.16        47.16 o
   9   1   8       2788.66       3081.34        91.59 o
  10   1   8       1045.40       1105.98        36.75 o
  11   1   8        119.42        136.41        14.22 o
  12   1   8        394.23        406.27        23.47 o
  13   1   8        139.05        151.80        18.20 o
  14   1   8         61.98         86.50        15.86 o
  15   1   8         62.81         32.04        19.84 o
  16   1   8        425.34        388.75        33.76 o
  17   1   8          6.72         13.73        15.58 o
  18   1   8        223.58        210.07        30.69 o
  19   1   8        551.06        590.13        54.51 o
  20   1   8         69.85         31.18        23.02 o
  21   1   8         46.94         34.35        22.53 o
  22   1   8         13.41        -30.05        35.62 o
  23   1   8        190.56        357.28        66.78 o
  24   1   8         66.36          2.23        46.75 o
   0   2   8       2713.88       2527.78        81.41 o
   1   2   8        479.09        434.93        18.02 o
   2   2   8       2595.33       2603.38        57.04 o
   3   2   8         71.32         73.00         9.71 o
   4   2   8       2022.98       1991.83        46.32 o
   5   2   8       2310.10       2385.47        84.78 o
   6   2   8       1770.66       1808.01        48.63 o
   7   2   8       8251.20       8670.09       175.27 o
   8   2   8       1917.47       2023.95        49.69 o
   9   2   8        266.95        252.14        17.33 o
  10   2   8        403.24        370.87        20.70 o
  11   2   8        101.82        124.16        14.87 o
  12   2   8        179.59        173.20        16.66 o
  13   2   8        197.68        201.91        18.44 o
  14   2   8        837.13        800.81        31.80 o
  15   2   8        178.80        186.36        18.58 o
  16   2   8       1355.62       1452.97        49.21 o
  17   2   8        575.81        549.00        51.50 o
  18   2   8        414.43        402.30        28.80 o
  19   2   8         65.57         74.07        27.93 o
  20   2   8        260.02        213.59        78.47 o
  21   2   8        230.61        110.24        31.87 o
  22   2   8         96.72        139.76        32.31 o
  23   2   8       1009.02       1047.77       185.32 o
  24   2   8        139.54        157.08        44.34 o
   0   3   8      11472.46      12257.12       347.54 o
   1   3   8       3253.12       3477.58        76.49 o
   2   3   8       1319.04       1321.77        31.51 o
   3   3   8        128.13        126.67        10.30 o
   4   3   8        532.85        524.71        17.93 o
   5   3   8       2340.64       2375.11        46.67 o
   6   3   8        130.40        158.52        11.76 o
   7   3   8        832.70        869.43        28.64 o
   8   3   8       4224.42       4448.04        97.94 o
   9   3   8        855.69        860.06        31.11 o
  10   3   8        146.01        148.63        17.32 o
  11   3   8        160.70        195.19        18.94 o
  12   3   8        732.79        703.44        32.52 o
  13   3   8         83.89        101.75        18.08 o
  14   3   8         39.88         23.64        17.67 o
  15   3   8        554.02        594.51        35.55 o
  16   3   8        179.93        174.84        25.73 o
  17   3   8       1158.40       1094.74        62.97 o
  18   3   8        575.65        608.15        80.00 o
  19   3   8        158.75        150.43        25.27 o
  20   3   8         53.08          0.04        31.47 o
  21   3   8         12.03          0.80        21.52 o
  22   3   8        130.96         74.68        28.89 o
  23   3   8         14.36         -0.41        37.61 o
   0   4   8       1400.68       1520.87        46.88 o
   1   4   8        546.00        581.17        27.86 o
   2   4   8        275.83        251.25        14.02 o
   3   4   8        807.70        815.47        24.11 o
   4   4   8        305.12        310.27        16.64 o
   5   4   8       1608.62       1607.20        52.65 o
   6   4   8        253.45        303.57        20.78 o
   7   4   8        729.08        682.01        29.83 o
   8   4   8        967.68        965.70        36.85 o
   9   4   8        872.02        880.45        35.44 o
  10   4   8       1187.96       1220.54        44.02 o
  11   4   8       3946.63       3897.49       101.72 o
  12   4   8       1648.95       1577.46        59.86 o
  13   4   8        304.59        302.82        34.86 o
  14   4   8        226.60        202.73        26.87 o
  15   4   8        267.07        248.28        28.73 o
  16   4   8        466.24        451.83        36.43 o
  17   4   8         13.38          8.17        18.33 o
  18   4   8        213.06        235.03        30.15 o
  19   4   8          1.07        -18.53        18.53 o
  20   4   8         59.88         50.03        21.83 o
  21   4   8        123.97         85.61        32.77 o
  22   4   8         86.81         57.36        30.64 o
   0   5   8       1001.96       1015.83        45.70 o
   1   5   8        729.85        725.10        26.68 o
   2   5   8       1102.75       1052.37        33.57 o
   3   5   8        379.18        383.62        31.20 o
   4   5   8       1032.07       1090.91        85.95 o
   5   5   8        358.24        339.09        22.57 o
   6   5   8        754.44        715.23        31.29 o
   7   5   8        102.57         99.73        16.05 o
   8   5   8        591.34        625.01        30.62 o
   9   5   8       1373.75       1303.02        46.56 o
  10   5   8       1190.39       1127.21        49.38 o
  11   5   8       1163.41       1164.09        51.21 o
  12   5   8        610.57        612.15        38.09 o
  13   5   8        171.59        172.05        25.49 o
  14   5   8        786.94        724.46        41.99 o
  15   5   8         66.88         80.37        22.22 o
  16   5   8        252.13        234.70        30.18 o
  17   5   8        487.79        488.52        56.36 o
  18   5   8        513.21        523.22        63.46 o
  19   5   8        271.02        264.59        31.71 o
  20   5   8         12.33         45.97        23.01 o
  21   5   8         36.31          4.24        29.17 o
   0   6   8        290.56        257.10        27.18 o
   1   6   8        685.01        652.28        27.02 o
   2   6   8        240.30        275.00        26.44 o
   3   6   8        305.34        339.60        32.01 o
   4   6   8        432.98        452.58        30.41 o
   5   6   8       2837.12       2858.00        89.07 o
   6   6   8        619.95        645.05        49.48 o
   7   6   8        929.54       1027.09        45.68 o
   8   6   8        656.17        685.72        46.09 o
   9   6   8         64.75         74.37        24.62 o
  10   6   8       1083.38       1037.42        59.47 o
  11   6   8        865.66        863.25        54.07 o
  12   6   8        483.51        409.13        42.13 o
  13   6   8        100.94        102.81        28.31 o
  14   6   8        456.94        475.44        59.86 o
  15   6   8        221.22        184.06        26.82 o
  16   6   8        142.28        107.54        35.18 o
  17   6   8        120.21        130.68        22.56 o
  18   6   8         58.35         96.35        26.15 o
  19   6   8        460.20        464.07        41.92 o
   0   7   8        113.16        131.33        45.63 o
   1   7   8        266.86        333.81        38.72 o
   2   7   8        500.55        504.38        32.05 o
   3   7   8       1146.18       1047.76        59.60 o
   4   7   8       1378.39       1373.41        55.55 o
   5   7   8       1253.54       1352.92        55.17 o
   6   7   8         88.80         55.92        22.53 o
   7   7   8          8.58         14.98        20.86 o
   8   7   8         64.33         54.77        23.73 o
   9   7   8        116.70        101.19        30.67 o
  10   7   8         83.53        100.66        26.41 o
  11   7   8         32.32         62.55        25.20 o
  12   7   8        301.15        244.81        35.53 o
  13   7   8         16.01         11.52        24.59 o
  14   7   8        254.16        225.73        60.55 o
  15   7   8        171.73        190.43        34.73 o
  16   7   8          9.52         13.53        28.23 o
  17   7   8        573.31        533.96        54.74 o
   0   8   8       1055.21        986.12        97.94 o
   1   8   8        282.46        364.51        45.25 o
   2   8   8        209.76        227.61        39.26 o
   3   8   8         83.72         84.92        21.39 o
   4   8   8         55.45         50.04        22.17 o
   5   8   8        117.53        104.99        24.13 o
   6   8   8        385.49        314.53        37.82 o
   7   8   8        587.36        568.51        51.89 o
   8   8   8        249.66        231.63        49.87 o
   9   8   8         99.35         83.62        47.19 o
  10   8   8         81.26         84.56        27.14 o
  11   8   8         46.72         24.47        24.53 o
  12   8   8          8.85         46.07        25.98 o
  13   8   8         84.23         24.31        39.65 o
  14   8   8        132.11         73.54        34.00 o
   0   9   8         27.03         41.18        45.63 o
   1   9   8         92.75        175.86        51.20 o
   2   9   8        166.85        268.23        60.10 o
   3   9   8        409.70        405.13        80.14 o
   4   9   8        567.27        461.90        84.59 o
   5   9   8        367.49        391.78        76.80 o
   6   9   8         30.39         -7.76        23.39 o
   7   9   8         85.86         52.25        34.64 o
   8   9   8         28.48         22.22        27.65 o
   9   9   8          6.10          8.67        30.75 o
  10   9   8         34.21         23.40        31.74 o
   2   0   9        987.62        883.77        38.21 o
   4   0   9        704.12        682.04        52.94 o
   6   0   9       8824.31       8773.05       257.98 o
   8   0   9        693.93        721.48        40.20 o
  10   0   9       1104.71       1242.78        53.41 o
  12   0   9         10.40         10.03        15.35 o
  14   0   9         59.82         50.45        29.49 o
  16   0   9        445.93        335.68        77.91 o
  18   0   9       1236.42       1277.10       122.99 o
  20   0   9        369.46        401.78        50.76 o
  22   0   9         16.01         66.78        42.29 o
   1   1   9         96.62         70.17        10.34 o
   2   1   9       1224.70       1204.32        32.20 o
   3   1   9        236.16        258.53        17.44 o
   4   1   9        155.10        162.30        13.40 o
   5   1   9        765.62        752.03        33.52 o
   6   1   9        742.19        759.32        29.28 o
   7   1   9      17419.00      16898.10       339.37 o
   8   1   9       1383.35       1387.88        38.12 o
   9   1   9        114.47        130.31        13.82 o
  10   1   9        792.55        793.04        27.52 o
  11   1   9         75.49         68.46        12.76 o
  12   1   9        684.15        758.71        32.12 o
  13   1   9         83.71         73.31        16.46 o
  14   1   9        283.31        325.35        24.16 o
  15   1   9        170.01        251.22        22.50 o
  16   1   9       1482.27       1501.45        58.06 o
  17   1   9        129.14        146.57        23.13 o
  18   1   9        410.44        452.81        37.91 o
  19   1   9        293.72        217.18        30.71 o
  20   1   9        131.40        116.56        28.18 o
  21   1   9        113.10         73.87        25.36 o
  22   1   9         76.60         79.02        46.75 o
  23   1   9        127.14        163.61        51.20 o
  24   1   9         49.92         83.48        48.97 o
   1   2   9        354.27        357.53        16.97 o
   2   2   9        376.53        391.97        18.97 o
   3   2   9       5889.21       6080.13       124.39 o
   4   2   9       1616.72       1752.06        47.73 o
   5   2   9       2345.17       2344.07        60.80 o
   6   2   9         15.77         29.33        10.67 o
   7   2   9       2844.53       2917.47        73.93 o
   8   2   9         34.30         49.32        10.89 o
   9   2   9        118.03        107.65        17.57 o
  10   2   9        498.50        559.32        36.34 o
  11   2   9         41.31         48.39        14.27 o
  12   2   9       1067.10       1149.41        40.93 o
  13   2   9       1724.39       1609.37        52.75 o
  14   2   9        392.55        417.80        30.43 o
  15   2   9        429.05        504.87        29.08 o
  16   2   9        309.38        324.36        25.98 o
  17   2   9        116.29         93.60        20.38 o
  18   2   9        241.01        269.28        43.01 o
  19   2   9        158.69        123.89        27.41 o
  20   2   9        218.99        271.51        33.92 o
  21   2   9         79.96         42.56        29.63 o
  22   2   9        329.41        293.58        52.87 o
  23   2   9         40.38         56.21        42.15 o
   1   3   9       1345.77       1409.87        46.41 o
   2   3   9       5370.72       5618.45       108.03 o
   3   3   9        608.50        648.85        20.50 o
   4   3   9        101.35         83.43         9.69 o
   5   3   9        880.27        920.99        25.01 o
   6   3   9        357.15        401.81        21.23 o
   7   3   9        501.02        532.79        32.52 o
   8   3   9        158.98        193.40        17.51 o
   9   3   9        793.75        811.45        32.26 o
  10   3   9       1341.65       1372.69        50.83 o
  11   3   9        211.29        179.22        22.36 o
  12   3   9       1716.20       1786.71        64.12 o
  13   3   9        842.19        763.74        40.24 o
  14   3   9        848.46        881.13        64.64 o
  15   3   9        101.85         92.36        27.03 o
  16   3   9        125.05         89.62        28.20 o
  17   3   9        243.41        205.45        30.86 o
  18   3   9        171.09        166.94        26.59 o
  19   3   9         96.19        106.19        23.93 o
  20   3   9        189.51        213.92        34.12 o
  21   3   9         25.98         56.42        26.28 o
  22   3   9        142.31        116.11        30.48 o
  23   3   9         25.19        145.33        37.77 o
   1   4   9       1259.11       1306.72        36.59 o
   2   4   9        618.31        599.08        20.05 o
   3   4   9         65.67         60.33         9.43 o
   4   4   9        236.74        242.79        16.47 o
   5   4   9        374.67        371.08        21.95 o
   6   4   9       1147.56       1066.70        38.17 o
   7   4   9       1725.79       1712.81        52.09 o
   8   4   9        930.71        944.65        36.62 o
   9   4   9        543.78        548.66        28.47 o
  10   4   9        502.06        528.87        29.26 o
  11   4   9        594.00        568.63        30.81 o
  12   4   9        846.85        803.50        37.26 o
  13   4   9       1230.14       1144.21        51.16 o
  14   4   9         27.14         16.33        18.17 o
  15   4   9        163.98        143.87        24.84 o
  16   4   9        284.32        312.82        32.43 o
  17   4   9        154.42        156.84        34.22 o
  18   4   9         51.29         35.23        20.10 o
  19   4   9        164.81        163.23        27.02 o
  20   4   9         92.51         48.83        22.37 o
  21   4   9        127.73        100.53        30.28 o
  22   4   9        119.12         38.52        37.67 o
   1   5   9        758.42        758.30        27.80 o
   2   5   9        855.08        831.77        29.19 o
   3   5   9       2265.77       2266.01        84.98 o
   4   5   9        348.86        325.60        29.90 o
   5   5   9        141.17        163.60        20.97 o
   6   5   9        529.57        498.32        31.21 o
   7   5   9        148.31        155.51        21.23 o
   8   5   9        305.58        216.57        24.96 o
   9   5   9        505.52        492.55        45.03 o
  10   5   9         60.92         67.94        19.44 o
  11   5   9        864.53        852.45        43.26 o
  12   5   9        173.96        168.55        25.63 o
  13   5   9        393.63        397.47        35.18 o
  14   5   9        477.92        418.54        46.11 o
  15   5   9        498.75        437.05        35.81 o
  16   5   9        712.70        721.21        43.49 o
  17   5   9          0.26         -5.13        18.27 o
  18   5   9          8.26          7.81        19.04 o
  19   5   9          3.26         -1.28        21.66 o
  20   5   9        151.90        134.00        28.24 o
  21   5   9        195.87        279.61        69.01 o
   1   6   9        342.96        387.77        27.20 o
   2   6   9         31.90         30.48        19.08 o
   3   6   9        106.29        118.86        20.46 o
   4   6   9        876.59        959.72        43.26 o
   5   6   9        708.08        736.41        40.00 o
   6   6   9        748.92        671.88        39.41 o
   7   6   9         60.26         39.72        17.93 o
   8   6   9        381.53        362.28        37.79 o
   9   6   9        193.94        125.45        31.82 o
  10   6   9        486.09        454.48        52.64 o
  11   6   9        546.49        617.38        47.04 o
  12   6   9         46.04          7.96        23.24 o
  13   6   9        332.52        289.55        37.63 o
  14   6   9        299.65        312.17        46.30 o
  15   6   9          3.55          2.79        22.41 o
  16   6   9         51.76         11.61        19.57 o
  17   6   9         52.94         -5.89        21.15 o
  18   6   9        362.43        356.57        44.81 o
  19   6   9        150.94        168.64        37.74 o
   1   7   9         50.91         43.88        22.67 o
   2   7   9        556.63        572.65        33.84 o
   3   7   9        822.01        808.04        41.11 o
   4   7   9        152.69        203.93        24.88 o
   5   7   9        609.32        589.37        42.41 o
   6   7   9       1541.29       1494.08        70.97 o
   7   7   9        373.67        359.41        39.17 o
   8   7   9          7.60        -18.74        19.63 o
   9   7   9         28.03         34.65        23.12 o
  10   7   9        112.28        115.64        35.13 o
  11   7   9        142.08        179.83        51.79 o
  12   7   9        635.51        559.78        47.00 o
  13   7   9         78.00         85.13        29.00 o
  14   7   9        146.56        148.54        47.34 o
  15   7   9         53.17         66.40        29.07 o
  16   7   9         69.69         70.93        30.93 o
  17   7   9        323.57        397.34        86.81 o
   1   8   9        771.22        769.15        60.90 o
   2   8   9         11.68         18.25        25.50 o
   3   8   9         35.17         -4.10        65.11 o
   4   8   9        222.31        248.04        32.88 o
   5   8   9         80.59         34.92        25.35 o
   6   8   9        481.69        532.47        45.54 o
   7   8   9         29.53         14.31        21.98 o
   8   8   9         90.38         39.08        24.11 o
   9   8   9         85.24         16.92        24.34 o
  10   8   9        213.79        120.15        45.37 o
  11   8   9          6.84          0.18        23.71 o
  12   8   9        355.09        357.76        44.26 o
  13   8   9        143.83        155.08        35.98 o
  14   8   9         51.71         94.07        44.92 o
   1   9   9        311.62        394.00        74.57 o
   2   9   9        194.35        258.22        63.44 o
   3   9   9         86.45        186.99        56.76 o
   4   9   9        272.98        351.71        75.68 o
   5   9   9        231.38        254.88        67.89 o
   6   9   9        184.78        204.94        43.59 o
   7   9   9         13.11         -6.71        36.73 o
   8   9   9          2.72         45.40        36.67 o
   9   9   9         38.33         18.14        30.03 o
  10   9   9         42.25         86.81        51.20 o
   0   0  10        397.63        330.56        44.52 o
   2   0  10       2576.13       2529.60        82.59 o
   4   0  10       4363.41       4385.37       134.24 o
   6   0  10       6158.45       6233.77       186.67 o
   8   0  10       2499.26       2786.21        93.08 o
  10   0  10        459.85        493.76        32.15 o
  12   0  10         17.27         20.14        16.55 o
  14   0  10        610.46        609.03        49.15 o
  16   0  10        228.18        241.47        43.41 o
  18   0  10         59.60         69.65        31.08 o
  20   0  10        111.72        157.00        36.59 o
  22   0  10        528.09        606.59        82.36 o
   0   1  10       7160.37       7532.99       216.95 o
   1   1  10        106.32        126.64        11.78 o
   2   1  10        355.59        361.33        19.71 o
   3   1  10        737.01        750.15        32.72 o
   4   1  10         21.43          8.22        10.52 o
   5   1  10       1190.56       1170.98        33.76 o
   6   1  10       2698.99       2710.97        63.73 o
   7   1  10         38.76         37.12        10.55 o
   8   1  10       3012.56       2940.34        76.40 o
   9   1  10        785.86        731.89        29.53 o
  10   1  10          7.02         10.25        11.00 o
  11   1  10        146.18        163.77        18.43 o
  12   1  10         32.38         31.82        14.26 o
  13   1  10         54.54         52.62        15.39 o
  14   1  10        136.62        133.81        21.84 o
  15   1  10        152.16        172.94        20.61 o
  16   1  10       3061.21       3023.20       213.14 o
  17   1  10        258.90        189.76        26.41 o
  18   1  10        382.26        418.62        33.19 o
  19   1  10         32.24         18.06        21.78 o
  20   1  10        416.51        417.86        78.29 o
  21   1  10        140.95        175.02        33.25 o
  22   1  10         62.07        119.00        28.42 o
  23   1  10         83.00         80.14        47.86 o
  24   1  10         18.00         69.01        52.31 o
   0   2  10        115.72         71.33        16.55 o
   1   2  10        108.19        120.70        12.20 o
   2   2  10        827.44        815.54        30.45 o
   3   2  10       1430.67       1408.65        41.15 o
   4   2  10       1377.26       1444.18        54.49 o
   5   2  10       2465.72       2428.43        65.13 o
   6   2  10       2556.19       2631.70        67.40 o
   7   2  10         43.66         49.32        12.12 o
   8   2  10        954.23        931.80        44.54 o
   9   2  10       1584.95       1508.26        62.33 o
  10   2  10        293.25        317.99        23.45 o
  11   2  10       1593.32       1658.98        51.40 o
  12   2  10       1491.08       1552.78        50.88 o
  13   2  10        529.86        522.67        29.03 o
  14   2  10        609.65        649.49        51.49 o
  15   2  10         50.18         55.16        16.54 o
  16   2  10        100.29        138.50        19.88 o
  17   2  10        522.20        565.31        37.46 o
  18   2  10        276.19        321.14        54.97 o
  19   2  10         31.16         -0.04        22.55 o
  20   2  10         35.97         16.73        38.57 o
  21   2  10         65.63         -9.38        37.84 o
  22   2  10        597.49        657.79        89.04 o
  23   2  10        458.86        566.80        65.78 o
   0   3  10        842.72        862.67        68.71 o
   1   3  10       1310.94       1277.56        36.64 o
   2   3  10        494.98        515.59        26.24 o
   3   3  10        953.81       1018.50        27.07 o
   4   3  10        240.42        251.27        13.92 o
   5   3  10        758.62        796.72        37.58 o
   6   3  10        230.35        252.06        16.58 o
   7   3  10         87.83        125.40        18.53 o
   8   3  10       1706.10       1696.57        66.19 o
   9   3  10        903.27        904.00        41.50 o
  10   3  10       6469.77       6418.32       171.58 o
  11   3  10       4874.42       4896.05       138.91 o
  12   3  10        969.41       1014.49        45.98 o
  13   3  10         37.13         87.88        19.87 o
  14   3  10       1013.99       1022.67        60.89 o
  15   3  10        747.43        833.64        50.90 o
  16   3  10        292.13        293.02        35.61 o
  17   3  10        324.98        333.07        37.78 o
  18   3  10         58.93         40.45        23.52 o
  19   3  10        430.15        411.79        35.67 o
  20   3  10          1.31          7.30        23.37 o
  21   3  10          8.92         25.39        25.20 o
  22   3  10         17.11        -12.93        26.20 o
  23   3  10         78.79         63.44        58.99 o
   0   4  10       4930.92       4977.11       149.87 o
   1   4  10       3178.50       3114.57        72.75 o
   2   4  10        842.99        848.98        28.40 o
   3   4  10        470.30        423.94        19.90 o
   4   4  10        937.61        908.84        34.03 o
   5   4  10       1794.19       1741.27        61.83 o
   6   4  10        253.92        241.50        20.56 o
   7   4  10        261.64        287.90        26.04 o
   8   4  10       3286.97       3196.16        86.75 o
   9   4  10         81.25         75.05        21.31 o
  10   4  10        884.73        901.57        37.74 o
  11   4  10       1726.05       1569.56        53.78 o
  12   4  10         36.71         25.87        16.02 o
  13   4  10        752.98        740.84        41.19 o
  14   4  10        741.75        759.22        42.20 o
  15   4  10        124.99        124.78        24.29 o
  16   4  10        625.52        643.81        48.84 o
  17   4  10         87.39        117.15        32.37 o
  18   4  10         17.86          1.38        19.61 o
  19   4  10         25.88         24.12        24.74 o
  20   4  10         19.86         36.06        21.83 o
  21   4  10          9.83         47.35        27.92 o
  22   4  10        187.39         88.09        48.59 o
   0   5  10        240.00        256.56        26.41 o
   1   5  10       1560.08       1610.09        50.60 o
   2   5  10         10.06         31.74        12.55 o
   3   5  10        103.08         85.71        18.18 o
   4   5  10        122.82        121.97        20.25 o
   5   5  10       1194.21       1146.55        47.78 o
   6   5  10        313.16        350.39        27.97 o
   7   5  10        396.88        397.61        31.24 o
   8   5  10        265.38        282.12        27.29 o
   9   5  10        360.45        393.23        31.89 o
  10   5  10        374.23        392.95        31.25 o
  11   5  10        408.13        390.90        38.42 o
  12   5  10         53.25         48.12        24.38 o
  13   5  10        225.85        264.73        29.66 o
  14   5  10        130.58        153.90        26.17 o
  15   5  10         86.63         77.42        21.21 o
  16   5  10         68.04         69.93        20.22 o
  17   5  10         69.99         87.99        26.97 o
  18   5  10         48.85         38.08        26.51 o
  19   5  10         38.59         62.12        23.15 o
  20   5  10        143.52        143.93        29.68 o
   0   6  10        413.97        429.42        45.08 o
   1   6  10        168.28        160.41        29.08 o
   2   6  10        313.91        355.10        28.76 o
   3   6  10        421.91        425.81        30.15 o
   4   6  10       1289.96       1247.29        67.91 o
   5   6  10         54.69         60.68        18.76 o
   6   6  10        128.52        119.02        21.74 o
   7   6  10       2717.74       2599.74        86.57 o
   8   6  10        237.51        270.94        28.80 o
   9   6  10        350.75        334.50        38.75 o
  10   6  10         33.63         39.60        23.91 o
  11   6  10        461.29        431.60        47.95 o
  12   6  10        169.55        180.02        32.34 o
  13   6  10         28.12         25.55        23.40 o
  14   6  10         62.78         43.12        29.45 o
  15   6  10        111.46        127.66        47.04 o
  16   6  10         77.95         32.50        24.88 o
  17   6  10          7.63         12.47        23.55 o
  18   6  10        169.16        193.20        37.78 o
   0   7  10       1929.39       1842.03       138.01 o
   1   7  10        193.07        192.58        37.38 o
   2   7  10        354.07        421.12        42.67 o
   3   7  10         20.95        -10.28        28.04 o
   4   7  10        465.68        438.31        46.81 o
   5   7  10       1672.04       1643.15        63.63 o
   6   7  10         12.12         19.64        19.58 o
   7   7  10        239.44        157.76        73.91 o
   8   7  10        130.10         97.79        26.89 o
   9   7  10        204.54        223.04        32.58 o
  10   7  10        246.83        173.82        30.06 o
  11   7  10         13.73         28.54        24.50 o
  12   7  10        112.59         89.42        29.29 o
  13   7  10         91.25         74.27        28.96 o
  14   7  10         44.65         27.42        28.87 o
  15   7  10         30.10         57.32        29.93 o
  16   7  10         15.44         39.29        30.86 o
   0   8  10         87.09         61.22        42.29 o
   1   8  10        807.85        843.66        66.22 o
   2   8  10         93.72        107.35        31.36 o
   3   8  10        152.75        138.92        34.39 o
   4   8  10         66.70         99.06        28.33 o
   5   8  10        254.66        253.05        34.17 o
   6   8  10        311.82        368.62        39.80 o
   7   8  10        123.84         98.36        25.67 o
   8   8  10        329.44        280.75        36.33 o
   9   8  10        198.87        173.32        31.27 o
  10   8  10         82.30         88.63        27.11 o
  11   8  10         30.66          7.34        28.44 o
  12   8  10         78.15         23.24        28.89 o
  13   8  10        295.31        280.37        60.31 o
   0   9  10        302.35        359.50        74.57 o
   1   9  10         81.80        141.68        43.55 o
   2   9  10        381.74        491.95        84.59 o
   3   9  10        311.71        302.74        72.35 o
   4   9  10        486.13        549.83        89.04 o
   5   9  10        609.45        710.10       102.40 o
   6   9  10        127.84        154.71        74.57 o
   7   9  10        232.83        297.88        59.38 o
   8   9  10        134.08        152.77        36.48 o
   9   9  10        102.03         29.99        46.19 o
   2   0  11       6700.86       6557.69       212.79 o
   4   0  11       1433.15       1501.49        56.86 o
   6   0  11        894.30        839.45        81.38 o
   8   0  11       4681.91       5040.95       153.93 o
  10   0  11        132.15        132.51        21.33 o
  12   0  11         24.93         54.43        19.38 o
  14   0  11        138.11        245.94        55.09 o
  16   0  11        762.38        754.23        59.42 o
  18   0  11         74.77         72.14        52.31 o
  20   0  11        355.48        390.05       122.43 o
  22   0  11        208.16        320.55        64.55 o
   1   1  11       3194.90       3088.31        70.63 o
   2   1  11        369.06        413.79        21.30 o
   3   1  11        318.02        306.85        19.85 o
   4   1  11       1063.11       1009.15        34.53 o
   5   1  11        550.90        553.99        36.92 o
   6   1  11        632.38        696.26        25.47 o
   7   1  11       1242.28       1246.43        56.25 o
   8   1  11        298.14        288.58        19.08 o
   9   1  11        715.28        716.27        29.13 o
  10   1  11       4734.85       4774.11       113.40 o
  11   1  11        864.83        875.66        45.77 o
  12   1  11        766.10        772.90        42.58 o
  13   1  11        118.99        128.41        18.67 o
  14   1  11       1411.26       1421.55        49.10 o
  15   1  11        434.30        526.12        83.22 o
  16   1  11        769.91        771.21        41.43 o
  17   1  11        202.88        193.24        31.17 o
  18   1  11          0.03          2.08        17.79 o
  19   1  11         26.38         33.84        23.97 o
  20   1  11        308.52        243.62        43.67 o
  21   1  11         89.40         60.44        25.31 o
  22   1  11        202.49        240.98        34.43 o
  23   1  11         30.69          7.79        46.75 o
   1   2  11       3736.41       3795.25        84.00 o
   2   2  11        614.95        644.10        23.03 o
   3   2  11        348.33        340.66        23.23 o
   4   2  11        185.65        154.79        15.73 o
   5   2  11       1393.13       1386.47        42.54 o
   6   2  11        559.53        568.69        33.04 o
   7   2  11        600.68        612.95        27.13 o
   8   2  11        316.94        315.63        20.35 o
   9   2  11        186.79        203.97        22.59 o
  10   2  11       1016.91        985.37        52.85 o
  11   2  11       1275.09       1355.41        46.49 o
  12   2  11        733.09        766.65        34.47 o
  13   2  11        138.07        138.18        19.87 o
  14   2  11        492.69        499.83        29.66 o
  15   2  11         30.35         57.19        17.09 o
  16   2  11        360.98        444.29        29.17 o
  17   2  11         26.97         24.26        22.41 o
  18   2  11        324.83        318.84        38.28 o
  19   2  11         26.09         -5.18        21.51 o
  20   2  11         88.67         55.19        33.73 o
  21   2  11          8.95         21.56        30.27 o
  22   2  11        202.96        179.25       114.64 o
  23   2  11          6.59        -35.90        35.90 o
   1   3  11        142.48        158.75        13.74 o
   2   3  11         77.90         78.23        11.24 o
   3   3  11         51.17         64.95         9.31 o
   4   3  11        509.12        530.10        23.84 o
   5   3  11        131.13        135.03        13.53 o
   6   3  11        103.02         74.58        12.89 o
   7   3  11        561.84        528.58        39.68 o
   8   3  11       1575.41       1541.99        56.65 o
   9   3  11       2765.81       2849.21        88.73 o
  10   3  11       1051.81       1055.61        46.62 o
  11   3  11        531.55        617.47        35.96 o
  12   3  11        934.75        943.96        45.98 o
  13   3  11         62.65         25.09        22.81 o
  14   3  11        169.13        152.62        23.29 o
  15   3  11         76.52         51.25        23.19 o
  16   3  11        153.72        147.97        29.05 o
  17   3  11         60.55         52.54        32.58 o
  18   3  11         53.39        115.46        42.95 o
  19   3  11         38.91         -7.89        25.65 o
  20   3  11         52.22         81.42        27.05 o
  21   3  11        152.87        101.91        61.50 o
  22   3  11         35.98          1.91        28.36 o
   1   4  11        412.54        390.22        24.32 o
   2   4  11        622.92        618.34        24.16 o
   3   4  11        260.82        253.74        20.00 o
   4   4  11        414.90        399.55        23.35 o
   5   4  11        304.06        298.39        26.15 o
   6   4  11        987.68        958.57        42.94 o
   7   4  11       1447.14       1479.06        55.73 o
   8   4  11        524.35        545.12        29.10 o
   9   4  11        563.47        609.49        38.66 o
  10   4  11        463.43        434.58        28.31 o
  11   4  11       2125.73       2229.84        77.19 o
  12   4  11        324.15        309.39        28.94 o
  13   4  11       2075.73       1920.21        86.66 o
  14   4  11        436.90        417.77        34.38 o
  15   4  11        499.72        455.69        35.41 o
  16   4  11          5.35         13.20        19.23 o
  17   4  11         61.39         74.91        22.90 o
  18   4  11         70.26         36.35        21.24 o
  19   4  11        201.08        154.80        27.10 o
  20   4  11         56.97         99.64        40.64 o
  21   4  11         35.45         50.97        31.49 o
   1   5  11        361.85        350.41        23.46 o
   2   5  11         79.69         87.96        15.53 o
   3   5  11          1.86          2.12        14.74 o
   4   5  11         20.08         21.64        15.43 o
   5   5  11        288.82        301.20        34.42 o
   6   5  11        124.30        150.28        21.26 o
   7   5  11        677.96        637.14        37.24 o
   8   5  11        459.61        461.03        36.54 o
   9   5  11        950.81        988.02        47.36 o
  10   5  11       1904.36       1958.98        70.82 o
  11   5  11        270.07        282.72        48.80 o
  12   5  11         23.70        -21.90        21.90 o
  13   5  11        441.87        419.17        51.26 o
  14   5  11         25.76        -11.29        21.12 o
  15   5  11        193.71        201.01        32.09 o
  16   5  11        382.56        357.24        55.62 o
  17   5  11         71.45         84.08        23.65 o
  18   5  11        139.45        137.22        31.71 o
  19   5  11         16.06         25.11        26.32 o
  20   5  11         95.83        131.61        46.37 o
   1   6  11         23.08         20.99        16.24 o
   2   6  11        725.64        703.17        37.60 o
   3   6  11        788.59        793.05        40.20 o
   4   6  11        156.58        173.11        23.79 o
   5   6  11         26.33         76.82        19.01 o
   6   6  11       3692.65       3697.62       112.63 o
   7   6  11        896.75        929.35        45.99 o
   8   6  11        572.88        624.31        48.17 o
   9   6  11        533.05        470.36        42.31 o
  10   6  11         46.90         67.55        26.11 o
  11   6  11        481.48        516.15        45.18 o
  12   6  11        482.63        517.49        62.42 o
  13   6  11        346.27        361.83        47.72 o
  14   6  11        266.61        309.71        39.24 o
  15   6  11         15.06         19.63        23.73 o
  16   6  11        200.29        162.67        34.15 o
  17   6  11         82.79         83.47        45.39 o
  18   6  11         27.23          9.46        30.14 o
   1   7  11         61.46         56.67        27.53 o
   2   7  11        155.55        136.66        26.85 o
   3   7  11        338.43        324.19        31.02 o
   4   7  11         51.63         52.49        22.76 o
   5   7  11        994.58       1065.67        49.16 o
   6   7  11        448.71        538.04        36.28 o
   7   7  11        609.88        668.02        47.77 o
   8   7  11        101.62         75.19        27.32 o
   9   7  11         16.37          5.99        21.68 o
  10   7  11        293.55        275.15        37.98 o
  11   7  11        247.86        185.77        33.33 o
  12   7  11        136.15         81.02        30.28 o
  13   7  11         93.48         85.25        30.59 o
  14   7  11         33.79         21.45        27.09 o
  15   7  11        134.76        141.55        37.42 o
  16   7  11         91.94         93.47        44.21 o
   1   8  11         86.63        104.07        33.05 o
   2   8  11         17.41          6.12        38.96 o
   3   8  11        126.45        148.89        35.80 o
   4   8  11        246.14        314.98        67.89 o
   5   8  11        209.07        210.82        39.27 o
   6   8  11        384.63        394.53        47.62 o
   7   8  11         97.58         64.80        24.53 o
   8   8  11        424.57        490.72        43.66 o
   9   8  11         93.67         76.63        27.98 o
  10   8  11        245.62        272.93        39.93 o
  11   8  11        198.20        152.69        35.53 o
  12   8  11        161.76        233.98        40.99 o
  13   8  11         23.05         45.41        40.75 o
   1   9  11        184.10        175.13        44.11 o
   2   9  11         75.12         79.02        52.31 o
   3   9  11        206.16        302.74        74.57 o
   4   9  11        165.89        220.38        73.46 o
   5   9  11         71.29        102.40        64.55 o
   6   9  11         31.25        123.54        76.80 o
   7   9  11        100.35         31.48        39.08 o
   8   9  11         46.11         84.88        36.94 o
   0   0  12        394.10        434.07        51.20 o
   2   0  12        407.95        426.28        51.42 o
   4   0  12       6035.52       6009.20       183.17 o
   6   0  12       2719.43       2609.77       130.33 o
   8   0  12        420.18        441.94        31.15 o
  10   0  12        108.20        119.07        21.46 o
  12   0  12         51.14         37.77        19.12 o
  14   0  12        190.36        186.42        35.65 o
  16   0  12        811.89        774.44        76.24 o
  18   0  12        456.35        368.40        49.15 o
  20   0  12        210.83        269.35        43.41 o
  22   0  12        160.02        192.55        53.42 o
   0   1  12        804.51        768.03        41.44 o
   1   1  12       2180.54       2111.30        51.91 o
   2   1  12        270.55        308.64        20.10 o
   3   1  12         34.37         39.04        11.96 o
   4   1  12        551.51        561.29        25.00 o
   5   1  12         92.53         88.32        14.09 o
   6   1  12       1092.30       1061.47        33.49 o
   7   1  12        950.26        980.05        31.86 o
   8   1  12        779.37        744.10        35.68 o
   9   1  12       1507.51       1547.05        43.23 o
  10   1  12        145.65        148.61        16.07 o
  11   1  12        236.85        201.61        20.07 o
  12   1  12        506.48        531.03        36.61 o
  13   1  12         34.91         19.01        14.58 o
  14   1  12        467.19        435.32        28.52 o
  15   1  12         83.57         65.07        19.98 o
  16   1  12        208.19        154.05        24.26 o
  17   1  12        175.32        119.17        24.33 o
  18   1  12        193.70        162.92        29.24 o
  19   1  12         55.32         66.88        23.45 o
  20   1  12         38.61         50.75        24.37 o
  21   1  12        141.33        128.64        29.97 o
  22   1  12        614.91        647.11        61.37 o
  23   1  12         10.99         41.98        36.17 o
   0   2  12        462.27        468.53        29.12 o
   1   2  12       2521.46       2378.97        58.26 o
   2   2  12         57.52         67.24        10.85 o
   3   2  12       3131.49       3078.71        70.75 o
   4   2  12       3669.24       3688.56       105.06 o
   5   2  12       3208.46       3131.25        80.10 o
   6   2  12        125.99        117.78        15.08 o
   7   2  12        398.08        368.17        22.75 o
   8   2  12        968.78       1021.39        43.46 o
   9   2  12        132.91        104.61        18.92 o
  10   2  12        328.09        314.18        27.82 o
  11   2  12         85.00         69.54        19.56 o
  12   2  12         73.93         86.28        17.20 o
  13   2  12        244.40        253.50        24.06 o
  14   2  12        210.20        177.17        21.67 o
  15   2  12        751.95        801.38        37.98 o
  16   2  12        451.65        492.09        31.07 o
  17   2  12        100.09        121.47        37.27 o
  18   2  12         80.41         59.95        24.47 o
  19   2  12          4.60         -6.50        22.62 o
  20   2  12         24.25         55.11        23.54 o
  21   2  12        224.38        233.86        35.48 o
  22   2  12        298.69        370.57        53.98 o
   0   3  12       1707.59       1643.73        86.79 o
   1   3  12       2021.13       1931.90        50.27 o
   2   3  12         49.46         47.16        10.97 o
   3   3  12        559.34        531.92        22.80 o
   4   3  12        363.77        336.42        21.78 o
   5   3  12        777.69        744.10        38.34 o
   6   3  12        717.22        672.39        34.99 o
   7   3  12       1443.25       1475.98        60.40 o
   8   3  12       3026.93       2973.23        91.50 o
   9   3  12       1028.36       1060.74        46.09 o
  10   3  12       2782.05       2768.03        89.01 o
  11   3  12        318.14        343.72        29.43 o
  12   3  12         31.71         47.30        18.08 o
  13   3  12        278.37        268.32        27.88 o
  14   3  12         64.04         58.05        20.09 o
  15   3  12         62.85         44.73        21.34 o
  16   3  12          2.12        -13.87        28.45 o
  17   3  12         13.28         11.13        20.56 o
  18   3  12         60.99         -1.80        22.27 o
  19   3  12         17.73         50.37        31.08 o
  20   3  12         45.17         24.58        61.22 o
  21   3  12        203.07        234.32        57.58 o
  22   3  12         21.79         27.62        32.81 o
   0   4  12       4954.85       5160.80       160.08 o
   1   4  12        933.73        990.50        37.92 o
   2   4  12        331.09        355.85        20.02 o
   3   4  12         77.66         82.63        14.48 o
   4   4  12        527.23        530.45        31.40 o
   5   4  12       1022.04        994.27        44.24 o
   6   4  12        108.74        122.93        25.22 o
   7   4  12        197.52        189.61        30.04 o
   8   4  12       1908.68       1935.48        68.57 o
   9   4  12        418.21        404.57        32.51 o
  10   4  12       1180.93       1180.03        52.10 o
  11   4  12       1511.79       1660.46        68.44 o
  12   4  12        378.56        398.16        28.46 o
  13   4  12        160.78        194.71        22.60 o
  14   4  12       1202.00       1117.37        53.02 o
  15   4  12        140.99         93.31        23.40 o
  16   4  12        117.53         79.98        39.84 o
  17   4  12         70.37         92.34        21.70 o
  18   4  12        170.18        194.53        28.44 o
  19   4  12          8.92         -9.39        20.13 o
  20   4  12         38.37          7.64        28.37 o
  21   4  12         45.45         40.68        32.49 o
   0   5  12       1265.16       1232.73        72.78 o
   1   5  12       1088.91       1163.83        41.22 o
   2   5  12        271.35        224.79        23.94 o
   3   5  12        811.79        793.06        39.56 o
   4   5  12       1012.54       1020.81        56.39 o
   5   5  12        338.33        319.48        37.75 o
   6   5  12        185.40        182.25        35.42 o
   7   5  12       1921.50       1917.44        69.89 o
   8   5  12          8.64         27.49        26.03 o
   9   5  12       1154.92       1150.68        51.63 o
  10   5  12        895.61        935.71        46.57 o
  11   5  12       2080.75       2101.73        88.18 o
  12   5  12       1857.58       1807.93        82.83 o
  13   5  12         10.85         -9.56        22.67 o
  14   5  12        107.87         68.69        26.32 o
  15   5  12         46.64         43.57        23.34 o
  16   5  12         66.34        107.77        25.99 o
  17   5  12        321.70        345.23        38.49 o
  18   5  12         40.79          8.29        25.20 o
  19   5  12        279.47        306.96        60.65 o
   0   6  12        756.87        737.92        83.48 o
   1   6  12       1000.61        969.01        51.63 o
   2   6  12        178.32        193.05        24.12 o
   3   6  12         33.51         56.67        18.12 o
   4   6  12       1648.56       1699.58        63.37 o
   5   6  12       1301.36       1278.74        55.75 o
   6   6  12        335.27        303.40        29.82 o
   7   6  12        647.41        673.84        44.04 o
   8   6  12         90.06         57.27        27.00 o
   9   6  12         39.11         -3.95        22.44 o
  10   6  12       1236.57       1252.91        67.10 o
  11   6  12        314.31        296.93        37.46 o
  12   6  12        137.70        184.41        38.74 o
  13   6  12         15.47         33.59        36.68 o
  14   6  12         30.51         32.17        24.84 o
  15   6  12         18.10        -11.25        22.68 o
  16   6  12         84.65         90.32        30.61 o
  17   6  12         12.86         -0.57        27.28 o
  18   6  12         83.56        168.06        62.33 o
   0   7  12        124.30         75.68        38.96 o
   1   7  12        850.07        805.07        65.11 o
   2   7  12        220.57        296.64        43.20 o
   3   7  12        550.67        519.63        41.78 o
   4   7  12         87.76         56.67        20.02 o
   5   7  12         27.99        -12.08        16.94 o
   6   7  12        342.64        378.81        33.46 o
   7   7  12        608.37        614.52        82.93 o
   8   7  12        332.83        331.27        38.53 o
   9   7  12        147.28        164.07        29.54 o
  10   7  12         56.92         24.27        22.54 o
  11   7  12         52.66        -12.78        32.67 o
  12   7  12        256.74        233.38        36.66 o
  13   7  12         93.11         52.51        30.46 o
  14   7  12         66.29         19.93        28.14 o
  15   7  12         46.10         68.07        33.10 o
   0   8  12        896.24       1258.81       111.30 o
   1   8  12         39.20        103.38        48.42 o
   2   8  12        150.42        223.65        61.77 o
   3   8  12        462.08        487.12        51.16 o
   4   8  12         71.44         43.81        33.44 o
   5   8  12        271.29        257.19        43.20 o
   6   8  12        310.63        378.75        40.99 o
   7   8  12         73.57         91.54        26.96 o
   8   8  12        265.40        316.18        39.10 o
   9   8  12        135.21        112.83        31.24 o
  10   8  12        294.77        212.02        37.78 o
  11   8  12         29.91         37.92        31.25 o
  12   8  12         51.06         10.27        36.05 o
   0   9  12        253.65        290.49        74.57 o
   1   9  12        224.01        272.61        55.73 o
   2   9  12         43.44        -25.60        52.31 o
   3   9  12         71.57         79.02        64.55 o
   4   9  12         12.87        -16.70        61.22 o
   5   9  12        358.07        337.24        99.06 o
   6   9  12         60.10         64.55        77.91 o
   7   9  12         36.62         44.52        76.80 o
   2   0  13        892.24        849.09        41.38 o
   4   0  13       1394.27       1470.41        62.93 o
   6   0  13        160.83        162.44        21.68 o
   8   0  13         40.55         30.50        18.73 o
  10   0  13        362.04        356.32        31.50 o
  12   0  13        758.23        832.97        63.59 o
  14   0  13        192.32        153.59        33.44 o
  16   0  13        345.27        367.63        48.01 o
  18   0  13        130.58        167.45       105.18 o
  20   0  13         98.86        161.65        38.95 o
  22   0  13         25.06        122.43        52.31 o
   1   1  13        905.70        923.34        33.54 o
   2   1  13       1251.94       1265.86        41.35 o
   3   1  13        237.58        249.14        19.23 o
   4   1  13        174.60        214.12        18.55 o
   5   1  13       1165.71       1211.02        55.98 o
   6   1  13        914.33        813.62        36.50 o
   7   1  13       2344.91       2343.62        74.00 o
   8   1  13        307.27        296.58        20.47 o
   9   1  13       2099.79       2223.64        57.25 o
  10   1  13        115.43        108.14        17.72 o
  11   1  13         87.36        103.14        17.75 o
  12   1  13        940.56        961.45        39.99 o
  13   1  13        232.91        213.31        22.37 o
  14   1  13         21.24         13.41        14.83 o
  15   1  13        278.00        225.02        30.68 o
  16   1  13        363.32        457.31        57.83 o
  17   1  13         87.40         81.26        21.44 o
  18   1  13        187.45        192.42        26.45 o
  19   1  13        294.20        262.72        46.75 o
  20   1  13        139.13        143.49        29.70 o
  21   1  13         56.76         18.21        27.23 o
  22   1  13         14.41         78.27        30.90 o
   1   2  13         81.67         88.87        11.98 o
   2   2  13          2.19         -8.68         8.68 o
   3   2  13        211.58        237.68        19.33 o
   4   2  13         59.69         60.62        13.54 o
   5   2  13        194.13        200.53        18.66 o
   6   2  13        655.05        656.66        29.15 o
   7   2  13        110.32        125.23        17.04 o
   8   2  13        456.41        495.84        32.11 o
   9   2  13        250.43        320.10        35.34 o
  10   2  13        144.89        164.88        22.90 o
  11   2  13         51.64         62.41        18.86 o
  12   2  13        458.58        503.13        41.77 o
  13   2  13       1028.35       1008.10        42.14 o
  14   2  13       1365.01       1374.99        59.70 o
  15   2  13       2326.30       2340.46        84.77 o
  16   2  13         60.45         37.80        17.44 o
  17   2  13        205.10        221.14        42.31 o
  18   2  13         57.36         54.25        23.24 o
  19   2  13         75.92         42.89        24.09 o
  20   2  13        137.91        119.51        31.27 o
  21   2  13         93.73        128.86        31.13 o
  22   2  13        243.05        348.71        53.60 o
   1   3  13        226.71        227.44        16.87 o
   2   3  13        755.79        739.60        27.10 o
   3   3  13         21.14         24.28        10.59 o
   4   3  13        444.66        461.82        25.70 o
   5   3  13        660.06        681.64        30.45 o
   6   3  13        755.14        826.34        39.21 o
   7   3  13       2728.47       2638.88        85.38 o
   8   3  13        269.09        275.34        26.47 o
   9   3  13       1618.51       1634.79        60.76 o
  10   3  13         96.17        102.29        20.52 o
  11   3  13       1926.48       1930.77        69.19 o
  12   3  13        737.81        758.91        41.31 o
  13   3  13          2.32          5.92        16.31 o
  14   3  13         42.15         59.48        20.19 o
  15   3  13         64.33         63.64        21.77 o
  16   3  13          2.74        -18.06        20.68 o
  17   3  13         12.76          2.04        28.38 o
  18   3  13        105.41         52.70        33.11 o
  19   3  13         17.35         37.17        35.62 o
  20   3  13         99.41        139.54        42.41 o
  21   3  13         93.97        133.40        47.30 o
   1   4  13        279.63        329.28        19.64 o
   2   4  13        395.88        430.13        24.87 o
   3   4  13        210.50        196.95        19.60 o
   4   4  13        319.92        321.14        27.04 o
   5   4  13       1586.05       1600.25        82.73 o
   6   4  13          1.48         11.40        15.47 o
   7   4  13       2018.87       1968.94        70.22 o
   8   4  13        205.30        213.83        25.85 o
   9   4  13        407.09        366.15        31.98 o
  10   4  13        703.14        776.18        41.84 o
  11   4  13       1452.35       1525.82        60.75 o
  12   4  13       1916.12       1878.15        99.60 o
  13   4  13         49.48         41.10        20.27 o
  14   4  13          8.38         15.43        22.11 o
  15   4  13          8.35         20.34        21.70 o
  16   4  13        257.31        229.94        32.97 o
  17   4  13        283.85        257.93        34.97 o
  18   4  13         44.97        112.41        37.51 o
  19   4  13         76.65         98.37        30.27 o
  20   4  13         16.04         20.36        51.75 o
   1   5  13         36.86         61.12        15.14 o
   2   5  13        239.12        275.27        26.58 o
   3   5  13         23.75          1.87        15.15 o
   4   5  13        284.15        269.94        27.28 o
   5   5  13         78.16         69.16        18.98 o
   6   5  13        389.51        432.40        37.27 o
   7   5  13        535.38        559.82        35.43 o
   8   5  13       1198.63       1174.00        51.67 o
   9   5  13       1066.05       1124.63        51.24 o
  10   5  13         62.38         58.24        20.38 o
  11   5  13        807.46        818.89        47.87 o
  12   5  13       1064.31       1000.96        61.38 o
  13   5  13        716.91        747.93        92.86 o
  14   5  13        463.34        347.30        50.38 o
  15   5  13         24.96          1.61        21.86 o
  16   5  13        208.69        180.17        32.50 o
  17   5  13        119.61        123.79        27.30 o
  18   5  13         27.30         23.23        25.05 o
  19   5  13        110.79        111.24        33.83 o
   1   6  13        476.03        432.38        37.73 o
   2   6  13         58.77         30.40        21.59 o
   3   6  13         30.72         18.69        16.91 o
   4   6  13         78.19         78.61        19.52 o
   5   6  13         90.46         94.09        24.58 o
   6   6  13       1250.28       1203.11        53.68 o
   7   6  13        488.10        475.80        34.88 o
   8   6  13        497.47        591.23        38.20 o
   9   6  13        579.56        641.27        40.72 o
  10   6  13         77.50         56.31        25.42 o
  11   6  13       1214.83       1189.47       111.15 o
  12   6  13         89.80         58.41        25.85 o
  13   6  13        134.75         85.80        27.83 o
  14   6  13        163.91        107.80        28.84 o
  15   6  13         87.54         71.65        29.90 o
  16   6  13         70.52        129.46        34.61 o
  17   6  13        206.18        189.97        39.31 o
   1   7  13       1109.23       1134.93        88.48 o
   2   7  13        204.90        263.62        42.41 o
   3   7  13        162.67        120.30        26.73 o
   4   7  13        348.49        383.06        38.97 o
   5   7  13        169.97        113.58        23.31 o
   6   7  13        656.44        675.05        40.99 o
   7   7  13        103.81        126.67        28.00 o
   8   7  13        129.25         76.45        24.91 o
   9   7  13         76.90        118.71        43.20 o
  10   7  13         24.83          3.27        34.12 o
  11   7  13         12.77         38.14        26.61 o
  12   7  13         39.12         40.03        27.84 o
  13   7  13         66.76         67.92        31.09 o
  14   7  13         99.84        136.41        36.58 o
  15   7  13        120.30         89.04        75.68 o
   1   8  13        266.93        185.01        79.02 o
   2   8  13        407.56        428.10        53.50 o
   3   8  13        143.67        197.02        41.04 o
   4   8  13         59.81         94.11        41.18 o
   5   8  13         95.85        100.17        52.31 o
   6   8  13        758.68        766.03        80.14 o
   7   8  13          0.04         24.37        24.49 o
   8   8  13        216.34        249.34        38.28 o
   9   8  13         82.27         89.91        31.58 o
  10   8  13         88.69         72.69        32.91 o
  11   8  13        260.19        252.69        50.54 o
   1   9  13         15.80         -1.15        42.41 o
   2   9  13         48.83        -12.51        49.53 o
   3   9  13         51.63         65.67        72.35 o
   4   9  13        257.12        228.17        92.38 o
   5   9  13        102.97         54.54        76.80 o
   0   0  14       8676.71       9067.67       476.37 o
   2   0  14       2601.80       2767.58       118.81 o
   4   0  14       1375.97       1291.12        55.29 o
   6   0  14       1019.94        991.46        46.04 o
   8   0  14       1418.47       1386.66        59.34 o
  10   0  14        152.23        144.52        24.23 o
  12   0  14        251.03        249.72        98.50 o
  14   0  14         54.37         20.50        28.04 o
  16   0  14        608.87        420.80        50.76 o
  18   0  14        164.93        158.53        39.84 o
  20   0  14        157.30         88.88        34.60 o
  22   0  14         65.06         64.55        53.42 o
   0   1  14       4816.21       4758.62       150.31 o
   1   1  14       1947.44       1894.59        55.42 o
   2   1  14       1057.42       1085.60        37.82 o
   3   1  14        135.63        135.88        16.35 o
   4   1  14        558.62        569.39        27.52 o
   5   1  14        338.42        373.15        28.46 o
   6   1  14        306.11        272.27        21.35 o
   7   1  14        217.62        237.37        18.90 o
   8   1  14       1186.34       1166.50        38.00 o
   9   1  14       1795.59       1908.40        52.48 o
  10   1  14       1200.27       1275.56        47.87 o
  11   1  14       1237.28       1313.24        47.98 o
  12   1  14       1224.16       1201.05        48.98 o
  13   1  14        106.92        119.87        20.41 o
  14   1  14        135.73        159.46        25.22 o
  15   1  14        248.39        259.09        29.37 o
  16   1  14        139.44        150.36        25.12 o
  17   1  14        178.22        141.81        25.81 o
  18   1  14        284.25        289.44        41.91 o
  19   1  14         63.31          7.18        20.45 o
  20   1  14         21.96         -3.64        22.62 o
  21   1  14          0.58          3.08        25.12 o
  22   1  14          3.04        -29.04        29.04 o
   0   2  14        358.46        422.06        35.89 o
   1   2  14       1186.98       1159.69        40.99 o
   2   2  14       1333.71       1331.08        42.57 o
   3   2  14        771.77        802.14        49.05 o
   4   2  14         12.60          6.05        11.86 o
   5   2  14         12.63         22.84        12.91 o
   6   2  14       1326.90       1324.19        44.50 o
   7   2  14        735.88        765.02        32.47 o
   8   2  14        779.88        797.14        44.18 o
   9   2  14        829.55        854.73        43.07 o
  10   2  14       3413.92       3270.94       102.16 o
  11   2  14       4276.14       4303.32       127.70 o
  12   2  14       1440.76       1431.47        59.56 o
  13   2  14        141.24        162.42        24.80 o
  14   2  14       1343.89       1304.48        51.11 o
  15   2  14        188.40        196.65        29.24 o
  16   2  14        160.81        165.70        31.97 o
  17   2  14        118.20         92.56        23.69 o
  18   2  14        135.88        149.12        29.90 o
  19   2  14        442.25        433.45        42.99 o
  20   2  14         31.88         41.86        26.07 o
  21   2  14         32.75          5.61        26.09 o
  22   2  14         12.98         -4.06        42.13 o
   0   3  14       2459.82       2320.46        83.13 o
   1   3  14        587.11        555.34        24.22 o
   2   3  14        256.10        261.98        18.19 o
   3   3  14        417.04        402.43        24.66 o
   4   3  14       1246.78       1210.46        42.75 o
   5   3  14        785.99        811.00        33.97 o
   6   3  14        343.94        347.76        28.96 o
   7   3  14        355.42        368.36        29.33 o
   8   3  14       5681.34       5681.61       181.74 o
   9   3  14        139.13        186.03        33.41 o
  10   3  14         43.87         30.98        18.57 o
  11   3  14        413.78        463.16        34.20 o
  12   3  14        124.07        101.93        23.27 o
  13   3  14        253.37        267.29        29.19 o
  14   3  14        633.78        631.52        40.03 o
  15   3  14        225.63        269.83        32.79 o
  16   3  14         11.45         12.41        22.97 o
  17   3  14        134.72        104.48        44.63 o
  18   3  14         17.66         18.85        33.95 o
  19   3  14         90.58         44.91        35.75 o
  20   3  14         33.72         47.40        38.12 o
  21   3  14         98.55        174.67        50.81 o
   0   4  14       1484.51       1527.16        63.53 o
   1   4  14        843.57        855.07        34.68 o
   2   4  14         59.68         59.39        14.92 o
   3   4  14        149.10        144.15        17.95 o
   4   4  14         15.86         28.82        16.47 o
   5   4  14        131.79        149.18        22.55 o
   6   4  14         57.36         54.21        19.37 o
   7   4  14       1281.55       1349.37        65.71 o
   8   4  14       1093.53       1086.37        60.08 o
   9   4  14       1659.15       1714.04        65.08 o
  10   4  14        942.91        940.45        47.55 o
  11   4  14        297.32        297.95        30.23 o
  12   4  14        335.81        332.65        33.37 o
  13   4  14         42.20         36.35        26.67 o
  14   4  14         25.99         49.69        23.66 o
  15   4  14        107.34        111.30        28.51 o
  16   4  14         72.56         85.91        22.29 o
  17   4  14         55.12         69.33        22.40 o
  18   4  14         47.83         15.42        25.20 o
  19   4  14         19.66         45.56        28.44 o
  20   4  14         86.80         55.65        69.01 o
   0   5  14        749.70        816.82        59.10 o
   1   5  14        147.65        169.48        20.08 o
   2   5  14        674.11        677.52        36.37 o
   3   5  14        810.27        786.52        40.83 o
   4   5  14       2213.15       2137.04        89.18 o
   5   5  14        283.82        293.79        35.50 o
   6   5  14       1089.62       1077.09        49.95 o
   7   5  14         45.17         33.89        17.52 o
   8   5  14         90.84         96.00        21.21 o
   9   5  14        734.11        812.51        43.28 o
  10   5  14        861.21        862.32        51.73 o
  11   5  14       1010.49       1082.70        52.17 o
  12   5  14        434.78        465.68        44.35 o
  13   5  14        147.41        102.35        27.93 o
  14   5  14        110.05         56.24        27.06 o
  15   5  14        135.45        133.77        34.94 o
  16   5  14         36.68         11.59        37.14 o
  17   5  14        109.07        125.27        36.58 o
  18   5  14         76.53         64.73        31.03 o
   0   6  14        383.81        341.69        66.78 o
   1   6  14        610.44        543.12        40.79 o
   2   6  14        155.58        178.84        32.45 o
   3   6  14         46.33         40.46        23.29 o
   4   6  14        737.28        675.70        39.85 o
   5   6  14        422.68        402.10        33.44 o
   6   6  14         45.61         32.94        22.17 o
   7   6  14          9.05         21.95        18.05 o
   8   6  14        303.46        324.62        66.03 o
   9   6  14        186.18        170.01        26.81 o
  10   6  14         55.53         97.54        40.04 o
  11   6  14         47.14         -7.76        23.07 o
  12   6  14        314.66        248.00        37.24 o
  13   6  14         92.93        114.36        30.66 o
  14   6  14         28.94         25.53        26.48 o
  15   6  14        159.37        228.00        38.34 o
  16   6  14        255.30        217.33        39.48 o
   0   7  14        129.90        134.67        45.63 o
   1   7  14         95.18         41.61        56.76 o
   2   7  14         83.77        101.28        30.66 o
   3   7  14        387.25        331.73        47.38 o
   4   7  14        142.93        130.33        28.40 o
   5   7  14          1.25         10.16        20.73 o
   6   7  14         12.11          4.96        23.47 o
   7   7  14        466.26        462.31        36.83 o
   8   7  14        171.19        178.15        68.49 o
   9   7  14         82.54         38.89        25.46 o
  10   7  14         77.57         79.32        27.84 o
  11   7  14         81.13        113.73        31.10 o
  12   7  14         34.80         32.30        28.85 o
  13   7  14        106.45        117.41        37.12 o
  14   7  14         25.93          8.84        43.83 o
   0   8  14        684.93        781.33        93.49 o
   1   8  14        203.79        296.12        47.99 o
   2   8  14        441.42        417.74        53.87 o
   3   8  14        177.61        168.35        41.66 o
   4   8  14        202.62        206.74        44.42 o
   5   8  14        197.51        269.35        70.12 o
   6   8  14        182.99        257.03       137.46 o
   7   8  14        156.08        165.54        40.25 o
   8   8  14          1.48         -8.32        23.01 o
   9   8  14         36.76         43.97        29.06 o
  10   8  14         30.73          7.86        32.37 o
   0   9  14         71.27         28.94        71.23 o
   1   9  14          1.08          5.57        51.20 o
   2   9  14        397.60        470.75        77.87 o
   3   9  14          3.14         10.02        79.02 o
   2   0  15        957.47        953.60        57.44 o
   4   0  15       1111.72       1084.05        49.95 o
   6   0  15       5742.80       5523.64       174.42 o
   8   0  15        125.98        164.29        41.61 o
  10   0  15       1527.16       1465.73        64.11 o
  12   0  15        458.31        475.85        49.93 o
  14   0  15       1693.88       1675.08       138.01 o
  16   0  15        358.15        312.46       120.76 o
  18   0  15         35.49         18.25        27.73 o
  20   0  15         94.61         82.41        69.01 o
  22   0  15         24.27        -22.26        47.86 o
   1   1  15         20.53          9.93        11.74 o
   2   1  15        202.54        167.46        17.85 o
   3   1  15       1250.96       1166.30        40.89 o
   4   1  15        459.85        473.39        25.88 o
   5   1  15        386.52        392.43        42.47 o
   6   1  15        383.40        420.63        25.47 o
   7   1  15        111.44        107.44        16.92 o
   8   1  15        774.97        839.11        32.00 o
   9   1  15        908.34        906.92        38.08 o
  10   1  15       2116.18       2045.58        64.39 o
  11   1  15        330.28        361.67        27.19 o
  12   1  15        263.02        255.51        25.42 o
  13   1  15         24.44         29.69        16.53 o
  14   1  15         13.56          8.88        18.33 o
  15   1  15        548.36        468.46        49.32 o
  16   1  15        309.29        240.63        29.86 o
  17   1  15         48.72         58.90        21.83 o
  18   1  15          7.12          2.08        19.42 o
  19   1  15         34.52         -2.70        20.34 o
  20   1  15        148.62        110.66        31.15 o
  21   1  15         35.35        -11.57        55.78 o
   1   2  15        179.47        218.84        16.91 o
   2   2  15        134.90        124.14        14.18 o
   3   2  15        320.31        301.54        22.76 o
   4   2  15        356.59        313.63        23.37 o
   5   2  15         93.87         67.53        18.85 o
   6   2  15         38.50         20.71        14.06 o
   7   2  15        697.68        745.47        38.75 o
   8   2  15       1192.60       1229.68        54.36 o
   9   2  15       2376.04       2365.76        79.88 o
  10   2  15        808.36        828.53        42.85 o
  11   2  15         77.88         89.93        21.29 o
  12   2  15       2515.82       2435.33        84.20 o
  13   2  15         76.04         60.96        21.28 o
  14   2  15        764.33        761.96        43.98 o
  15   2  15         64.94         78.57        20.88 o
  16   2  15        246.04        245.89        47.73 o
  17   2  15          5.33         32.36        24.15 o
  18   2  15         20.85         42.41        22.35 o
  19   2  15         85.76         21.14        26.15 o
  20   2  15         94.18         94.16        61.22 o
  21   2  15         49.22        -19.32        40.97 o
   1   3  15        364.94        382.57        21.41 o
   2   3  15        420.68        384.59        21.28 o
   3   3  15       1264.36       1208.99        47.39 o
   4   3  15        827.20        870.26        35.75 o
   5   3  15        823.33        788.11        40.42 o
   6   3  15         10.48         12.44        15.51 o
   7   3  15        202.37        201.68        24.71 o
   8   3  15       1404.84       1433.75        57.80 o
   9   3  15         26.86         38.42        19.26 o
  10   3  15         97.15        104.62        22.67 o
  11   3  15        269.64        283.18        30.20 o
  12   3  15        553.75        544.54        37.43 o
  13   3  15        462.41        481.97        36.01 o
  14   3  15          2.42        -14.21        18.05 o
  15   3  15         68.12         70.43        20.69 o
  16   3  15        147.89        226.00        28.49 o
  17   3  15         52.67         57.99        32.50 o
  18   3  15         28.62         45.41        30.72 o
  19   3  15        171.41        179.42        46.23 o
  20   3  15         58.88         62.04        42.83 o
   1   4  15         87.17        101.67        17.09 o
   2   4  15        270.76        289.89        23.26 o
   3   4  15        102.14         92.07        20.08 o
   4   4  15         79.26         68.49        18.90 o
   5   4  15        584.11        567.63        35.93 o
   6   4  15       2144.71       2124.42        75.31 o
   7   4  15       1384.17       1398.10        69.40 o
   8   4  15        416.47        435.21        33.89 o
   9   4  15       1398.78       1460.71        60.52 o
  10   4  15       1491.80       1472.21        61.76 o
  11   4  15       1522.03       1490.02        62.33 o
  12   4  15        373.43        391.26        34.91 o
  13   4  15        118.01        127.03        38.03 o
  14   4  15        268.97        289.55        31.98 o
  15   4  15        154.89        112.36        27.02 o
  16   4  15          5.47         -5.55        18.50 o
  17   4  15          3.11         10.35        20.71 o
  18   4  15         56.31         47.18        25.95 o
  19   4  15         31.83         66.95        42.94 o
   1   5  15         36.78         17.81        20.88 o
   2   5  15         53.72         48.63        17.79 o
   3   5  15        766.56        857.42        74.86 o
   4   5  15         18.66         -1.19        17.99 o
   5   5  15        107.07        117.84        21.78 o
   6   5  15         38.69         23.86        17.66 o
   7   5  15        291.14        322.82        52.05 o
   8   5  15        729.13        722.64        42.26 o
   9   5  15        274.66        271.13        41.32 o
  10   5  15         27.66          4.11        18.84 o
  11   5  15        265.60        260.50        40.66 o
  12   5  15         28.53          5.66        23.33 o
  13   5  15         25.56         14.31        23.72 o
  14   5  15         56.09         29.98        33.07 o
  15   5  15         53.71         65.79        26.95 o
  16   5  15        721.10        753.66        55.85 o
  17   5  15        238.51        214.81        37.59 o
  18   5  15         23.07          3.34        44.52 o
   1   6  15        423.95        441.36        49.97 o
   2   6  15        380.01        334.34        36.13 o
   3   6  15        177.97        171.29        29.43 o
   4   6  15         13.17        -16.37        16.37 o
   5   6  15         25.54          9.54        17.63 o
   6   6  15         23.04          2.81        17.70 o
   7   6  15        330.65        358.80        34.24 o
   8   6  15         60.51         45.30        20.65 o
   9   6  15         57.32         57.04        20.10 o
  10   6  15        566.30        501.11        76.93 o
  11   6  15        102.82         57.05        26.55 o
  12   6  15          1.82        -20.80        20.80 o
  13   6  15        145.94         93.18        30.42 o
  14   6  15         13.22         13.78        33.22 o
  15   6  15        492.36        373.09        46.90 o
  16   6  15         22.83         51.87        41.66 o
   1   7  15        334.80        399.63        51.54 o
   2   7  15          9.75         -8.51        23.93 o
   3   7  15        288.66        354.50        49.97 o
   4   7  15         25.76         33.54        21.39 o
   5   7  15        118.65         18.04        45.44 o
   6   7  15        584.70        617.32        40.64 o
   7   7  15        218.67        160.67        25.98 o
   8   7  15         46.88         20.20        27.51 o
   9   7  15        211.19        207.66        33.33 o
  10   7  15         37.44         44.44        27.25 o
  11   7  15          7.18        -14.11        26.61 o
  12   7  15         49.36         73.08        32.41 o
  13   7  15         25.59        -29.97        29.97 o
   1   8  15         43.38          8.59        41.18 o
   2   8  15        458.43        522.58        60.99 o
   3   8  15         14.62         32.78        31.36 o
   4   8  15        213.79        256.96        91.82 o
   5   8  15        109.01         79.43        43.59 o
   6   8  15        115.33         64.55        54.54 o
   7   8  15        279.78        214.78        47.60 o
   8   8  15        230.22        234.01        86.26 o
   9   8  15         63.74         -2.91        35.41 o
   0   0  16         42.18         13.36        30.05 o
   2   0  16       1712.13       1789.14        85.74 o
   4   0  16       2184.31       2291.49        84.92 o
   6   0  16       1646.61       1740.31        68.59 o
   8   0  16       3350.61       3147.74       110.74 o
  10   0  16        961.60        890.91        67.83 o
  12   0  16       2546.13       2370.01       376.20 o
  14   0  16         56.69         35.62        30.69 o
  16   0  16         50.75         30.07        30.29 o
  18   0  16         40.19         28.25        43.96 o
  20   0  16         55.50         53.17        37.33 o
   0   1  16         98.46         89.72        28.38 o
   1   1  16        981.20        923.29        36.18 o
   2   1  16        255.48        244.48        20.75 o
   3   1  16        157.35        167.07        21.80 o
   4   1  16       1933.76       1900.58        57.61 o
   5   1  16       1365.13       1338.93        49.53 o
   6   1  16        180.84        153.87        19.20 o
   7   1  16        548.95        588.89        30.45 o
   8   1  16          7.28          9.67        14.26 o
   9   1  16         35.91         66.69        17.63 o
  10   1  16         80.21         71.58        17.76 o
  11   1  16        469.52        505.72        31.63 o
  12   1  16        228.35        224.17        23.91 o
  13   1  16        114.05        122.69        25.20 o
  14   1  16        163.97        201.28        28.64 o
  15   1  16        142.60        113.65        24.27 o
  16   1  16        286.17        260.42        31.73 o
  17   1  16        140.87        103.25        24.86 o
  18   1  16        104.99        117.96        26.39 o
  19   1  16         27.93         20.96        21.83 o
  20   1  16         96.52         40.17        26.29 o
  21   1  16        111.08        105.75        35.60 o
   0   2  16        593.07        627.53        51.37 o
   1   2  16        911.10        908.64        31.55 o
   2   2  16        264.37        311.91        23.06 o
   3   2  16        208.38        187.74        19.53 o
   4   2  16         58.31         51.91        15.63 o
   5   2  16        356.47        332.04        24.81 o
   6   2  16        911.92        956.94        38.52 o
   7   2  16        364.95        440.42        33.90 o
   8   2  16        196.59        200.43        27.93 o
   9   2  16        912.96        843.57        44.52 o
  10   2  16       2403.47       2354.77        92.53 o
  11   2  16       1246.02       1270.26        63.73 o
  12   2  16        441.74        494.54        58.64 o
  13   2  16        200.61        205.38        27.99 o
  14   2  16          5.58          4.48        17.12 o
  15   2  16        272.44        264.39        45.79 o
  16   2  16         46.43         46.42        24.09 o
  17   2  16         98.03         79.60        25.82 o
  18   2  16         21.97          2.66        25.36 o
  19   2  16        150.58         94.69        40.83 o
  20   2  16        151.61        194.43        50.70 o
   0   3  16        137.31        122.90        21.65 o
   1   3  16       1025.99        980.44        34.43 o
   2   3  16          3.39         10.80        13.72 o
   3   3  16        944.76        949.28        38.23 o
   4   3  16        796.97        853.25        35.74 o
   5   3  16        522.72        554.94        34.61 o
   6   3  16       1138.32       1045.67        47.67 o
   7   3  16       1152.23       1049.58        49.07 o
   8   3  16          6.68         15.18        18.12 o
   9   3  16        606.14        658.73        39.19 o
  10   3  16       1067.27       1086.40        51.00 o
  11   3  16       1112.06       1113.61        67.79 o
  12   3  16         97.50         57.90        21.72 o
  13   3  16         69.22         86.97        25.91 o
  14   3  16        142.42        108.55        24.22 o
  15   3  16         75.26         69.14        21.72 o
  16   3  16        145.94         86.24        30.52 o
  17   3  16         12.58         40.80        30.21 o
  18   3  16        544.39        465.24        89.04 o
  19   3  16        156.39        156.64        45.99 o
  20   3  16         22.30         61.22        79.02 o
   0   4  16         87.25         95.92        28.33 o
   1   4  16        478.85        485.25        28.03 o
   2   4  16        241.35        264.57        23.04 o
   3   4  16         35.46         34.43        21.21 o
   4   4  16        267.33        271.53        27.76 o
   5   4  16        226.82        259.93        27.83 o
   6   4  16       1225.26       1176.31        52.38 o
   7   4  16        576.36        525.01        36.85 o
   8   4  16       1212.53       1213.48        53.97 o
   9   4  16         33.06         48.34        20.40 o
  10   4  16        220.05        205.30        27.88 o
  11   4  16        269.89        234.86        28.94 o
  12   4  16        535.48        610.69        40.77 o
  13   4  16         56.23         61.13        21.38 o
  14   4  16         76.76         68.56        23.12 o
  15   4  16        561.39        603.28        58.23 o
  16   4  16         10.79        -23.72        23.72 o
  17   4  16         71.30         56.99        24.53 o
  18   4  16        194.92        253.83        39.63 o
   0   5  16       1084.28       1056.16        66.55 o
   1   5  16        178.85        191.90        29.37 o
   2   5  16        110.76         90.52        24.15 o
   3   5  16        106.15         77.80        19.93 o
   4   5  16        204.97        222.35        30.68 o
   5   5  16        243.84        255.33        45.75 o
   6   5  16         81.23        100.14        22.22 o
   7   5  16        292.46        291.84        30.75 o
   8   5  16        378.31        427.59        34.80 o
   9   5  16        648.21        723.99        43.56 o
  10   5  16        472.87        471.16        37.20 o
  11   5  16         75.20         69.63        22.63 o
  12   5  16         97.91         84.63        25.22 o
  13   5  16         14.26         43.72        24.47 o
  14   5  16         93.04        121.50        29.31 o
  15   5  16        288.52        315.74        45.83 o
  16   5  16        365.27        327.18        77.64 o
  17   5  16        174.10        134.17        36.99 o
   0   6  16        852.11        889.29        95.72 o
   1   6  16        777.49        749.46        63.35 o
   2   6  16         40.24         80.96        23.08 o
   3   6  16       1186.69       1160.79        62.05 o
   4   6  16        310.56        275.98        35.90 o
   5   6  16         97.14         49.40        20.88 o
   6   6  16        202.27        188.61        30.04 o
   7   6  16         48.56         70.46        22.30 o
   8   6  16         14.29         -7.31        18.85 o
   9   6  16        256.89        214.83        42.25 o
  10   6  16         23.69         41.01        23.78 o
  11   6  16        107.77        121.06        30.60 o
  12   6  16          7.09         10.26        33.90 o
  13   6  16         25.75         19.65        26.94 o
  14   6  16         31.63        -16.11        28.49 o
  15   6  16        123.03        120.47        37.18 o
   0   7  16        257.16        259.33        63.44 o
   1   7  16        556.22        591.84        62.33 o
   2   7  16         41.86         12.88        25.94 o
   3   7  16         21.35         44.92        29.51 o
   4   7  16        178.00        118.65        32.80 o
   5   7  16        558.25        661.67        71.49 o
   6   7  16        560.62        598.82        52.20 o
   7   7  16        661.15        720.81        54.14 o
   8   7  16         84.26         79.17        25.49 o
   9   7  16        269.41        229.70        37.09 o
  10   7  16         58.15         59.77        29.98 o
  11   7  16        319.24        303.09        43.69 o
  12   7  16        195.97        256.57        59.16 o
   0   8  16        663.18        967.20       106.85 o
   1   8  16        224.57        242.84        49.53 o
   2   8  16        109.43        166.91        44.84 o
   3   8  16         25.86          6.20        32.94 o
   4   8  16        123.64        141.72        45.00 o
   5   8  16        322.74        357.24        59.89 o
   6   8  16        119.60         92.38        62.33 o
   7   8  16         15.88         24.12        37.97 o
   8   8  16        438.58        529.79        81.25 o
   2   0  17       1812.67       1843.45        92.04 o
   4   0  17         31.66         33.21        23.99 o
   6   0  17        702.15        755.12        46.55 o
   8   0  17       1522.85       1611.23        69.99 o
  10   0  17       3444.10       3532.22       124.93 o
  12   0  17        962.09        918.13        92.38 o
  14   0  17        476.86        383.39        51.93 o
  16   0  17        422.11        441.70       101.84 o
  18   0  17         51.32         63.22        35.02 o
  20   0  17        104.11        151.60        44.92 o
   1   1  17        296.55        317.46        35.74 o
[truncated: 55,323 more chars]
